# Supplementary material for: Transcriptional Networks Controlling the Cell Cycle
Source: G3 (Bethesda). 2013 Jan 1;3(1):75–90. doi: 10.1534/g3.112.004283 (PMC3538345; doi:10.1534/g3.112.004283)
Supplement: Supporting Information [file supp_3.1.75_FileS7.zip]

Archive with 1 entries (1 files):
- Bonke_et_al_supplementDataFileS7.RData
