# Supplementary material for: Transcriptional Networks Controlling the Cell Cycle
Source: G3 (Bethesda). 2013 Jan 1;3(1):75–90. doi: 10.1534/g3.112.004283 (PMC3538345; doi:10.1534/g3.112.004283)
Supplement: Supporting Information [file supp_3.1.75_TableS1.xlsx]

## Sheet: TableS1
Supporting Table S1: Flow cytometry phenotypes
The flow cytometry phenotypes were analyzed using BD FACSArray flow cytometer and FacsDiva software and are given as percent of cells
in the indicated cell cycle phases. Data represents either individual samples or an average of the experimental replicates as indicated.
gene Symbol	gene ID	G1	G2	subG1	overG2	G1size	G2size	Batch	Number of replicates	Selection criteria
E2f	FBgn0011766	23.25	41.83	1.75	19.58	85291.5	104838	2	4	transcription factor
GFP2	GFP2	15.98	50.28	0.55	13.88	68913.5	90028.2	2	4	Control
HLH106	FBgn0261283	8.98	55.08	2.05	15.63	59909.5	67873.2	2	4	transcription factor
Stat92E	FBgn0016917	18.95	48.55	0.53	14.9	67482	88617.2	2	4	transcription factor
Cdk9	FBgn0019949	11.13	59.98	0.8	16.83	69619.2	89856.2	3	2	strong hit
crp	FBgn0001994	6.85	67.68	0.55	15.53	66981	87549	3	3	transcription factor
GFP3	GFP3	19.38	63.15	0.45	12.45	68680.2	89015.2	3	2	Control
pan	FBgn0085432	30.05	45.85	0.43	13.95	67361.8	88402.8	3	4	transcription factor
Rbf	FBgn0015799	15.53	56.68	0.4	15.68	59868	80470.2	3	4	strong hit
sgg	FBgn0003371	24.28	56.13	1.9	6.05	94175.8	122781	5	4	transcription factor
mip120	FBgn0033846	26.03	53.38	1.5	7.18	100353	128862	5	2	transcription factor
lid	FBgn0031759	10.68	52.1	1.5	6.7	103644	128004	5	4	transcription factor
Dp	FBgn0011763	27.1	42.18	2.4	14.55	118809	137054	5	4	transcription factor
GFP5	GFP5	16.8	61.05	1.88	6.63	101104	127501	5	4	Control
kay	FBgn0001297	19.08	57.68	2.48	6.43	97424.5	122410	5	4	transcription factor
lolal	FBgn0022238	24.23	58.75	2.43	5.6	94811.2	121379	5	3	transcription factor
ttk	FBgn0003870	21.03	59.18	1.75	5.95	95583.8	122894	5	4	transcription factor
CG1024	FBgn0027514	8.25	67.98	0.93	11	87998.5	105826	6	4	transcription factor
Cenp-C	FBgn0086697	18.7	55.28	3.2	11.1	92430	107996	6	4	transcription factor
sima	FBgn0015542	9.1	66.95	1.13	11.05	87133	103165	6	4	transcription factor
sd	FBgn0003345	10.43	65.03	0.83	10.35	88687	107712	6	4	transcription factor
dup	FBgn0000996	22.75	28.33	30.7	9.13	94947.2	112783	6	4	transcription factor
geminin	FBgn0033081	4.48	46.23	1.7	23.33	91433.8	114112	6	4	transcription factor
GFP6	GFP6	9.4	65.7	1.1	9.78	90152.2	108984	6	4	Control
ken	FBgn0011236	12.25	66.6	1.05	10.48	90877.5	109657	6	4	transcription factor
cdc2c	FBgn0004107	26.6	48.6	0.5	13.9	119263	136040	7	1	strong hit
Cdk8	FBgn0015618	18.2	56.1	1	12.3	105243	121879	7	1	strong hit
Mes2	FBgn0037207	17.8	62.5	0.7	9.6	106128	130980	7	1	strong hit
Prosbeta7	FBgn0250746	12.6	62.6	4.3	9.3	106804	139900	7	1	strong hit
CG12269	FBgn0038665	19.6	59.5	0.5	9.7	103031	127426	7	1	strong hit
O-fut2	FBgn0027791	19.2	61.1	0.7	10.5	99563	120170	7	1	strong hit
Roc1a	FBgn0025638	19.6	48.6	0.7	16.8	116885	133483	7	1	strong hit
CkIIalpha	FBgn0000258	10.2	59.1	1	14.5	102099	123842	7	1	strong hit
CkIalpha	FBgn0015024	32.8	48.1	1.1	9.4	92774	116561	7	1	strong hit
CSN7	FBgn0028836	24.5	48	0.9	16	124147	139506	7	1	strong hit
TER94	FBgn0024923	7.8	57.4	5.9	12.7	94917	128779	7	1	strong hit
alphaTub84D	FBgn0003885	8.5	39.9	6.8	20.9	81174	101501	7	1	strong hit
MAPk-Ak2	FBgn0013987	31.9	49.6	0.9	10	93563	118357	7	1	strong hit
CG31611	FBgn0051611	6.7	49.7	2.3	22.6	97797	124532	7	1	strong hit
CG31856	FBgn0051856	20.1	58.5	0.6	9.9	106548	133582	7	1	strong hit
SMSr	FBgn0052380	18	59.1	1	11.8	96472	113610	7	1	strong hit
Myt1	FBgn0040298	32.4	51.1	1	9	96231	118922	7	1	strong hit
Rpt4	FBgn0028685	9.6	63.9	4.8	9.7	93903	122357	7	1	strong hit
CSN1b	FBgn0027057	24.3	48.8	1.4	15.8	116667	130139	7	1	strong hit
CG4495	FBgn0031893	21.7	59.3	1	10.2	100137	121675	7	1	strong hit
Pros35	FBgn0003151	11.5	62.8	3.3	10	101925	134651	7	1	strong hit
twe	FBgn0002673	18.2	61	0.8	10.2	99649	121047	7	1	strong hit
Pros26.4	FBgn0015282	12.4	64.2	3.6	9.2	100678	125613	7	1	strong hit
cdc2	FBgn0004106	5.6	45.8	2.6	29.6	104538	139234	7	1	strong hit
Pp1-87B	FBgn0004103	16.6	42	9.1	15.8	78916	108629	7	1	strong hit
desat1	FBgn0086687	6.9	63.3	2.7	13.1	83362	99251	7	1	strong hit
CycA	FBgn0000404	6.4	53	2	16.4	116934	149009	7	1	strong hit
ial	FBgn0024227	11.8	50.3	0.8	14.3	105454	130786	7	1	strong hit
MED11	FBgn0036811	12.5	54.2	0.9	17.6	108560	130736	7	1	strong hit
puc	FBgn0004210	10.8	61.8	0.7	12.5	107992	131691	7	1	strong hit
tbce	FBgn0033055	17.2	54.4	0.9	12.6	107879	129862	7	1	strong hit
stck	FBgn0020249	20.2	58.6	0.6	10.3	102251	126418	7	1	strong hit
Rho1	FBgn0014020	14.1	42.3	0.8	11.4	96239	124507	7	1	strong hit
SmD3	FBgn0023167	9	42.5	1.8	25.8	91600	111752	7	1	strong hit
eIF3-S4	FBgn0029629	42.7	42.9	1.4	7.1	110152	139427	7	1	strong hit
eIF-4a	FBgn0001942	35.3	50.2	1.4	6.7	98694	119209	7	1	strong hit
sm	FBgn0003435	17.9	60	0.8	10.9	98021	120286	7	1	strong hit
GFPStr1	GFPStr1	18.7	57.18	0.75	11.13	101586	126114	7	4	Control
Mfap1	FBgn0035294	11.3	60.3	2.3	12.3	90775	103137	8	1	strong hit
feo	FBgn0030241	20.3	56.1	1.1	11.3	94434	111506	8	1	strong hit
Incenp	FBgn0033156	10.1	51.7	1.9	14.5	93671	110431	8	1	strong hit
lic	FBgn0015763	25.7	55.1	1.1	10.3	89557	112090	8	1	strong hit
th	FBgn0003691	9.6	48.1	7.9	13.5	86930	106146	8	1	strong hit
CG12309	FBgn0033542	17.7	61.9	1.2	9.5	96093	117688	8	1	strong hit
raw	FBgn0003209	12.5	67.8	1.6	8.5	103310	127640	8	1	strong hit
Pros45	FBgn0020369	15.9	63.1	3.1	9.5	95181	111181	8	1	strong hit
Pak3	FBgn0044826	19.8	58.5	1.1	9.4	98106	120684	8	1	strong hit
CG15544	FBgn0039804	19	59.6	1.6	10.4	94777	116576	8	1	strong hit
in	FBgn0001259	17.9	60.8	1.3	11	91781	109210	8	1	strong hit
CG17209	FBgn0030687	19.6	63.6	1.9	7.5	96356	120116	8	1	strong hit
dsh	FBgn0000499	10.7	64.7	1.7	10.6	98105	116151	8	1	strong hit
alpha-Man-II	FBgn0011740	17.3	61.8	1.2	10.8	91653	110091	8	1	strong hit
alphaTub84B	FBgn0003884	9.4	44.2	11.6	15.5	82570	98323	8	1	strong hit
yata	FBgn0039692	17	60.3	1.4	10.9	89131	104811	8	1	strong hit
CG32000	FBgn0052000	14.5	62.3	1.3	11.1	95368	115077	8	1	strong hit
stv	FBgn0086708	17.6	63.2	1.2	8.1	101007	123274	8	1	strong hit
CG32676	FBgn0052676	16	58.3	1.3	11.4	96318	117189	8	1	strong hit
l(1)G0148	FBgn0028360	21.6	59.9	1.5	9.1	103364	124284	8	1	strong hit
Doa	FBgn0053553	16.9	62.4	1.4	10.6	93807	114389	8	1	strong hit
mip130	FBgn0023509	22	56.7	0.9	9	97586	120165	8	1	strong hit
fzy	FBgn0001086	15.2	52.9	8.9	11.6	91763	123515	8	1	strong hit
CG4619	FBgn0032166	17.7	59.5	1.2	11.1	93370	112077	8	1	strong hit
eIF3-S9	FBgn0034237	19.2	60.4	1.4	10	98303	123743	8	1	strong hit
Dcp2	FBgn0036534	20.1	58.3	1.6	10.3	101224	120271	8	1	strong hit
gish	FBgn0011253	11.7	64.3	2.4	10.3	99277	119481	8	1	strong hit
mts	FBgn0004177	9.3	43.4	8.6	22.6	84212	99798	8	1	strong hit
pxt	FBgn0038538	16.4	59	1	11.5	92472	111277	8	1	strong hit
alphaCop	FBgn0025725	8.3	67.9	3.2	8.3	107249	132888	8	1	strong hit
SRPK	FBgn0026370	16.3	62.9	1.4	9.8	90266	104440	8	1	strong hit
Ef1alpha48D	FBgn0000556	26.7	56.1	1.7	7.5	89376	107700	8	1	strong hit
Tango7	FBgn0033902	37	46.6	1.6	7.7	100327	118790	8	1	strong hit
Cdc27	FBgn0012058	14.6	47.5	7.8	13.8	86573	115184	8	1	strong hit
CSN4	FBgn0027054	25.6	50.4	1.5	12.7	104636	120737	8	1	strong hit
betaTub56D	FBgn0003887	10.8	42.9	10.4	16.6	82449	103755	8	1	strong hit
betaTub85D	FBgn0003889	13.1	54.1	6.9	11.6	90404	110203	8	1	strong hit
eIF3-S10	FBgn0037249	39.3	45.8	2	7	102615	129711	8	1	strong hit
GFPStr2	GFPStr2	17.4	61.58	1.13	8.83	98326	118120	8	4	Control
Cul-1	FBgn0015509	21.53	42.13	2.7	33.63	90569.8	109297	9	1	other
Cul-4	FBgn0033260	26.68	41.05	2.03	30.2	90155	111237	9	1	other
CycB	FBgn0000405	20.55	42.95	2.55	33.93	86174	103426	9	1	other
CycB3	FBgn0015625	20.55	43.33	2.58	33.55	87240	105808	9	1	other
dm	FBgn0000472	25.25	40.38	2.65	31.73	89966	108317	9	4	transcription factor
E2f2	FBgn0024371	25.13	43.33	2.48	29.05	89093.2	110988	9	1	other
GFP_Rsc1	GFP_Rsc1	21.15	43.5	3.2	32.15	91974	110454	9	4	Control
Max	FBgn0017578	22.35	37.08	3.1	37.5	90926.2	108756	9	4	transcription factor
MYB_F1	FBgn0002914_F1	16.35	48.83	3.48	31.35	88977.8	105841	9	1	transcription factor
MYB_F2	FBgn0002914_F2	15.28	47.73	2.83	34.18	81491.2	93296.5	9	1	transcription factor
MYB_F3	FBgn0002914_F3	14.65	43.4	2.65	39.28	73893.8	81020.8	9	1	transcription factor
PROSalpha7	FBgn0023175	15.05	47.45	3.23	34.3	90846.2	106550	9	1	other
PROSbeta2	FBgn0023174	15.43	50.18	2.83	31.58	90004	106739	9	1	other
TRX_F1	FBgn0003862_F1	20.48	40.28	5.3	33.93	89053.8	108215	9	1	transcription factor
TRX_F2	FBgn0003862_F2	20.53	40.4	3.65	35.45	88600.2	106923	9	1	transcription factor
TRX_F3	FBgn0003862_F3	22.65	41.2	2.4	33.78	88144.5	107514	9	1	transcription factor
