# Supplementary material for: Transcriptional Networks Controlling the Cell Cycle
Source: G3 (Bethesda). 2013 Jan 1;3(1):75–90. doi: 10.1534/g3.112.004283 (PMC3538345; doi:10.1534/g3.112.004283)
Supplement: Supporting Information [file supp_3.1.75_TableS2.xlsx]

## Sheet: TableS2
Supporting Table S2: Significantly regulated genes for each experiment
Genes whose absolute log fold change (logFC) was larger than 0.3, and whose Benjamini-Hochberg
adjusted P value (adj.P.Val) was less than 0.01 are listed for each experiment.
Average expression level of the gene in the relevant GFP control is also given (CtrlExpression)
For entire dataset, see either primary array intensities (ArrayExpress) or Supporting data file S7
gene ID	logFC	adj.P.Val	CtrlExpression	Experiment
FBgn0000052	-0.527333	2.32321e-12	8.65154	E2f, FBgn0011766
FBgn0000054	-0.588929	1.03555e-07	10.1636	E2f, FBgn0011766
FBgn0000057	-0.331031	1.16234e-05	8.01811	E2f, FBgn0011766
FBgn0000063	-1.27422	4.99785e-14	6.28749	E2f, FBgn0011766
FBgn0000064	-0.311742	0.00604641	10.5008	E2f, FBgn0011766
FBgn0000071	0.500542	3.04025e-06	10.683	E2f, FBgn0011766
FBgn0000083	0.640671	1.12071e-15	9.79516	E2f, FBgn0011766
FBgn0000121	-0.476836	0.00361517	4.34133	E2f, FBgn0011766
FBgn0000140	-1.02961	5.58899e-20	8.5131	E2f, FBgn0011766
FBgn0000147	-0.588848	1.26507e-11	8.92531	E2f, FBgn0011766
FBgn0000158	-0.657884	0.0033521	8.33233	E2f, FBgn0011766
FBgn0000181	0.432369	2.26367e-06	6.25155	E2f, FBgn0011766
FBgn0000212	-0.509264	1.28182e-08	9.99743	E2f, FBgn0011766
FBgn0000221	-0.442721	6.20444e-08	8.26398	E2f, FBgn0011766
FBgn0000246	-0.814282	1.33708e-05	6.07914	E2f, FBgn0011766
FBgn0000250	0.818699	1.23939e-13	8.43378	E2f, FBgn0011766
FBgn0000253	0.437458	1.59851e-07	12.453	E2f, FBgn0011766
FBgn0000256	0.424978	0.000980546	8.39997	E2f, FBgn0011766
FBgn0000278	1.4895	1.2658e-18	6.87565	E2f, FBgn0011766
FBgn0000281	0.503269	3.12678e-06	3.76365	E2f, FBgn0011766
FBgn0000283	-0.915034	2.22248e-22	9.8274	E2f, FBgn0011766
FBgn0000289	-0.624428	9.573e-06	7.40013	E2f, FBgn0011766
FBgn0000303	0.605783	4.97923e-08	3.43679	E2f, FBgn0011766
FBgn0000317	-0.809457	7.87213e-09	8.29587	E2f, FBgn0011766
FBgn0000318	0.857952	7.12584e-21	10.8908	E2f, FBgn0011766
FBgn0000352	-0.309669	0.000276979	9.45725	E2f, FBgn0011766
FBgn0000363	0.321481	0.00982611	4.70736	E2f, FBgn0011766
FBgn0000376	-0.708556	2.10888e-06	7.37054	E2f, FBgn0011766
FBgn0000394	0.375317	0.00854972	9.56312	E2f, FBgn0011766
FBgn0000404	-0.507112	9.05322e-11	10.8574	E2f, FBgn0011766
FBgn0000405	-0.440112	5.9634e-08	10.676	E2f, FBgn0011766
FBgn0000412	-0.524859	9.94259e-10	11.4998	E2f, FBgn0011766
FBgn0000414	0.331515	0.00178926	6.65297	E2f, FBgn0011766
FBgn0000416	0.605213	7.46918e-25	12.4847	E2f, FBgn0011766
FBgn0000426	-0.447683	1.32247e-11	11.1982	E2f, FBgn0011766
FBgn0000449	-0.35839	0.00445888	4.88469	E2f, FBgn0011766
FBgn0000454	0.335687	3.04103e-07	10.3905	E2f, FBgn0011766
FBgn0000455	0.472212	2.69391e-09	8.99202	E2f, FBgn0011766
FBgn0000487	0.375455	0.00268605	8.02719	E2f, FBgn0011766
FBgn0000490	0.467004	2.5948e-07	3.20372	E2f, FBgn0011766
FBgn0000499	-0.350137	0.000107482	8.11609	E2f, FBgn0011766
FBgn0000520	-0.306113	0.00135045	7.42094	E2f, FBgn0011766
FBgn0000536	0.680186	6.53616e-12	10.3912	E2f, FBgn0011766
FBgn0000567	0.582173	1.22253e-05	6.02428	E2f, FBgn0011766
FBgn0000575	-0.46693	0.000154813	9.87472	E2f, FBgn0011766
FBgn0000588	-0.895778	4.23262e-13	7.84991	E2f, FBgn0011766
FBgn0000617	-0.434139	8.47471e-07	9.52361	E2f, FBgn0011766
FBgn0000629	-0.480836	0.000222279	7.68671	E2f, FBgn0011766
FBgn0000630	1.35816	4.24082e-14	3.83632	E2f, FBgn0011766
FBgn0000640	0.573111	0.000226109	4.64404	E2f, FBgn0011766
FBgn0000662	-0.437026	0.00010661	9.56583	E2f, FBgn0011766
FBgn0000711	0.581065	5.24807e-16	10.964	E2f, FBgn0011766
FBgn0000721	0.407406	0.000759704	8.44601	E2f, FBgn0011766
FBgn0000723	0.685237	0.000205559	7.91629	E2f, FBgn0011766
FBgn0000826	-0.874521	2.99726e-16	8.39472	E2f, FBgn0011766
FBgn0000928	-0.351449	0.000224719	8.88502	E2f, FBgn0011766
FBgn0000996	-1.69342	1.04834e-33	9.41135	E2f, FBgn0011766
FBgn0001084	-0.541276	0.00740027	5.92491	E2f, FBgn0011766
FBgn0001086	-1.54979	1.49683e-33	9.9048	E2f, FBgn0011766
FBgn0001089	0.448392	0.00652606	4.06094	E2f, FBgn0011766
FBgn0001105	0.400149	3.00506e-09	11.1741	E2f, FBgn0011766
FBgn0001108	0.315365	0.00220651	7.80478	E2f, FBgn0011766
FBgn0001122	0.522187	0.000113633	7.86794	E2f, FBgn0011766
FBgn0001137	0.982228	2.1673e-06	7.52904	E2f, FBgn0011766
FBgn0001139	-0.448977	0.000654623	8.71662	E2f, FBgn0011766
FBgn0001145	1.58926	6.09827e-15	6.1562	E2f, FBgn0011766
FBgn0001149	0.621893	4.96642e-20	11.3572	E2f, FBgn0011766
FBgn0001197	-0.725786	1.53245e-27	12.6736	E2f, FBgn0011766
FBgn0001202	0.839212	2.1568e-22	9.59876	E2f, FBgn0011766
FBgn0001206	-0.306594	0.00356216	7.32789	E2f, FBgn0011766
FBgn0001229	1.23447	3.39398e-13	5.28913	E2f, FBgn0011766
FBgn0001257	0.374114	3.99168e-09	12.3913	E2f, FBgn0011766
FBgn0001258	-0.750556	2.35935e-11	11.6652	E2f, FBgn0011766
FBgn0001276	-0.408747	0.00319543	7.29224	E2f, FBgn0011766
FBgn0001296	0.808448	1.44415e-07	5.56693	E2f, FBgn0011766
FBgn0001297	0.492397	3.68836e-08	7.61572	E2f, FBgn0011766
FBgn0001341	-0.672589	9.63331e-10	8.27664	E2f, FBgn0011766
FBgn0001612	-0.487443	7.65351e-06	8.19865	E2f, FBgn0011766
FBgn0001942	-0.375602	1.23897e-12	12.6475	E2f, FBgn0011766
FBgn0001961	0.424956	3.94423e-06	11.0656	E2f, FBgn0011766
FBgn0001986	-0.446828	3.7811e-09	9.15259	E2f, FBgn0011766
FBgn0001987	1.97896	2.48719e-21	5.88295	E2f, FBgn0011766
FBgn0001990	-0.388383	0.000153032	7.51555	E2f, FBgn0011766
FBgn0001992	-0.301456	0.00911486	3.72751	E2f, FBgn0011766
FBgn0001995	-0.481077	3.26868e-11	9.16549	E2f, FBgn0011766
FBgn0002021	-0.316008	5.56031e-05	8.67259	E2f, FBgn0011766
FBgn0002183	-0.36947	1.98263e-05	9.43812	E2f, FBgn0011766
FBgn0002283	-0.623089	2.6147e-09	8.8108	E2f, FBgn0011766
FBgn0002354	-0.360717	0.0003758	9.91266	E2f, FBgn0011766
FBgn0002466	-0.704124	2.75724e-14	9.12758	E2f, FBgn0011766
FBgn0002525	-0.419608	4.71461e-11	11.257	E2f, FBgn0011766
FBgn0002542	-0.454901	1.72639e-06	8.70486	E2f, FBgn0011766
FBgn0002543	0.326715	0.00107194	9.02473	E2f, FBgn0011766
FBgn0002567	1.53835	7.6301e-17	5.9479	E2f, FBgn0011766
FBgn0002638	-0.492849	9.68059e-07	10.2011	E2f, FBgn0011766
FBgn0002643	-0.353367	0.00105339	5.69082	E2f, FBgn0011766
FBgn0002645	0.594523	6.93029e-08	10.7545	E2f, FBgn0011766
FBgn0002715	-0.800966	1.48069e-07	6.89018	E2f, FBgn0011766
FBgn0002719	0.504009	5.59739e-08	11.2633	E2f, FBgn0011766
FBgn0002733	0.605159	2.80962e-10	7.95576	E2f, FBgn0011766
FBgn0002736	-0.569351	5.45618e-08	10.7671	E2f, FBgn0011766
FBgn0002775	-0.567525	0.000558549	6.81326	E2f, FBgn0011766
FBgn0002781	-0.768169	4.21212e-15	6.71074	E2f, FBgn0011766
FBgn0002783	-0.520088	3.15434e-15	10.51	E2f, FBgn0011766
FBgn0002872	-0.853682	9.5753e-06	7.29266	E2f, FBgn0011766
FBgn0002878	-0.79482	2.80397e-06	6.50842	E2f, FBgn0011766
FBgn0002899	-0.65897	7.93946e-11	7.1663	E2f, FBgn0011766
FBgn0002914	-0.434845	9.89536e-08	8.64551	E2f, FBgn0011766
FBgn0002921	-0.509857	2.66165e-06	9.13144	E2f, FBgn0011766
FBgn0002924	-0.825408	2.79781e-25	10.9578	E2f, FBgn0011766
FBgn0002948	-0.424758	0.00384751	6.94715	E2f, FBgn0011766
FBgn0002968	1.61496	2.09695e-28	5.39826	E2f, FBgn0011766
FBgn0002997	2.00717	4.92756e-21	4.83897	E2f, FBgn0011766
FBgn0003022	-0.766792	3.95112e-19	10.4391	E2f, FBgn0011766
FBgn0003041	-0.634143	5.03088e-11	9.02653	E2f, FBgn0011766
FBgn0003048	0.548942	4.49394e-12	8.57126	E2f, FBgn0011766
FBgn0003053	0.368473	0.00120298	3.64052	E2f, FBgn0011766
FBgn0003062	-0.590475	6.38501e-15	11.4107	E2f, FBgn0011766
FBgn0003071	0.410478	0.000206055	8.94021	E2f, FBgn0011766
FBgn0003082	-0.309557	0.00185944	9.84517	E2f, FBgn0011766
FBgn0003087	-0.626005	4.12395e-05	8.79991	E2f, FBgn0011766
FBgn0003118	-0.313675	0.0018294	10.3791	E2f, FBgn0011766
FBgn0003124	-0.648512	7.43082e-19	10.7294	E2f, FBgn0011766
FBgn0003141	-0.39199	4.37034e-07	9.24275	E2f, FBgn0011766
FBgn0003150	-0.356515	7.9584e-09	10.9435	E2f, FBgn0011766
FBgn0003159	1.35968	2.05107e-14	6.50267	E2f, FBgn0011766
FBgn0003162	4.07294	5.06786e-44	3.9456	E2f, FBgn0011766
FBgn0003178	0.325935	2.17084e-06	11.536	E2f, FBgn0011766
FBgn0003194	-0.41214	0.000123849	6.95835	E2f, FBgn0011766
FBgn0003204	0.364231	3.14927e-06	9.66534	E2f, FBgn0011766
FBgn0003231	0.881062	1.7664e-22	10.1106	E2f, FBgn0011766
FBgn0003257	-0.387095	5.18668e-07	9.05069	E2f, FBgn0011766
FBgn0003268	-0.838521	2.14948e-13	8.2497	E2f, FBgn0011766
FBgn0003275	-0.3611	6.88836e-08	10.3489	E2f, FBgn0011766
FBgn0003302	-0.469924	0.000170977	6.20306	E2f, FBgn0011766
FBgn0003328	0.948655	2.023e-12	5.68332	E2f, FBgn0011766
FBgn0003330	-0.640516	1.14328e-14	8.63117	E2f, FBgn0011766
FBgn0003334	-0.631591	0.00310954	7.80423	E2f, FBgn0011766
FBgn0003345	0.60003	7.62542e-12	9.70679	E2f, FBgn0011766
FBgn0003346	-0.719051	9.67982e-17	9.94897	E2f, FBgn0011766
FBgn0003392	0.412639	5.63648e-07	9.27665	E2f, FBgn0011766
FBgn0003396	0.346187	0.00530942	9.40193	E2f, FBgn0011766
FBgn0003401	-0.774022	1.43366e-11	7.58743	E2f, FBgn0011766
FBgn0003447	1.35448	1.63272e-14	4.55173	E2f, FBgn0011766
FBgn0003449	-0.315407	0.000123873	9.91016	E2f, FBgn0011766
FBgn0003475	1.32527	7.09803e-16	7.91993	E2f, FBgn0011766
FBgn0003479	-0.583877	8.36209e-12	8.42145	E2f, FBgn0011766
FBgn0003483	0.643826	4.69946e-07	7.74691	E2f, FBgn0011766
FBgn0003495	0.569896	2.82014e-13	10.8391	E2f, FBgn0011766
FBgn0003507	-0.440947	0.00107107	11.2165	E2f, FBgn0011766
FBgn0003511	-0.344594	1.08009e-05	7.90356	E2f, FBgn0011766
FBgn0003512	-0.715633	1.08743e-14	9.29258	E2f, FBgn0011766
FBgn0003545	-1.03192	1.6604e-12	9.58715	E2f, FBgn0011766
FBgn0003557	0.41643	0.000304734	9.34699	E2f, FBgn0011766
FBgn0003567	-0.549359	9.9001e-06	8.70126	E2f, FBgn0011766
FBgn0003600	-0.455047	1.04105e-10	9.41571	E2f, FBgn0011766
FBgn0003607	-0.498473	2.81656e-14	11.4582	E2f, FBgn0011766
FBgn0003612	-0.348161	0.000147972	7.51154	E2f, FBgn0011766
FBgn0003638	1.10947	6.65576e-12	7.85163	E2f, FBgn0011766
FBgn0003656	0.577837	2.58234e-06	8.59648	E2f, FBgn0011766
FBgn0003687	-0.554843	3.45532e-09	8.41564	E2f, FBgn0011766
FBgn0003701	-1.47892	1.067e-22	7.2356	E2f, FBgn0011766
FBgn0003732	-0.804058	1.99032e-21	10.5187	E2f, FBgn0011766
FBgn0003741	-0.818791	1.2196e-16	9.13315	E2f, FBgn0011766
FBgn0003742	-0.686278	8.05693e-15	9.07508	E2f, FBgn0011766
FBgn0003748	0.548126	3.17848e-06	8.28472	E2f, FBgn0011766
FBgn0003751	0.901024	2.46739e-05	5.34962	E2f, FBgn0011766
FBgn0003888	1.40678	2.46661e-41	10.9477	E2f, FBgn0011766
FBgn0003890	1.82227	1.85654e-19	7.97376	E2f, FBgn0011766
FBgn0003963	0.487843	6.01098e-08	10.3464	E2f, FBgn0011766
FBgn0003969	0.55226	5.90767e-11	10.0129	E2f, FBgn0011766
FBgn0004028	0.550074	0.000271171	4.66521	E2f, FBgn0011766
FBgn0004049	-0.380457	0.000465928	8.01007	E2f, FBgn0011766
FBgn0004050	-0.532243	1.2954e-07	8.8962	E2f, FBgn0011766
FBgn0004057	0.536062	2.62449e-10	8.38067	E2f, FBgn0011766
FBgn0004106	-1.26476	2.05337e-28	9.67639	E2f, FBgn0011766
FBgn0004107	-1.06538	1.72968e-13	7.82269	E2f, FBgn0011766
FBgn0004133	0.851024	2.83431e-17	9.03717	E2f, FBgn0011766
FBgn0004167	0.80782	4.1435e-15	9.38523	E2f, FBgn0011766
FBgn0004176	-0.657388	8.03924e-12	8.69062	E2f, FBgn0011766
FBgn0004197	-0.611333	0.000185725	6.24545	E2f, FBgn0011766
FBgn0004210	0.488441	3.24178e-05	9.9002	E2f, FBgn0011766
FBgn0004227	-0.347929	0.00075259	7.39911	E2f, FBgn0011766
FBgn0004243	-0.524182	5.52035e-11	10.1696	E2f, FBgn0011766
FBgn0004362	-0.903212	3.48352e-13	10.8625	E2f, FBgn0011766
FBgn0004364	0.853221	4.99438e-09	6.85581	E2f, FBgn0011766
FBgn0004368	0.405324	3.0049e-06	7.9365	E2f, FBgn0011766
FBgn0004370	0.583324	1.07747e-05	5.10803	E2f, FBgn0011766
FBgn0004374	-0.671333	3.61069e-13	7.36915	E2f, FBgn0011766
FBgn0004378	-0.737856	2.50809e-15	9.61713	E2f, FBgn0011766
FBgn0004379	-0.550563	1.97799e-10	8.7225	E2f, FBgn0011766
FBgn0004381	0.580227	2.87751e-08	7.83142	E2f, FBgn0011766
FBgn0004387	0.633053	1.04302e-05	7.41776	E2f, FBgn0011766
FBgn0004391	-0.381998	8.33957e-05	7.54207	E2f, FBgn0011766
FBgn0004397	0.755639	1.01479e-23	10.8925	E2f, FBgn0011766
FBgn0004401	-0.392864	2.8831e-06	10.7195	E2f, FBgn0011766
FBgn0004406	-0.6253	8.84071e-11	7.49815	E2f, FBgn0011766
FBgn0004446	0.585413	0.000853501	5.29762	E2f, FBgn0011766
FBgn0004456	0.397277	0.00621412	6.63548	E2f, FBgn0011766
FBgn0004461	-1.15742	2.81878e-18	6.87345	E2f, FBgn0011766
FBgn0004493	-1.1631	2.74791e-24	8.05489	E2f, FBgn0011766
FBgn0004507	0.960531	4.01976e-15	8.05624	E2f, FBgn0011766
FBgn0004509	0.536186	8.60142e-10	7.94076	E2f, FBgn0011766
FBgn0004510	-0.547182	1.08247e-07	8.09842	E2f, FBgn0011766
FBgn0004512	0.730717	3.045e-07	5.67617	E2f, FBgn0011766
FBgn0004584	-0.971548	4.94575e-29	9.58515	E2f, FBgn0011766
FBgn0004587	-0.766916	6.49322e-14	6.1584	E2f, FBgn0011766
FBgn0004603	-0.335774	9.49998e-05	9.8798	E2f, FBgn0011766
FBgn0004606	0.505476	2.36837e-05	9.89431	E2f, FBgn0011766
FBgn0004624	-1.15966	5.78107e-05	6.20533	E2f, FBgn0011766
FBgn0004629	1.70834	1.85981e-35	9.19947	E2f, FBgn0011766
FBgn0004635	0.997073	4.56988e-08	6.75882	E2f, FBgn0011766
FBgn0004638	0.43065	0.000251211	8.09553	E2f, FBgn0011766
FBgn0004657	0.948677	1.27955e-13	10.8617	E2f, FBgn0011766
FBgn0004833	-0.34547	0.00129444	8.61704	E2f, FBgn0011766
FBgn0004839	-0.665073	0.00196224	5.5809	E2f, FBgn0011766
FBgn0004855	-0.412181	1.68114e-08	9.78733	E2f, FBgn0011766
FBgn0004861	0.42969	0.00766748	7.4837	E2f, FBgn0011766
FBgn0004865	-0.437549	0.00380013	5.11428	E2f, FBgn0011766
FBgn0004868	0.42665	5.63032e-10	10.6342	E2f, FBgn0011766
FBgn0004893	1.68317	4.04583e-12	5.5753	E2f, FBgn0011766
FBgn0004901	-0.368808	4.76417e-06	9.43505	E2f, FBgn0011766
FBgn0004903	-0.516234	9.38069e-07	8.60572	E2f, FBgn0011766
FBgn0004913	-0.855145	6.08994e-21	8.99815	E2f, FBgn0011766
FBgn0004915	-0.316578	1.16987e-08	9.94708	E2f, FBgn0011766
FBgn0004922	-0.843469	3.35315e-29	13.5299	E2f, FBgn0011766
FBgn0004924	-0.351629	2.17032e-05	9.20001	E2f, FBgn0011766
FBgn0005198	0.312527	0.000143031	8.02116	E2f, FBgn0011766
FBgn0005411	-0.300659	8.80065e-09	10.3177	E2f, FBgn0011766
FBgn0005596	-0.434643	6.19871e-07	8.18065	E2f, FBgn0011766
FBgn0005612	1.32768	3.96302e-25	8.39235	E2f, FBgn0011766
FBgn0005617	-0.387261	0.0073776	7.98923	E2f, FBgn0011766
FBgn0005624	0.599347	5.69707e-10	8.1389	E2f, FBgn0011766
FBgn0005639	-0.449967	0.00356822	6.2034	E2f, FBgn0011766
FBgn0005642	-0.455066	2.96325e-08	8.10357	E2f, FBgn0011766
FBgn0005655	-1.58625	9.5562e-45	11.4587	E2f, FBgn0011766
FBgn0005660	0.972243	3.0512e-08	6.76097	E2f, FBgn0011766
FBgn0005670	1.25244	1.84394e-13	4.8335	E2f, FBgn0011766
FBgn0005672	-0.390173	2.08538e-08	10.6056	E2f, FBgn0011766
FBgn0005696	-1.30223	2.70154e-25	7.76906	E2f, FBgn0011766
FBgn0008649	0.745401	3.30154e-08	3.80608	E2f, FBgn0011766
FBgn0010038	1.11401	7.2859e-14	6.66371	E2f, FBgn0011766
FBgn0010039	1.17056	4.86173e-34	10.709	E2f, FBgn0011766
FBgn0010041	2.19698	8.05218e-30	8.03356	E2f, FBgn0011766
FBgn0010043	0.844744	0.00012534	6.44226	E2f, FBgn0011766
FBgn0010051	-0.587596	1.0002e-05	7.4099	E2f, FBgn0011766
FBgn0010053	-0.528498	1.59852e-14	8.99664	E2f, FBgn0011766
FBgn0010097	1.25446	3.02043e-22	7.57699	E2f, FBgn0011766
FBgn0010100	-0.368745	5.25605e-09	11.5382	E2f, FBgn0011766
FBgn0010113	0.488181	5.57734e-07	8.86965	E2f, FBgn0011766
FBgn0010173	-0.347223	1.01674e-08	11.5068	E2f, FBgn0011766
FBgn0010217	-0.697257	2.89873e-20	12.9126	E2f, FBgn0011766
FBgn0010220	-0.468441	2.17381e-05	8.71968	E2f, FBgn0011766
FBgn0010226	1.46402	1.87867e-12	4.7075	E2f, FBgn0011766
FBgn0010228	-1.23939	3.64853e-17	10.5516	E2f, FBgn0011766
FBgn0010238	0.513534	1.05331e-07	8.59443	E2f, FBgn0011766
FBgn0010252	-0.438968	4.35033e-06	7.61416	E2f, FBgn0011766
FBgn0010256	-0.848688	5.0029e-06	7.48115	E2f, FBgn0011766
FBgn0010258	0.758676	6.48691e-05	4.77855	E2f, FBgn0011766
FBgn0010278	-0.777752	3.9542e-12	9.17486	E2f, FBgn0011766
FBgn0010280	-0.806386	2.40906e-09	8.80426	E2f, FBgn0011766
FBgn0010287	-0.324415	0.00075259	8.41766	E2f, FBgn0011766
FBgn0010288	0.429388	8.6562e-13	9.93788	E2f, FBgn0011766
FBgn0010292	-0.35992	2.93313e-07	9.06118	E2f, FBgn0011766
FBgn0010313	1.09179	8.98126e-12	4.18192	E2f, FBgn0011766
FBgn0010314	-0.576291	5.69687e-08	8.66175	E2f, FBgn0011766
FBgn0010316	-0.801089	7.40711e-13	9.20562	E2f, FBgn0011766
FBgn0010328	-0.771441	2.86987e-15	10.1889	E2f, FBgn0011766
FBgn0010341	0.466835	2.84756e-11	11.6352	E2f, FBgn0011766
FBgn0010342	-0.96167	1.01114e-25	9.6225	E2f, FBgn0011766
FBgn0010352	0.563824	2.16338e-06	10.4318	E2f, FBgn0011766
FBgn0010355	-0.305529	0.000859752	8.3423	E2f, FBgn0011766
FBgn0010356	-0.401973	0.000166014	7.94735	E2f, FBgn0011766
FBgn0010381	3.63017	7.53899e-43	8.64682	E2f, FBgn0011766
FBgn0010388	1.49549	3.94957e-22	4.49519	E2f, FBgn0011766
FBgn0010395	2.16048	2.01306e-17	6.96272	E2f, FBgn0011766
FBgn0010397	0.875391	1.69028e-06	5.81348	E2f, FBgn0011766
FBgn0010406	0.437917	0.000318604	9.42032	E2f, FBgn0011766
FBgn0010417	-0.354413	0.00924265	7.75573	E2f, FBgn0011766
FBgn0010421	-0.635609	3.79495e-11	9.20087	E2f, FBgn0011766
FBgn0010434	0.925136	1.26582e-18	10.2461	E2f, FBgn0011766
FBgn0010438	-0.338837	1.28448e-06	11.0723	E2f, FBgn0011766
FBgn0010441	0.787811	1.393e-17	8.7345	E2f, FBgn0011766
FBgn0010497	0.692767	7.43082e-19	9.90237	E2f, FBgn0011766
FBgn0010504	0.575789	2.72795e-17	9.27019	E2f, FBgn0011766
FBgn0010548	0.764717	8.4781e-11	8.26176	E2f, FBgn0011766
FBgn0010590	-0.320884	3.29896e-07	11.0104	E2f, FBgn0011766
FBgn0010607	-0.812067	4.87847e-11	8.23748	E2f, FBgn0011766
FBgn0010611	0.47027	1.77498e-11	10.1075	E2f, FBgn0011766
FBgn0010660	-0.527124	1.1088e-07	8.68637	E2f, FBgn0011766
FBgn0010741	0.425152	2.53791e-13	11.332	E2f, FBgn0011766
FBgn0010770	-0.30842	0.00244754	9.30782	E2f, FBgn0011766
FBgn0010774	-0.75442	9.01809e-19	10.117	E2f, FBgn0011766
FBgn0010808	-0.338589	2.33417e-06	9.86007	E2f, FBgn0011766
FBgn0010812	0.340671	0.000158716	8.00743	E2f, FBgn0011766
FBgn0010894	-0.374815	0.00112047	7.29455	E2f, FBgn0011766
FBgn0011020	-1.00603	8.50132e-11	6.68843	E2f, FBgn0011766
FBgn0011204	-0.790785	8.80564e-16	10.0882	E2f, FBgn0011766
FBgn0011225	0.898362	7.03224e-12	7.78366	E2f, FBgn0011766
FBgn0011230	0.338041	1.20263e-05	10.4787	E2f, FBgn0011766
FBgn0011290	-0.386093	4.0199e-06	9.48704	E2f, FBgn0011766
FBgn0011300	-0.476886	8.99353e-05	8.25136	E2f, FBgn0011766
FBgn0011327	-0.375531	2.01298e-06	9.02063	E2f, FBgn0011766
FBgn0011425	-0.920641	5.62028e-13	7.65387	E2f, FBgn0011766
FBgn0011476	-0.509037	0.00129356	6.39058	E2f, FBgn0011766
FBgn0011570	0.311583	1.94514e-06	12.2799	E2f, FBgn0011766
FBgn0011576	0.794365	1.97189e-08	5.41784	E2f, FBgn0011766
FBgn0011577	2.00103	2.21019e-19	5.90582	E2f, FBgn0011766
FBgn0011584	0.887143	3.58575e-12	9.08203	E2f, FBgn0011766
FBgn0011586	-0.33166	3.44241e-05	10.5073	E2f, FBgn0011766
FBgn0011604	-0.856647	1.40836e-19	10.2083	E2f, FBgn0011766
FBgn0011606	-0.443592	3.55446e-09	8.91541	E2f, FBgn0011766
FBgn0011640	-0.442518	4.25419e-10	10.6084	E2f, FBgn0011766
FBgn0011656	0.76591	1.30643e-13	7.21906	E2f, FBgn0011766
FBgn0011659	-0.932924	8.62811e-21	7.92582	E2f, FBgn0011766
FBgn0011672	0.749911	9.11035e-09	8.86678	E2f, FBgn0011766
FBgn0011674	1.17677	1.95733e-09	4.71179	E2f, FBgn0011766
FBgn0011692	-0.560168	2.51327e-11	10.0027	E2f, FBgn0011766
FBgn0011703	-1.09338	3.60596e-30	11.4044	E2f, FBgn0011766
FBgn0011704	-1.44332	9.5562e-45	11.8255	E2f, FBgn0011766
FBgn0011705	0.601504	2.81739e-11	9.43481	E2f, FBgn0011766
FBgn0011706	3.14369	4.09568e-33	5.79437	E2f, FBgn0011766
FBgn0011715	-0.583427	2.39679e-19	9.9591	E2f, FBgn0011766
FBgn0011722	0.984741	3.28054e-17	8.95247	E2f, FBgn0011766
FBgn0011737	-0.623826	5.04515e-06	8.76177	E2f, FBgn0011766
FBgn0011739	0.446611	1.72563e-05	8.27301	E2f, FBgn0011766
FBgn0011762	-1.03592	8.4095e-17	7.02847	E2f, FBgn0011766
FBgn0011787	-0.372651	6.72403e-09	10.3107	E2f, FBgn0011766
FBgn0011802	-0.745747	1.18121e-05	6.68255	E2f, FBgn0011766
FBgn0011817	0.799779	9.65442e-10	7.50752	E2f, FBgn0011766
FBgn0011824	-0.512723	9.22346e-13	11.2599	E2f, FBgn0011766
FBgn0012036	-0.390181	1.33724e-10	11.5284	E2f, FBgn0011766
FBgn0012037	0.913728	1.61413e-06	4.61394	E2f, FBgn0011766
FBgn0012042	0.341685	0.00546046	3.68728	E2f, FBgn0011766
FBgn0012051	0.517113	5.63648e-07	7.14026	E2f, FBgn0011766
FBgn0012066	-0.733996	1.41805e-14	7.93899	E2f, FBgn0011766
FBgn0013263	-0.745874	2.16086e-14	7.22142	E2f, FBgn0011766
FBgn0013269	-0.367128	1.00047e-07	11.0258	E2f, FBgn0011766
FBgn0013303	-0.508982	3.10683e-06	8.29033	E2f, FBgn0011766
FBgn0013334	0.491668	9.13699e-07	6.18511	E2f, FBgn0011766
FBgn0013347	-0.421992	1.56694e-08	10.669	E2f, FBgn0011766
FBgn0013349	-1.30761	6.34774e-29	10.1904	E2f, FBgn0011766
FBgn0013435	-0.511422	0.000742739	6.38935	E2f, FBgn0011766
FBgn0013548	-1.07352	1.06085e-16	7.3641	E2f, FBgn0011766
FBgn0013576	-0.618912	7.04892e-05	6.88733	E2f, FBgn0011766
FBgn0013717	0.577789	1.0216e-05	7.66127	E2f, FBgn0011766
FBgn0013718	0.809488	8.99817e-09	6.10081	E2f, FBgn0011766
FBgn0013720	-0.331322	0.000131786	9.00348	E2f, FBgn0011766
FBgn0013733	0.473524	7.65194e-07	9.9035	E2f, FBgn0011766
FBgn0013750	0.337692	0.007737	10.677	E2f, FBgn0011766
FBgn0013753	-0.739634	5.06105e-11	8.44994	E2f, FBgn0011766
FBgn0013771	1.54276	3.52537e-14	5.9538	E2f, FBgn0011766
FBgn0013772	2.815	4.91966e-31	7.11671	E2f, FBgn0011766
FBgn0013773	0.620719	1.32002e-06	7.03288	E2f, FBgn0011766
FBgn0013949	2.38672	1.20379e-29	5.20389	E2f, FBgn0011766
FBgn0013953	1.09146	1.67889e-06	5.63044	E2f, FBgn0011766
FBgn0013969	-0.367932	9.38149e-08	10.4527	E2f, FBgn0011766
FBgn0013984	0.572895	0.00764063	8.67782	E2f, FBgn0011766
FBgn0013987	0.312112	0.0024943	11.8242	E2f, FBgn0011766
FBgn0014007	0.639405	0.00306359	6.02801	E2f, FBgn0011766
FBgn0014009	0.489569	0.00441371	6.27739	E2f, FBgn0011766
FBgn0014010	0.605189	3.63139e-15	10.5305	E2f, FBgn0011766
FBgn0014011	0.503516	2.1905e-09	9.44317	E2f, FBgn0011766
FBgn0014020	-0.42414	6.44007e-10	11.9472	E2f, FBgn0011766
FBgn0014023	-0.363543	1.98912e-08	10.0523	E2f, FBgn0011766
FBgn0014028	-0.549517	3.68052e-13	11.0204	E2f, FBgn0011766
FBgn0014031	0.543519	1.80634e-05	5.61073	E2f, FBgn0011766
FBgn0014033	0.638594	0.000172659	8.14724	E2f, FBgn0011766
FBgn0014075	0.360058	0.000161985	9.9975	E2f, FBgn0011766
FBgn0014092	-0.477325	4.03421e-11	9.39838	E2f, FBgn0011766
FBgn0014127	-0.611839	2.53107e-10	9.39476	E2f, FBgn0011766
FBgn0014133	0.458586	6.7077e-13	10.8034	E2f, FBgn0011766
FBgn0014141	0.732925	2.17243e-11	9.46641	E2f, FBgn0011766
FBgn0014184	0.38839	0.000260793	11.7007	E2f, FBgn0011766
FBgn0014189	-0.607119	4.98849e-14	11.3783	E2f, FBgn0011766
FBgn0014269	-0.520117	7.44526e-07	8.48026	E2f, FBgn0011766
FBgn0014342	-0.36346	0.00222663	7.82829	E2f, FBgn0011766
FBgn0014362	0.456917	0.0013237	4.44335	E2f, FBgn0011766
FBgn0014366	-0.310482	6.18062e-05	9.26567	E2f, FBgn0011766
FBgn0014857	-0.933744	2.12175e-31	11.7732	E2f, FBgn0011766
FBgn0014861	-1.28589	3.3885e-29	9.79491	E2f, FBgn0011766
FBgn0014865	2.6371	5.92118e-28	7.43765	E2f, FBgn0011766
FBgn0014879	-0.76542	5.35269e-18	9.78466	E2f, FBgn0011766
FBgn0014906	0.79412	3.72063e-11	10.0838	E2f, FBgn0011766
FBgn0014931	0.878012	1.27084e-06	7.22864	E2f, FBgn0011766
FBgn0014949	1.25408	1.09728e-08	6.00449	E2f, FBgn0011766
FBgn0015014	-0.349905	0.00325551	8.94241	E2f, FBgn0011766
FBgn0015040	0.714663	2.01644e-15	8.63681	E2f, FBgn0011766
FBgn0015221	0.438133	0.00827998	6.40104	E2f, FBgn0011766
FBgn0015245	-0.320286	8.83664e-08	12.3458	E2f, FBgn0011766
FBgn0015268	-0.314731	6.6424e-12	12.5455	E2f, FBgn0011766
FBgn0015270	-1.07208	2.29339e-12	7.12049	E2f, FBgn0011766
FBgn0015271	-0.656064	9.46664e-11	7.89848	E2f, FBgn0011766
FBgn0015278	0.401635	0.00141606	6.86497	E2f, FBgn0011766
FBgn0015286	0.376556	0.00165967	11.3101	E2f, FBgn0011766
FBgn0015287	-1.16921	2.91258e-33	10.7171	E2f, FBgn0011766
FBgn0015295	-0.369776	7.22489e-05	8.54635	E2f, FBgn0011766
FBgn0015298	-0.345784	3.66319e-07	10.404	E2f, FBgn0011766
FBgn0015331	-0.893336	1.42623e-20	9.05225	E2f, FBgn0011766
FBgn0015338	-0.452159	1.27117e-12	11.4809	E2f, FBgn0011766
FBgn0015359	-0.342601	2.20221e-07	9.4998	E2f, FBgn0011766
FBgn0015372	0.543193	1.33875e-09	8.75664	E2f, FBgn0011766
FBgn0015376	-0.563412	3.29131e-05	6.40556	E2f, FBgn0011766
FBgn0015391	-1.3966	6.82957e-27	9.31961	E2f, FBgn0011766
FBgn0015393	-0.317991	6.03376e-07	11.4358	E2f, FBgn0011766
FBgn0015396	-0.457759	0.00844918	8.62462	E2f, FBgn0011766
FBgn0015541	2.46265	8.47792e-15	6.04063	E2f, FBgn0011766
FBgn0015542	-0.512039	0.000326099	7.49174	E2f, FBgn0011766
FBgn0015544	-0.459301	7.1276e-06	7.7973	E2f, FBgn0011766
FBgn0015546	-1.0934	1.92044e-08	6.63265	E2f, FBgn0011766
FBgn0015553	-1.94632	1.05473e-29	7.41388	E2f, FBgn0011766
FBgn0015565	2.58763	2.76941e-42	8.04874	E2f, FBgn0011766
FBgn0015571	0.498994	0.00203865	6.07693	E2f, FBgn0011766
FBgn0015576	0.436476	0.00012051	3.6983	E2f, FBgn0011766
FBgn0015577	0.397457	0.00141794	6.97329	E2f, FBgn0011766
FBgn0015582	-0.470106	6.31281e-05	7.30913	E2f, FBgn0011766
FBgn0015589	0.643104	7.02865e-08	9.74056	E2f, FBgn0011766
FBgn0015600	0.565563	0.00145678	5.98308	E2f, FBgn0011766
FBgn0015602	-0.404577	5.48151e-08	9.62677	E2f, FBgn0011766
FBgn0015610	-0.711556	1.10547e-18	10.7051	E2f, FBgn0011766
FBgn0015614	0.338363	1.71995e-05	10.5168	E2f, FBgn0011766
FBgn0015615	-0.353537	0.0012804	8.31088	E2f, FBgn0011766
FBgn0015617	-0.416107	2.13501e-05	8.33575	E2f, FBgn0011766
FBgn0015618	-0.527117	0.000112976	6.59194	E2f, FBgn0011766
FBgn0015623	0.37776	6.50022e-06	10.4583	E2f, FBgn0011766
FBgn0015625	-0.665261	1.09453e-13	8.19683	E2f, FBgn0011766
FBgn0015663	0.422154	3.09834e-06	6.6988	E2f, FBgn0011766
FBgn0015664	-0.796094	2.31226e-17	9.4877	E2f, FBgn0011766
FBgn0015754	-0.761489	0.000506239	7.01582	E2f, FBgn0011766
FBgn0015766	0.975858	1.16648e-13	3.52137	E2f, FBgn0011766
FBgn0015774	0.974869	2.07484e-07	4.42073	E2f, FBgn0011766
FBgn0015776	0.756092	1.01668e-08	10.566	E2f, FBgn0011766
FBgn0015777	-0.437327	0.00371823	7.98615	E2f, FBgn0011766
FBgn0015789	0.31905	4.27102e-07	11.1952	E2f, FBgn0011766
FBgn0015803	0.535541	0.0010646	8.60902	E2f, FBgn0011766
FBgn0015805	-0.543425	1.87129e-10	9.95722	E2f, FBgn0011766
FBgn0015829	-0.389053	3.34286e-06	8.94373	E2f, FBgn0011766
FBgn0015834	-0.508528	6.4697e-17	12.3555	E2f, FBgn0011766
FBgn0015838	-0.656143	1.69001e-08	9.67588	E2f, FBgn0011766
FBgn0015903	0.525088	0.00459355	7.82999	E2f, FBgn0011766
FBgn0015924	0.977535	0.00015787	9.30408	E2f, FBgn0011766
FBgn0015925	-0.320264	0.000378864	8.41011	E2f, FBgn0011766
FBgn0015929	-1.14593	1.27995e-19	8.79714	E2f, FBgn0011766
FBgn0016031	0.553105	1.54935e-09	9.03886	E2f, FBgn0011766
FBgn0016032	1.99519	1.43405e-18	5.77861	E2f, FBgn0011766
FBgn0016038	-0.309949	8.22043e-05	9.00891	E2f, FBgn0011766
FBgn0016059	0.773715	7.63443e-10	9.55362	E2f, FBgn0011766
FBgn0016078	1.61212	5.37532e-11	6.71787	E2f, FBgn0011766
FBgn0016081	0.372095	0.00030616	6.89197	E2f, FBgn0011766
FBgn0016119	-0.300157	1.19886e-09	12.7551	E2f, FBgn0011766
FBgn0016122	1.34809	1.69265e-19	7.08573	E2f, FBgn0011766
FBgn0016132	-0.35546	7.47852e-06	8.21172	E2f, FBgn0011766
FBgn0016684	0.349847	0.000916161	3.79653	E2f, FBgn0011766
FBgn0016693	0.388212	1.18869e-08	11.261	E2f, FBgn0011766
FBgn0016700	0.349248	9.25175e-07	10.8653	E2f, FBgn0011766
FBgn0016797	0.367918	0.000609752	5.73245	E2f, FBgn0011766
FBgn0016930	0.938607	4.2417e-07	7.44174	E2f, FBgn0011766
FBgn0016940	-0.394855	1.45282e-07	9.85119	E2f, FBgn0011766
FBgn0016970	-0.3342	0.00069493	7.42878	E2f, FBgn0011766
FBgn0016978	-0.693056	5.13493e-14	9.52368	E2f, FBgn0011766
FBgn0017414	0.705033	5.71602e-10	7.29184	E2f, FBgn0011766
FBgn0017457	-0.331334	3.84255e-05	9.48114	E2f, FBgn0011766
FBgn0017551	-0.602162	7.92937e-11	8.00856	E2f, FBgn0011766
FBgn0017567	-0.45046	5.63711e-13	11.2559	E2f, FBgn0011766
FBgn0017577	-1.60064	6.08371e-32	9.39109	E2f, FBgn0011766
FBgn0017578	-0.395753	2.56938e-05	9.13773	E2f, FBgn0011766
FBgn0019662	0.409098	0.00619722	7.29539	E2f, FBgn0011766
FBgn0019686	-0.710459	1.45733e-11	8.40578	E2f, FBgn0011766
FBgn0019932	-0.387594	2.00291e-06	8.9446	E2f, FBgn0011766
FBgn0019947	0.380156	1.77498e-11	9.88695	E2f, FBgn0011766
FBgn0019948	0.406846	2.31937e-10	9.60169	E2f, FBgn0011766
FBgn0019952	0.473005	5.55649e-09	9.65018	E2f, FBgn0011766
FBgn0019982	-0.390614	1.28096e-07	8.06362	E2f, FBgn0011766
FBgn0019990	-0.383057	0.00268292	8.16644	E2f, FBgn0011766
FBgn0020018	-0.341306	2.13516e-05	8.01441	E2f, FBgn0011766
FBgn0020269	0.625211	6.02835e-05	4.39295	E2f, FBgn0011766
FBgn0020278	0.419092	6.74657e-07	9.22656	E2f, FBgn0011766
FBgn0020303	-1.06112	4.68129e-11	9.46361	E2f, FBgn0011766
FBgn0020305	-0.399424	1.79419e-07	9.31081	E2f, FBgn0011766
FBgn0020312	0.365957	4.45782e-07	9.63778	E2f, FBgn0011766
FBgn0020386	0.616135	1.38276e-10	9.3316	E2f, FBgn0011766
FBgn0020388	0.316651	4.76002e-06	9.18514	E2f, FBgn0011766
FBgn0020414	0.398129	1.01664e-08	9.44049	E2f, FBgn0011766
FBgn0020415	0.658548	8.69867e-17	10.9992	E2f, FBgn0011766
FBgn0020493	0.865998	7.47852e-06	6.03421	E2f, FBgn0011766
FBgn0020510	0.514214	1.55936e-11	9.94646	E2f, FBgn0011766
FBgn0020615	-0.523593	8.44587e-16	10.8007	E2f, FBgn0011766
FBgn0020616	-0.654047	5.57246e-08	8.26969	E2f, FBgn0011766
FBgn0020618	-0.39867	6.34571e-15	13.2956	E2f, FBgn0011766
FBgn0020621	-0.61073	3.25056e-07	8.13064	E2f, FBgn0011766
FBgn0020633	-1.36347	3.33451e-28	8.7728	E2f, FBgn0011766
FBgn0020647	0.5798	3.01358e-14	10.1553	E2f, FBgn0011766
FBgn0020653	0.321096	2.00291e-06	10.8953	E2f, FBgn0011766
FBgn0020756	-1.17635	2.67319e-22	8.39977	E2f, FBgn0011766
FBgn0020762	1.70076	1.79265e-31	7.36731	E2f, FBgn0011766
FBgn0020766	-0.434653	5.27518e-06	8.05227	E2f, FBgn0011766
FBgn0020887	-0.510966	4.40913e-06	9.09735	E2f, FBgn0011766
FBgn0020910	-0.717381	5.15435e-13	10.2125	E2f, FBgn0011766
FBgn0020930	0.408074	1.08101e-07	9.06891	E2f, FBgn0011766
FBgn0021761	-0.770787	1.75162e-20	9.01952	E2f, FBgn0011766
FBgn0021764	0.490539	0.0056732	5.12712	E2f, FBgn0011766
FBgn0021795	-0.306187	1.81092e-09	12.3241	E2f, FBgn0011766
FBgn0021800	0.462127	0.000700669	3.57801	E2f, FBgn0011766
FBgn0021814	-0.436678	1.85495e-11	11.0195	E2f, FBgn0011766
FBgn0021872	-0.313152	1.72774e-05	11.9094	E2f, FBgn0011766
FBgn0021873	-0.522849	0.00149562	5.50536	E2f, FBgn0011766
FBgn0021944	-0.614446	7.82556e-17	10.3372	E2f, FBgn0011766
FBgn0021953	0.588957	1.29734e-12	8.86412	E2f, FBgn0011766
FBgn0022023	-0.437344	2.21373e-11	11.5527	E2f, FBgn0011766
FBgn0022070	-0.648377	5.55834e-11	8.72795	E2f, FBgn0011766
FBgn0022073	-0.301816	1.33535e-05	10.2011	E2f, FBgn0011766
FBgn0022160	1.10516	2.00644e-25	8.82864	E2f, FBgn0011766
FBgn0022338	-1.86569	9.75469e-45	11.5345	E2f, FBgn0011766
FBgn0022343	-0.346019	9.90567e-09	10.7657	E2f, FBgn0011766
FBgn0022349	-0.322407	3.17979e-05	10.2895	E2f, FBgn0011766
FBgn0022359	0.561776	0.00016666	5.70347	E2f, FBgn0011766
FBgn0022361	-0.813746	0.00104758	5.76719	E2f, FBgn0011766
FBgn0022382	1.37562	9.15788e-10	6.48945	E2f, FBgn0011766
FBgn0022702	1.72509	9.18062e-25	7.80707	E2f, FBgn0011766
FBgn0022708	-0.428528	1.73676e-10	12.4235	E2f, FBgn0011766
FBgn0022709	0.678208	1.6873e-06	4.69643	E2f, FBgn0011766
FBgn0022710	0.438888	0.00535692	4.45503	E2f, FBgn0011766
FBgn0022720	-0.367153	0.000166098	8.81562	E2f, FBgn0011766
FBgn0022764	-0.388034	0.00110088	8.43782	E2f, FBgn0011766
FBgn0022772	-1.18426	5.01071e-16	7.90287	E2f, FBgn0011766
FBgn0022774	0.327774	4.67588e-06	9.73628	E2f, FBgn0011766
FBgn0022787	0.486975	1.83605e-11	9.71561	E2f, FBgn0011766
FBgn0022893	-0.434853	1.20893e-10	13.2614	E2f, FBgn0011766
FBgn0022935	-0.380491	2.8849e-05	8.09034	E2f, FBgn0011766
FBgn0022959	-0.403642	9.73748e-06	10.7245	E2f, FBgn0011766
FBgn0022960	0.410621	9.70166e-05	8.15982	E2f, FBgn0011766
FBgn0022981	1.0302	1.24076e-10	4.75964	E2f, FBgn0011766
FBgn0022985	-0.474698	7.70212e-06	9.25394	E2f, FBgn0011766
FBgn0022986	-0.577879	4.65583e-09	8.40883	E2f, FBgn0011766
FBgn0023023	-0.472377	1.34888e-05	5.53914	E2f, FBgn0011766
FBgn0023081	0.592423	8.11622e-15	9.89287	E2f, FBgn0011766
FBgn0023129	0.509748	7.51668e-05	8.2762	E2f, FBgn0011766
FBgn0023130	-0.414052	0.00312384	7.55053	E2f, FBgn0011766
FBgn0023167	-0.311187	1.60377e-05	10.719	E2f, FBgn0011766
FBgn0023169	0.301996	9.21287e-05	9.58767	E2f, FBgn0011766
FBgn0023171	-0.379024	2.25073e-06	9.54852	E2f, FBgn0011766
FBgn0023174	-0.403106	3.80925e-10	10.8783	E2f, FBgn0011766
FBgn0023180	-0.847705	3.74966e-14	8.1811	E2f, FBgn0011766
FBgn0023181	-0.812246	2.37625e-07	7.1681	E2f, FBgn0011766
FBgn0023184	-0.419246	5.96555e-07	10.9257	E2f, FBgn0011766
FBgn0023214	0.409358	2.58665e-05	10.0204	E2f, FBgn0011766
FBgn0023216	-0.454573	0.0011983	7.42059	E2f, FBgn0011766
FBgn0023395	-0.961051	2.52663e-09	7.27309	E2f, FBgn0011766
FBgn0023407	0.500124	6.11457e-06	6.25252	E2f, FBgn0011766
FBgn0023416	-0.750656	7.2969e-05	6.20553	E2f, FBgn0011766
FBgn0023458	-0.416499	1.58888e-05	8.21165	E2f, FBgn0011766
FBgn0023506	-0.376995	0.00131516	7.28517	E2f, FBgn0011766
FBgn0023513	-0.810947	4.95302e-13	7.62277	E2f, FBgn0011766
FBgn0023515	-0.45615	0.00445767	6.28931	E2f, FBgn0011766
FBgn0023517	-0.448571	1.97749e-13	10.7282	E2f, FBgn0011766
FBgn0023519	-0.311782	1.31669e-06	10.5634	E2f, FBgn0011766
FBgn0023520	-0.354892	0.000649068	7.34922	E2f, FBgn0011766
FBgn0023524	0.460314	0.000984593	4.29127	E2f, FBgn0011766
FBgn0023525	0.460702	0.000568111	7.13362	E2f, FBgn0011766
FBgn0023530	0.614263	1.61309e-11	9.85979	E2f, FBgn0011766
FBgn0023535	0.385618	1.70172e-07	10.7633	E2f, FBgn0011766
FBgn0023540	-0.751502	1.42866e-10	8.03712	E2f, FBgn0011766
FBgn0023541	0.399041	0.00963803	5.43266	E2f, FBgn0011766
FBgn0024187	-0.470717	0.000277111	6.7546	E2f, FBgn0011766
FBgn0024188	-0.526521	5.21163e-12	9.72444	E2f, FBgn0011766
FBgn0024222	0.439736	2.08586e-07	7.64535	E2f, FBgn0011766
FBgn0024227	-0.976493	2.62953e-22	9.18988	E2f, FBgn0011766
FBgn0024238	0.655369	1.7928e-05	10.7501	E2f, FBgn0011766
FBgn0024245	0.448215	8.11736e-05	8.19429	E2f, FBgn0011766
FBgn0024252	0.999549	1.89012e-19	7.62734	E2f, FBgn0011766
FBgn0024277	0.753032	2.80291e-05	5.92798	E2f, FBgn0011766
FBgn0024320	0.635901	6.76366e-12	8.90777	E2f, FBgn0011766
FBgn0024321	0.828229	1.31697e-08	6.40942	E2f, FBgn0011766
FBgn0024329	0.503837	1.46814e-09	9.30564	E2f, FBgn0011766
FBgn0024332	-1.32478	1.32962e-23	8.33181	E2f, FBgn0011766
FBgn0024352	-0.307698	1.93991e-08	12.5053	E2f, FBgn0011766
FBgn0024360	-0.438615	1.48852e-06	8.31873	E2f, FBgn0011766
FBgn0024361	0.732787	1.71753e-07	5.76289	E2f, FBgn0011766
FBgn0024371	-0.801313	1.55178e-20	9.09677	E2f, FBgn0011766
FBgn0024542	-0.474315	4.62651e-07	7.55875	E2f, FBgn0011766
FBgn0024732	0.889441	5.93142e-08	3.85173	E2f, FBgn0011766
FBgn0024804	-0.36255	4.115e-05	10.4461	E2f, FBgn0011766
FBgn0024806	0.357183	5.02839e-05	9.15443	E2f, FBgn0011766
FBgn0024887	-0.34764	0.000734745	8.96232	E2f, FBgn0011766
FBgn0024912	-0.49371	9.89793e-09	9.38654	E2f, FBgn0011766
FBgn0024920	-2.46226	7.52279e-47	9.83693	E2f, FBgn0011766
FBgn0024921	0.431505	0.00806873	9.27751	E2f, FBgn0011766
FBgn0024945	-0.424529	3.46738e-09	8.7429	E2f, FBgn0011766
FBgn0024956	-0.313475	0.000129927	9.42732	E2f, FBgn0011766
FBgn0024973	0.417313	7.39081e-06	8.03621	E2f, FBgn0011766
FBgn0024980	1.59846	6.95652e-18	6.82864	E2f, FBgn0011766
FBgn0024984	0.714922	3.01973e-07	8.28888	E2f, FBgn0011766
FBgn0024987	-0.348392	0.000140681	9.74588	E2f, FBgn0011766
FBgn0024988	0.55243	8.00341e-07	7.17895	E2f, FBgn0011766
FBgn0024996	-0.325338	2.35016e-06	8.94666	E2f, FBgn0011766
FBgn0025111	-0.345898	0.000357214	9.46271	E2f, FBgn0011766
FBgn0025185	-0.522906	3.53518e-06	7.2744	E2f, FBgn0011766
FBgn0025335	0.333087	4.84401e-05	9.32842	E2f, FBgn0011766
FBgn0025373	-0.606498	4.01811e-13	10.5013	E2f, FBgn0011766
FBgn0025456	1.47427	4.35977e-16	6.50026	E2f, FBgn0011766
FBgn0025457	-0.728251	4.02742e-22	11.0721	E2f, FBgn0011766
FBgn0025458	-1.11492	3.12521e-23	8.41277	E2f, FBgn0011766
FBgn0025463	-0.494449	7.00951e-10	9.9041	E2f, FBgn0011766
FBgn0025525	0.4722	0.000859752	4.88964	E2f, FBgn0011766
FBgn0025571	-0.357994	8.52217e-06	9.04931	E2f, FBgn0011766
FBgn0025592	-0.358282	9.45932e-06	9.41288	E2f, FBgn0011766
FBgn0025593	0.39921	0.000416836	4.14839	E2f, FBgn0011766
FBgn0025628	0.45482	5.17717e-09	9.954	E2f, FBgn0011766
FBgn0025629	-0.407902	4.46461e-08	10.7743	E2f, FBgn0011766
FBgn0025630	-0.410217	9.99159e-05	7.72897	E2f, FBgn0011766
FBgn0025631	0.509946	1.4995e-08	10.0419	E2f, FBgn0011766
FBgn0025634	-0.399574	3.50643e-06	8.44022	E2f, FBgn0011766
FBgn0025635	-0.564507	1.04302e-05	7.7853	E2f, FBgn0011766
FBgn0025641	0.940756	9.7272e-09	5.69517	E2f, FBgn0011766
FBgn0025676	0.469783	0.000246182	7.8799	E2f, FBgn0011766
FBgn0025681	0.304428	0.00160078	8.89981	E2f, FBgn0011766
FBgn0025682	0.345324	6.35788e-12	12.3052	E2f, FBgn0011766
FBgn0025683	0.63291	2.88844e-17	11.6873	E2f, FBgn0011766
FBgn0025684	0.38171	0.000317624	7.62756	E2f, FBgn0011766
FBgn0025687	0.318156	1.79712e-05	10.3942	E2f, FBgn0011766
FBgn0025692	0.632488	0.000269279	6.30868	E2f, FBgn0011766
FBgn0025693	0.493259	5.52753e-07	8.18784	E2f, FBgn0011766
FBgn0025700	-0.382245	1.53404e-10	10.9898	E2f, FBgn0011766
FBgn0025701	0.463155	1.22379e-08	11.1208	E2f, FBgn0011766
FBgn0025704	-0.677856	8.79706e-10	9.29887	E2f, FBgn0011766
FBgn0025716	-0.631513	7.5482e-17	9.95699	E2f, FBgn0011766
FBgn0025720	-0.400533	4.24747e-09	9.0747	E2f, FBgn0011766
FBgn0025739	-1.03271	2.27737e-12	8.46838	E2f, FBgn0011766
FBgn0025777	-0.53925	0.000212235	5.79334	E2f, FBgn0011766
FBgn0025781	-0.341473	0.000813586	7.96075	E2f, FBgn0011766
FBgn0025808	-0.638886	5.50728e-05	6.50916	E2f, FBgn0011766
FBgn0025815	-0.943187	7.08993e-22	10.2347	E2f, FBgn0011766
FBgn0025825	-0.467806	2.14457e-07	9.29517	E2f, FBgn0011766
FBgn0025832	-0.689681	1.11693e-12	8.82715	E2f, FBgn0011766
FBgn0025864	0.374399	0.00147698	8.70396	E2f, FBgn0011766
FBgn0025865	0.450159	0.000580682	9.92717	E2f, FBgn0011766
FBgn0025936	-0.706262	5.20848e-12	8.35104	E2f, FBgn0011766
FBgn0026080	-0.437039	4.35426e-07	9.09159	E2f, FBgn0011766
FBgn0026085	-1.02252	9.0262e-30	9.52163	E2f, FBgn0011766
FBgn0026090	0.532392	8.6673e-14	10.4816	E2f, FBgn0011766
FBgn0026143	-0.374298	0.000103728	7.727	E2f, FBgn0011766
FBgn0026145	0.761046	5.18995e-09	8.95901	E2f, FBgn0011766
FBgn0026147	-0.879805	2.04655e-05	6.03682	E2f, FBgn0011766
FBgn0026150	-0.426972	0.000288557	8.03171	E2f, FBgn0011766
FBgn0026160	0.428549	4.2212e-06	8.41782	E2f, FBgn0011766
FBgn0026173	0.306231	0.00159419	9.59582	E2f, FBgn0011766
FBgn0026176	0.488165	0.000274789	6.05457	E2f, FBgn0011766
FBgn0026181	-0.67472	8.50332e-06	7.52136	E2f, FBgn0011766
FBgn0026189	0.707124	3.55683e-13	10.7773	E2f, FBgn0011766
FBgn0026257	-0.640842	6.7247e-08	7.73081	E2f, FBgn0011766
FBgn0026263	0.650198	0.00159738	5.87958	E2f, FBgn0011766
FBgn0026309	-0.45168	1.22284e-05	7.77787	E2f, FBgn0011766
FBgn0026315	1.24533	1.9154e-22	8.06819	E2f, FBgn0011766
FBgn0026317	0.489993	5.02839e-05	8.52462	E2f, FBgn0011766
FBgn0026324	-0.436464	1.23475e-06	8.05461	E2f, FBgn0011766
FBgn0026361	-0.809498	4.81578e-20	8.46146	E2f, FBgn0011766
FBgn0026373	-0.520195	3.98515e-11	9.01648	E2f, FBgn0011766
FBgn0026374	1.0722	2.205e-24	8.54149	E2f, FBgn0011766
FBgn0026375	-0.531278	0.000258978	6.95326	E2f, FBgn0011766
FBgn0026380	-0.324481	3.98283e-10	11.8078	E2f, FBgn0011766
FBgn0026404	0.64085	1.02961e-12	8.24192	E2f, FBgn0011766
FBgn0026418	0.323055	0.000116338	9.86251	E2f, FBgn0011766
FBgn0026432	-0.697799	0.000178905	5.58224	E2f, FBgn0011766
FBgn0026433	-0.553029	0.000382592	6.0506	E2f, FBgn0011766
FBgn0026441	-0.562212	1.31142e-07	7.37356	E2f, FBgn0011766
FBgn0026533	-0.314006	1.19766e-07	11.2375	E2f, FBgn0011766
FBgn0026573	-0.403075	0.000163396	5.99692	E2f, FBgn0011766
FBgn0026575	0.367485	0.00075822	8.59574	E2f, FBgn0011766
FBgn0026585	-0.548636	6.52501e-16	10.2363	E2f, FBgn0011766
FBgn0026592	1.04472	1.08101e-07	4.78541	E2f, FBgn0011766
FBgn0026602	0.461862	0.000136077	4.44083	E2f, FBgn0011766
FBgn0026611	-0.371983	0.000167926	9.392	E2f, FBgn0011766
FBgn0026620	0.330909	3.82816e-05	10.679	E2f, FBgn0011766
FBgn0026664	0.64822	3.79035e-07	7.31115	E2f, FBgn0011766
FBgn0026680	0.398896	0.000152922	8.25675	E2f, FBgn0011766
FBgn0026718	1.1818	4.525e-07	5.67868	E2f, FBgn0011766
FBgn0026738	-0.566714	3.72063e-11	8.46515	E2f, FBgn0011766
FBgn0026741	-0.397529	3.27564e-07	9.41153	E2f, FBgn0011766
FBgn0026758	0.641606	3.97668e-05	7.34775	E2f, FBgn0011766
FBgn0026787	0.739489	7.25368e-08	7.78024	E2f, FBgn0011766
FBgn0026871	-1.26578	5.95405e-15	7.70157	E2f, FBgn0011766
FBgn0026872	0.310244	0.00628653	8.62584	E2f, FBgn0011766
FBgn0026873	-0.387487	7.76427e-08	9.46454	E2f, FBgn0011766
FBgn0026876	-0.692927	3.1031e-15	7.26371	E2f, FBgn0011766
FBgn0027066	0.374149	4.2706e-05	12.4704	E2f, FBgn0011766
FBgn0027070	0.51485	0.000950326	4.67665	E2f, FBgn0011766
FBgn0027085	0.348707	1.76616e-05	8.20441	E2f, FBgn0011766
FBgn0027086	-0.413141	5.11119e-09	10.3765	E2f, FBgn0011766
FBgn0027087	0.567787	4.71461e-11	8.91509	E2f, FBgn0011766
FBgn0027103	0.333052	0.000718967	8.23016	E2f, FBgn0011766
FBgn0027108	0.940368	3.13667e-06	7.91558	E2f, FBgn0011766
FBgn0027259	-0.627282	1.27754e-05	7.92293	E2f, FBgn0011766
FBgn0027296	0.389536	3.09946e-05	8.62573	E2f, FBgn0011766
FBgn0027321	0.622661	0.000752244	7.81682	E2f, FBgn0011766
FBgn0027335	0.315247	0.000391969	11.5742	E2f, FBgn0011766
FBgn0027339	-0.636818	0.000159367	6.64147	E2f, FBgn0011766
FBgn0027343	0.499739	0.00583613	5.55499	E2f, FBgn0011766
FBgn0027359	-0.312773	4.84765e-08	10.9768	E2f, FBgn0011766
FBgn0027375	-0.638128	2.0318e-08	7.86705	E2f, FBgn0011766
FBgn0027378	-0.649336	3.37549e-15	8.36271	E2f, FBgn0011766
FBgn0027494	0.721852	1.88784e-07	4.40193	E2f, FBgn0011766
FBgn0027495	-0.378133	0.00514992	7.93541	E2f, FBgn0011766
FBgn0027497	0.326412	0.00027053	7.67461	E2f, FBgn0011766
FBgn0027498	-0.632662	4.62711e-08	7.0789	E2f, FBgn0011766
FBgn0027500	-1.14619	1.31832e-29	9.00837	E2f, FBgn0011766
FBgn0027503	-0.50883	0.000188967	7.36398	E2f, FBgn0011766
FBgn0027505	0.497086	5.25027e-06	7.91436	E2f, FBgn0011766
FBgn0027507	-0.354744	2.51754e-05	8.49381	E2f, FBgn0011766
FBgn0027513	-0.860836	8.56595e-11	7.74942	E2f, FBgn0011766
FBgn0027514	-0.987403	1.42866e-10	7.17355	E2f, FBgn0011766
FBgn0027525	-0.355369	1.17223e-08	10.0564	E2f, FBgn0011766
FBgn0027529	0.483187	2.97188e-05	7.58497	E2f, FBgn0011766
FBgn0027537	-0.549627	1.27857e-15	10.113	E2f, FBgn0011766
FBgn0027539	0.425189	0.00399862	8.08076	E2f, FBgn0011766
FBgn0027542	2.27786	1.24086e-25	5.72834	E2f, FBgn0011766
FBgn0027544	0.498545	0.00749646	5.47812	E2f, FBgn0011766
FBgn0027547	-0.571573	4.98246e-11	9.77698	E2f, FBgn0011766
FBgn0027548	-0.361628	0.0068344	8.77614	E2f, FBgn0011766
FBgn0027552	-0.564362	1.69636e-08	10.8401	E2f, FBgn0011766
FBgn0027558	0.547429	9.45063e-10	8.67876	E2f, FBgn0011766
FBgn0027561	0.50156	2.49302e-06	8.2204	E2f, FBgn0011766
FBgn0027564	0.360227	7.62357e-08	8.41008	E2f, FBgn0011766
FBgn0027565	-0.490448	4.79597e-06	8.44843	E2f, FBgn0011766
FBgn0027567	-0.304773	9.41304e-06	9.35448	E2f, FBgn0011766
FBgn0027570	-0.431537	0.00803244	4.16324	E2f, FBgn0011766
FBgn0027572	0.366214	0.000333851	8.3102	E2f, FBgn0011766
FBgn0027578	1.14476	2.04852e-18	8.86938	E2f, FBgn0011766
FBgn0027580	0.934588	9.05744e-19	8.07724	E2f, FBgn0011766
FBgn0027587	-0.464604	1.97148e-08	8.94584	E2f, FBgn0011766
FBgn0027588	0.333702	1.12363e-09	12.0609	E2f, FBgn0011766
FBgn0027592	-0.439889	4.78162e-10	10.2411	E2f, FBgn0011766
FBgn0027593	0.835567	1.88913e-11	7.22464	E2f, FBgn0011766
FBgn0027594	0.520357	4.79776e-07	9.81141	E2f, FBgn0011766
FBgn0027595	0.361183	0.0020263	6.02633	E2f, FBgn0011766
FBgn0027601	1.26574	4.3631e-11	5.85506	E2f, FBgn0011766
FBgn0027609	0.527491	6.34653e-07	7.51628	E2f, FBgn0011766
FBgn0027611	0.647873	1.24135e-05	6.2743	E2f, FBgn0011766
FBgn0027616	-0.343893	0.000496255	8.9833	E2f, FBgn0011766
FBgn0027620	-0.523851	2.32919e-08	8.87707	E2f, FBgn0011766
FBgn0027621	0.60877	1.97471e-07	6.99331	E2f, FBgn0011766
FBgn0027657	-0.608731	3.82855e-06	7.84567	E2f, FBgn0011766
FBgn0027783	-1.01642	2.23364e-21	8.94659	E2f, FBgn0011766
FBgn0027868	-0.510569	2.61493e-09	8.91901	E2f, FBgn0011766
FBgn0027872	-0.452677	0.00292852	7.41406	E2f, FBgn0011766
FBgn0027885	-0.801526	8.9993e-14	10.7938	E2f, FBgn0011766
FBgn0027889	-1.03129	2.31966e-27	9.65757	E2f, FBgn0011766
FBgn0027903	-0.633235	6.44526e-14	9.63443	E2f, FBgn0011766
FBgn0027914	-0.76762	3.04402e-07	6.67697	E2f, FBgn0011766
FBgn0027929	0.715686	3.04642e-05	4.05111	E2f, FBgn0011766
FBgn0027936	-0.723344	1.88232e-17	10.1934	E2f, FBgn0011766
FBgn0027945	-0.388115	3.4769e-07	9.56485	E2f, FBgn0011766
FBgn0027949	-1.21642	2.21781e-32	9.89949	E2f, FBgn0011766
FBgn0027950	-0.365095	2.59483e-08	8.59883	E2f, FBgn0011766
FBgn0028341	0.937592	1.35888e-12	7.98701	E2f, FBgn0011766
FBgn0028342	-0.343742	2.23445e-08	11.8597	E2f, FBgn0011766
FBgn0028372	-0.413174	3.02006e-05	7.94743	E2f, FBgn0011766
FBgn0028373	2.36986	1.44761e-29	7.23908	E2f, FBgn0011766
FBgn0028380	0.76802	1.36579e-08	8.71966	E2f, FBgn0011766
FBgn0028381	-0.370712	0.00387965	3.86292	E2f, FBgn0011766
FBgn0028382	-0.357987	1.85789e-05	9.13411	E2f, FBgn0011766
FBgn0028397	0.822613	1.03139e-06	7.32147	E2f, FBgn0011766
FBgn0028399	0.523478	4.14563e-13	10.4301	E2f, FBgn0011766
FBgn0028401	-0.319313	0.00430066	8.30528	E2f, FBgn0011766
FBgn0028402	-0.427964	1.05742e-05	8.51835	E2f, FBgn0011766
FBgn0028411	-0.446588	3.09762e-11	10.9972	E2f, FBgn0011766
FBgn0028421	0.420475	0.000153522	7.90365	E2f, FBgn0011766
FBgn0028424	1.25718	1.15682e-30	8.89973	E2f, FBgn0011766
FBgn0028425	-0.413398	1.01664e-08	10.729	E2f, FBgn0011766
FBgn0028428	0.599243	0.00024181	4.4668	E2f, FBgn0011766
FBgn0028430	1.94122	2.53343e-12	8.14697	E2f, FBgn0011766
FBgn0028434	-0.593972	3.55918e-09	7.68225	E2f, FBgn0011766
FBgn0028436	-0.431285	4.30296e-06	7.6527	E2f, FBgn0011766
FBgn0028471	-0.320335	0.000188008	8.72121	E2f, FBgn0011766
FBgn0028473	-0.600679	1.28193e-17	11.8207	E2f, FBgn0011766
FBgn0028474	-0.373424	9.88847e-05	8.9967	E2f, FBgn0011766
FBgn0028482	1.12235	1.08557e-13	4.54545	E2f, FBgn0011766
FBgn0028490	0.665263	6.5017e-18	10.693	E2f, FBgn0011766
FBgn0028500	-0.362033	4.39338e-05	8.46031	E2f, FBgn0011766
FBgn0028539	0.303898	0.000490608	9.01654	E2f, FBgn0011766
FBgn0028540	1.22872	8.6562e-13	5.76326	E2f, FBgn0011766
FBgn0028542	1.39185	2.43818e-12	4.4562	E2f, FBgn0011766
FBgn0028543	0.5785	0.00020815	5.13196	E2f, FBgn0011766
FBgn0028545	2.33556	1.9154e-22	5.41985	E2f, FBgn0011766
FBgn0028552	0.654899	1.58313e-15	10.2741	E2f, FBgn0011766
FBgn0028562	0.53953	0.000361218	4.5899	E2f, FBgn0011766
FBgn0028563	1.15812	2.96192e-22	7.71446	E2f, FBgn0011766
FBgn0028577	-0.378737	7.58922e-06	9.70399	E2f, FBgn0011766
FBgn0028579	0.608309	1.20624e-08	7.91474	E2f, FBgn0011766
FBgn0028582	0.399176	0.000129047	8.74991	E2f, FBgn0011766
FBgn0028647	-0.547168	0.00332632	6.30774	E2f, FBgn0011766
FBgn0028648	-0.368384	3.79203e-05	8.39835	E2f, FBgn0011766
FBgn0028665	-0.564595	3.40263e-15	11.7774	E2f, FBgn0011766
FBgn0028675	-0.425258	5.82711e-08	9.76461	E2f, FBgn0011766
FBgn0028683	-0.4564	9.31609e-10	9.2365	E2f, FBgn0011766
FBgn0028703	0.717023	1.68412e-05	6.97083	E2f, FBgn0011766
FBgn0028744	-0.416703	2.54958e-11	9.9537	E2f, FBgn0011766
FBgn0028746	0.573419	3.2666e-10	8.77526	E2f, FBgn0011766
FBgn0028860	-0.418381	0.00168407	8.03536	E2f, FBgn0011766
FBgn0028876	-0.396143	1.36339e-07	9.93804	E2f, FBgn0011766
FBgn0028886	1.03885	4.18645e-08	5.95408	E2f, FBgn0011766
FBgn0028895	-0.618226	4.56475e-05	5.58607	E2f, FBgn0011766
FBgn0028897	-0.609274	1.87553e-05	6.67089	E2f, FBgn0011766
FBgn0028919	-0.351133	5.11862e-05	7.83705	E2f, FBgn0011766
FBgn0028926	-0.392058	1.03847e-06	9.0069	E2f, FBgn0011766
FBgn0028932	-0.313692	6.34735e-05	6.23949	E2f, FBgn0011766
FBgn0028936	1.92271	3.7221e-18	5.63696	E2f, FBgn0011766
FBgn0028940	0.927903	3.13721e-09	4.07759	E2f, FBgn0011766
FBgn0028948	-0.397886	0.0029902	3.49728	E2f, FBgn0011766
FBgn0028955	0.501402	0.000191755	5.94602	E2f, FBgn0011766
FBgn0028969	0.39329	1.63338e-12	10.9453	E2f, FBgn0011766
FBgn0028984	0.983627	2.07757e-35	10.6816	E2f, FBgn0011766
FBgn0028988	0.51523	0.00213164	5.86293	E2f, FBgn0011766
FBgn0028990	0.506492	7.31929e-09	9.13424	E2f, FBgn0011766
FBgn0029002	0.482746	2.38628e-07	9.67003	E2f, FBgn0011766
FBgn0029079	-0.513122	5.4375e-07	8.90801	E2f, FBgn0011766
FBgn0029095	0.301388	0.000726299	10.1146	E2f, FBgn0011766
FBgn0029113	-0.312131	9.78664e-06	10.8595	E2f, FBgn0011766
FBgn0029114	1.10837	1.33809e-14	7.68891	E2f, FBgn0011766
FBgn0029121	0.621834	2.95865e-18	9.26136	E2f, FBgn0011766
FBgn0029131	0.671614	7.19514e-21	9.93107	E2f, FBgn0011766
FBgn0029133	-0.337479	9.02484e-09	11.6091	E2f, FBgn0011766
FBgn0029147	0.667479	9.23956e-10	9.47584	E2f, FBgn0011766
FBgn0029148	-0.609105	1.17422e-18	11.5262	E2f, FBgn0011766
FBgn0029155	0.560296	6.5095e-07	8.47204	E2f, FBgn0011766
FBgn0029167	0.458547	1.72045e-06	10.5169	E2f, FBgn0011766
FBgn0029502	-0.392317	4.75096e-05	8.51054	E2f, FBgn0011766
FBgn0029503	-0.340814	9.06133e-05	9.32814	E2f, FBgn0011766
FBgn0029507	1.26316	3.55664e-37	11.3835	E2f, FBgn0011766
FBgn0029512	-0.670743	4.23997e-17	10.9312	E2f, FBgn0011766
FBgn0029522	-0.374721	0.000184743	7.47203	E2f, FBgn0011766
FBgn0029529	-0.337315	8.24505e-07	9.66797	E2f, FBgn0011766
FBgn0029608	1.62427	4.1359e-40	9.95877	E2f, FBgn0011766
FBgn0029658	0.873376	8.15877e-09	5.28747	E2f, FBgn0011766
FBgn0029659	0.54136	0.000729715	4.61563	E2f, FBgn0011766
FBgn0029672	-0.463095	3.43759e-07	8.66491	E2f, FBgn0011766
FBgn0029685	0.353311	0.00141713	7.92923	E2f, FBgn0011766
FBgn0029689	0.448315	2.35844e-05	7.59831	E2f, FBgn0011766
FBgn0029714	-0.567811	6.82477e-13	8.77081	E2f, FBgn0011766
FBgn0029718	-0.349789	7.14257e-06	9.75644	E2f, FBgn0011766
FBgn0029766	1.31096	1.56544e-23	9.82589	E2f, FBgn0011766
FBgn0029771	0.468073	1.06834e-06	10.5293	E2f, FBgn0011766
FBgn0029800	-0.393462	7.17685e-05	8.0957	E2f, FBgn0011766
FBgn0029818	-0.309695	1.08849e-05	9.66009	E2f, FBgn0011766
FBgn0029820	0.423702	2.16258e-06	9.39471	E2f, FBgn0011766
FBgn0029822	-0.621965	5.67423e-07	7.00298	E2f, FBgn0011766
FBgn0029826	0.380184	0.00250831	6.38924	E2f, FBgn0011766
FBgn0029857	-0.313819	0.000255866	9.20521	E2f, FBgn0011766
FBgn0029861	-0.507571	2.54093e-05	6.29576	E2f, FBgn0011766
FBgn0029873	-0.571502	3.69741e-10	9.15995	E2f, FBgn0011766
FBgn0029879	1.08584	9.51217e-13	4.49798	E2f, FBgn0011766
FBgn0029881	0.525815	0.00526371	9.34804	E2f, FBgn0011766
FBgn0029882	-0.437267	1.54742e-10	10.8699	E2f, FBgn0011766
FBgn0029885	-0.414428	1.01199e-07	9.16779	E2f, FBgn0011766
FBgn0029888	-0.380738	6.89858e-09	10.7597	E2f, FBgn0011766
FBgn0029896	2.04529	1.78003e-24	7.30193	E2f, FBgn0011766
FBgn0029911	-0.456573	3.70347e-05	6.2812	E2f, FBgn0011766
FBgn0029915	-0.652498	3.45977e-15	9.50842	E2f, FBgn0011766
FBgn0029924	0.712214	3.54176e-08	7.08539	E2f, FBgn0011766
FBgn0029927	0.489719	0.00319568	5.86747	E2f, FBgn0011766
FBgn0029936	-0.455246	0.00214379	6.3725	E2f, FBgn0011766
FBgn0029941	-0.334256	4.73928e-06	9.1274	E2f, FBgn0011766
FBgn0029992	-0.668183	7.99668e-07	6.15122	E2f, FBgn0011766
FBgn0029996	0.526549	9.55744e-06	9.02748	E2f, FBgn0011766
FBgn0030025	-0.349234	7.74015e-05	8.6761	E2f, FBgn0011766
FBgn0030038	-0.480507	8.75418e-08	9.14466	E2f, FBgn0011766
FBgn0030040	2.599	2.51636e-34	7.04181	E2f, FBgn0011766
FBgn0030048	0.529653	1.88937e-09	9.74589	E2f, FBgn0011766
FBgn0030052	1.06869	1.30067e-10	6.92502	E2f, FBgn0011766
FBgn0030053	-0.326018	0.00155973	7.50297	E2f, FBgn0011766
FBgn0030054	-0.954304	8.38859e-26	8.77456	E2f, FBgn0011766
FBgn0030056	0.69647	9.64778e-12	10.2415	E2f, FBgn0011766
FBgn0030057	0.363196	0.000114557	8.94442	E2f, FBgn0011766
FBgn0030060	0.359895	1.85876e-09	9.39663	E2f, FBgn0011766
FBgn0030063	-0.409028	9.35275e-07	8.43534	E2f, FBgn0011766
FBgn0030065	0.393904	0.000542392	6.29458	E2f, FBgn0011766
FBgn0030079	2.28343	5.39364e-37	7.77152	E2f, FBgn0011766
FBgn0030090	1.07864	2.1539e-14	7.54099	E2f, FBgn0011766
FBgn0030091	-0.319792	0.000409519	7.19846	E2f, FBgn0011766
FBgn0030092	-0.336095	0.000853814	8.44507	E2f, FBgn0011766
FBgn0030093	-0.425162	6.25819e-07	9.78975	E2f, FBgn0011766
FBgn0030099	-0.378642	0.000469014	8.24835	E2f, FBgn0011766
FBgn0030109	0.396848	6.81324e-07	9.88776	E2f, FBgn0011766
FBgn0030112	-0.455702	0.0042344	7.62523	E2f, FBgn0011766
FBgn0030114	1.07064	1.41315e-22	6.65268	E2f, FBgn0011766
FBgn0030121	-0.726068	2.56561e-10	7.28507	E2f, FBgn0011766
FBgn0030122	-0.612536	4.43476e-12	8.27433	E2f, FBgn0011766
FBgn0030137	-0.545607	4.3943e-07	7.57627	E2f, FBgn0011766
FBgn0030142	-0.512933	2.02123e-06	9.79554	E2f, FBgn0011766
FBgn0030151	-0.344313	1.9009e-09	10.8878	E2f, FBgn0011766
FBgn0030170	-0.445345	0.0075868	6.09428	E2f, FBgn0011766
FBgn0030183	1.10343	6.7345e-08	6.27331	E2f, FBgn0011766
FBgn0030189	0.878215	1.00406e-11	8.74432	E2f, FBgn0011766
FBgn0030205	-0.459824	0.000334263	9.94032	E2f, FBgn0011766
FBgn0030206	-0.352798	0.00233745	7.52109	E2f, FBgn0011766
FBgn0030239	-0.353675	7.79812e-07	9.49347	E2f, FBgn0011766
FBgn0030241	-0.477788	1.5503e-11	9.88224	E2f, FBgn0011766
FBgn0030242	-0.725284	2.09861e-08	7.71125	E2f, FBgn0011766
FBgn0030245	0.416091	4.76253e-08	6.81759	E2f, FBgn0011766
FBgn0030246	0.323837	6.18062e-05	8.25252	E2f, FBgn0011766
FBgn0030268	-0.552781	1.19701e-08	9.27343	E2f, FBgn0011766
FBgn0030269	-0.42718	1.71807e-11	9.65736	E2f, FBgn0011766
FBgn0030271	0.936443	5.31528e-08	6.11905	E2f, FBgn0011766
FBgn0030276	0.327483	0.00322138	8.59284	E2f, FBgn0011766
FBgn0030286	0.51965	2.59605e-06	7.58306	E2f, FBgn0011766
FBgn0030291	-0.311208	0.00772895	8.19394	E2f, FBgn0011766
FBgn0030292	-0.516341	4.57787e-15	9.93792	E2f, FBgn0011766
FBgn0030293	-0.500851	2.23211e-06	8.23146	E2f, FBgn0011766
FBgn0030300	0.605773	3.51964e-05	4.91863	E2f, FBgn0011766
FBgn0030301	-0.948242	1.6052e-11	6.59173	E2f, FBgn0011766
FBgn0030309	0.930517	4.42808e-20	10.5224	E2f, FBgn0011766
FBgn0030310	1.4199	3.13253e-23	9.3396	E2f, FBgn0011766
FBgn0030311	-0.31105	5.46415e-06	10.0764	E2f, FBgn0011766
FBgn0030314	-0.487894	9.22374e-08	7.53442	E2f, FBgn0011766
FBgn0030319	0.588424	0.000122921	5.10648	E2f, FBgn0011766
FBgn0030320	-0.345739	0.000707632	7.97994	E2f, FBgn0011766
FBgn0030321	0.376622	2.14613e-09	10.3635	E2f, FBgn0011766
FBgn0030322	-1.03493	1.15682e-30	9.88304	E2f, FBgn0011766
FBgn0030326	0.459839	0.0092157	4.83256	E2f, FBgn0011766
FBgn0030329	0.431526	2.73364e-11	10.5615	E2f, FBgn0011766
FBgn0030330	-0.336674	0.0037607	7.47584	E2f, FBgn0011766
FBgn0030340	2.16023	1.46121e-27	5.86206	E2f, FBgn0011766
FBgn0030341	0.462437	0.000144029	9.48033	E2f, FBgn0011766
FBgn0030343	0.884053	4.16877e-18	7.01005	E2f, FBgn0011766
FBgn0030347	0.565794	6.45461e-06	8.32819	E2f, FBgn0011766
FBgn0030348	0.565938	1.61578e-05	4.75476	E2f, FBgn0011766
FBgn0030355	0.471438	0.00042639	3.7255	E2f, FBgn0011766
FBgn0030357	0.923556	1.96846e-08	5.79201	E2f, FBgn0011766
FBgn0030364	-0.686854	2.1539e-14	10.1016	E2f, FBgn0011766
FBgn0030400	0.421661	0.00808927	7.27798	E2f, FBgn0011766
FBgn0030411	-0.309074	0.00338042	7.33647	E2f, FBgn0011766
FBgn0030432	0.4962	0.00030892	4.66956	E2f, FBgn0011766
FBgn0030434	-0.318541	3.69864e-05	8.79987	E2f, FBgn0011766
FBgn0030448	0.424093	0.00310367	6.78275	E2f, FBgn0011766
FBgn0030452	0.912294	4.07973e-19	8.59873	E2f, FBgn0011766
FBgn0030469	0.476657	6.04558e-05	8.95572	E2f, FBgn0011766
FBgn0030478	0.303281	0.00543017	8.84023	E2f, FBgn0011766
FBgn0030484	-0.324767	0.000813586	9.77827	E2f, FBgn0011766
FBgn0030485	0.595787	7.89296e-09	8.21023	E2f, FBgn0011766
FBgn0030500	-0.874029	8.11622e-15	8.3813	E2f, FBgn0011766
FBgn0030501	-2.23736	2.24577e-38	9.98141	E2f, FBgn0011766
FBgn0030507	-1.03824	2.2467e-22	7.72782	E2f, FBgn0011766
FBgn0030510	0.395091	0.00268917	6.59019	E2f, FBgn0011766
FBgn0030511	0.933409	2.21477e-08	5.61626	E2f, FBgn0011766
FBgn0030519	0.418348	2.04465e-07	10.2632	E2f, FBgn0011766
FBgn0030521	0.387754	5.01644e-07	10.7261	E2f, FBgn0011766
FBgn0030524	1.8126	3.74428e-20	4.52823	E2f, FBgn0011766
FBgn0030528	-0.513259	4.77875e-05	7.30227	E2f, FBgn0011766
FBgn0030529	-0.306255	5.92223e-06	12.2756	E2f, FBgn0011766
FBgn0030552	-0.53826	1.51956e-12	9.12114	E2f, FBgn0011766
FBgn0030576	0.913823	1.05273e-06	5.74573	E2f, FBgn0011766
FBgn0030583	0.563777	2.19587e-05	7.20052	E2f, FBgn0011766
FBgn0030584	-0.34268	8.19513e-09	10.7504	E2f, FBgn0011766
FBgn0030603	0.464639	2.62738e-07	8.97609	E2f, FBgn0011766
FBgn0030607	0.343877	0.00348139	6.88503	E2f, FBgn0011766
FBgn0030612	0.419074	0.000179944	8.48175	E2f, FBgn0011766
FBgn0030627	-0.787419	5.97654e-06	5.83818	E2f, FBgn0011766
FBgn0030641	-0.443604	2.74334e-06	8.41704	E2f, FBgn0011766
FBgn0030646	-0.605015	1.53236e-05	6.12947	E2f, FBgn0011766
FBgn0030653	1.50215	3.30506e-26	6.76427	E2f, FBgn0011766
FBgn0030657	-0.422455	0.00823322	6.96015	E2f, FBgn0011766
FBgn0030659	-0.427164	0.000212582	7.4304	E2f, FBgn0011766
FBgn0030662	-0.401742	3.00931e-05	6.72698	E2f, FBgn0011766
FBgn0030663	-0.404248	0.000861686	3.78679	E2f, FBgn0011766
FBgn0030670	0.538703	2.4377e-15	7.99892	E2f, FBgn0011766
FBgn0030672	0.341284	0.00456541	8.87324	E2f, FBgn0011766
FBgn0030673	-0.443699	0.00163603	6.31032	E2f, FBgn0011766
FBgn0030674	0.440811	0.000447697	7.8797	E2f, FBgn0011766
FBgn0030686	-0.310103	0.00334951	8.7036	E2f, FBgn0011766
FBgn0030692	-0.482291	1.95138e-10	9.4884	E2f, FBgn0011766
FBgn0030695	0.75353	1.61916e-07	5.65008	E2f, FBgn0011766
FBgn0030700	-0.471054	0.000731288	6.23429	E2f, FBgn0011766
FBgn0030716	0.657195	2.61946e-07	6.20383	E2f, FBgn0011766
FBgn0030726	0.738898	8.56356e-11	9.74526	E2f, FBgn0011766
FBgn0030735	0.392269	3.38258e-05	7.92568	E2f, FBgn0011766
FBgn0030740	0.704642	4.68622e-11	10.4397	E2f, FBgn0011766
FBgn0030742	0.406125	0.00223128	4.42965	E2f, FBgn0011766
FBgn0030743	-0.379183	1.01475e-06	10.717	E2f, FBgn0011766
FBgn0030745	-0.337929	0.00450658	8.17514	E2f, FBgn0011766
FBgn0030747	1.02347	4.05011e-09	5.57992	E2f, FBgn0011766
FBgn0030748	0.448141	2.5907e-06	9.54281	E2f, FBgn0011766
FBgn0030753	0.376715	0.000222207	8.91507	E2f, FBgn0011766
FBgn0030772	0.408546	0.00285512	3.86139	E2f, FBgn0011766
FBgn0030787	-0.468579	2.04749e-05	7.17913	E2f, FBgn0011766
FBgn0030789	-0.404743	0.00136636	7.83167	E2f, FBgn0011766
FBgn0030790	0.586131	0.00674083	6.86629	E2f, FBgn0011766
FBgn0030792	-0.427959	1.45426e-09	9.08364	E2f, FBgn0011766
FBgn0030794	-0.416946	0.00477763	4.63217	E2f, FBgn0011766
FBgn0030796	0.595144	2.49302e-06	8.90436	E2f, FBgn0011766
FBgn0030809	0.739308	3.17848e-06	6.79107	E2f, FBgn0011766
FBgn0030816	0.741014	2.08975e-09	3.53179	E2f, FBgn0011766
FBgn0030817	0.320888	0.00496059	3.49244	E2f, FBgn0011766
FBgn0030839	2.03249	3.85198e-29	5.20509	E2f, FBgn0011766
FBgn0030842	-0.585997	0.000307336	7.31778	E2f, FBgn0011766
FBgn0030847	1.42758	1.20619e-18	4.09752	E2f, FBgn0011766
FBgn0030850	0.587285	3.62942e-10	9.59184	E2f, FBgn0011766
FBgn0030851	-0.511186	1.59851e-07	8.02884	E2f, FBgn0011766
FBgn0030854	-1.02006	8.04108e-21	10.218	E2f, FBgn0011766
FBgn0030855	-0.355114	0.00121688	7.99799	E2f, FBgn0011766
FBgn0030859	0.434865	0.00114387	3.89214	E2f, FBgn0011766
FBgn0030863	-0.515138	0.00302418	7.40396	E2f, FBgn0011766
FBgn0030864	-0.91808	3.10667e-26	9.30112	E2f, FBgn0011766
FBgn0030871	-0.741912	8.30126e-13	8.3781	E2f, FBgn0011766
FBgn0030872	-0.405136	0.00439913	6.95591	E2f, FBgn0011766
FBgn0030874	-0.483831	0.00554304	6.4773	E2f, FBgn0011766
FBgn0030876	0.42808	0.00128923	6.98379	E2f, FBgn0011766
FBgn0030878	0.321372	0.00032027	8.71165	E2f, FBgn0011766
FBgn0030883	0.488649	2.97662e-05	7.71942	E2f, FBgn0011766
FBgn0030890	0.738432	1.03743e-08	8.64196	E2f, FBgn0011766
FBgn0030893	0.420349	9.73068e-11	10.0194	E2f, FBgn0011766
FBgn0030894	0.499804	8.22486e-06	8.45576	E2f, FBgn0011766
FBgn0030904	0.636499	6.83547e-06	5.19501	E2f, FBgn0011766
FBgn0030918	1.11701	1.76605e-09	6.13311	E2f, FBgn0011766
FBgn0030941	0.951947	8.04031e-15	8.26327	E2f, FBgn0011766
FBgn0030955	0.319292	1.08475e-06	11.0871	E2f, FBgn0011766
FBgn0030963	-0.585391	1.32375e-05	6.65192	E2f, FBgn0011766
FBgn0030968	1.11214	2.47848e-15	7.01326	E2f, FBgn0011766
FBgn0030974	-0.436763	0.000772128	7.07915	E2f, FBgn0011766
FBgn0030985	2.78782	1.1038e-32	5.39286	E2f, FBgn0011766
FBgn0030986	0.576877	1.87433e-11	9.60692	E2f, FBgn0011766
FBgn0030993	0.307396	8.98033e-05	10.9311	E2f, FBgn0011766
FBgn0031011	0.398767	0.000890606	7.92334	E2f, FBgn0011766
FBgn0031012	1.07408	3.81403e-10	7.32738	E2f, FBgn0011766
FBgn0031018	0.694236	7.65351e-06	5.20161	E2f, FBgn0011766
FBgn0031022	-0.374416	0.00563403	7.475	E2f, FBgn0011766
FBgn0031036	-0.773441	8.39823e-12	7.69857	E2f, FBgn0011766
FBgn0031037	0.603316	5.07162e-15	9.32947	E2f, FBgn0011766
FBgn0031049	-0.372434	3.0067e-08	11.3045	E2f, FBgn0011766
FBgn0031052	-0.392639	0.000529231	7.84617	E2f, FBgn0011766
FBgn0031055	0.987422	2.67995e-11	5.53907	E2f, FBgn0011766
FBgn0031069	0.439495	1.00477e-06	8.91636	E2f, FBgn0011766
FBgn0031070	-1.19578	2.95145e-09	6.90716	E2f, FBgn0011766
FBgn0031091	-1.16944	3.93052e-35	9.75638	E2f, FBgn0011766
FBgn0031100	-0.475447	0.00153194	3.58921	E2f, FBgn0011766
FBgn0031117	0.563939	9.95278e-05	7.3104	E2f, FBgn0011766
FBgn0031150	0.513158	0.00270247	6.45123	E2f, FBgn0011766
FBgn0031157	0.992886	1.56236e-12	6.09125	E2f, FBgn0011766
FBgn0031161	0.618415	1.92044e-08	8.45352	E2f, FBgn0011766
FBgn0031170	0.397168	0.00455409	7.47489	E2f, FBgn0011766
FBgn0031174	0.522508	2.04785e-07	10.2957	E2f, FBgn0011766
FBgn0031182	0.578012	5.65019e-05	4.35397	E2f, FBgn0011766
FBgn0031186	-0.445205	0.00979903	8.08126	E2f, FBgn0011766
FBgn0031188	-0.302012	0.00271905	8.37356	E2f, FBgn0011766
FBgn0031191	-0.440831	4.08056e-05	6.13036	E2f, FBgn0011766
FBgn0031217	-0.406936	1.72696e-10	10.3676	E2f, FBgn0011766
FBgn0031227	-0.308805	0.00198949	7.81009	E2f, FBgn0011766
FBgn0031229	-0.330712	2.67651e-06	9.58315	E2f, FBgn0011766
FBgn0031240	0.450001	9.89054e-05	3.6117	E2f, FBgn0011766
FBgn0031252	-1.30925	6.0455e-25	8.2288	E2f, FBgn0011766
FBgn0031258	-0.665208	0.000223726	5.41382	E2f, FBgn0011766
FBgn0031267	-0.483882	3.86106e-13	9.80403	E2f, FBgn0011766
FBgn0031268	-0.469399	2.90777e-06	8.15001	E2f, FBgn0011766
FBgn0031281	-0.406766	0.00806574	6.84285	E2f, FBgn0011766
FBgn0031282	-0.429798	4.95508e-08	8.00799	E2f, FBgn0011766
FBgn0031287	-0.319635	0.000392121	7.91283	E2f, FBgn0011766
FBgn0031299	0.594994	0.00992427	4.10254	E2f, FBgn0011766
FBgn0031309	-0.47498	2.06926e-11	8.98404	E2f, FBgn0011766
FBgn0031310	-0.524602	3.91771e-15	10.3685	E2f, FBgn0011766
FBgn0031313	2.7679	4.3585e-42	7.72482	E2f, FBgn0011766
FBgn0031317	0.981828	1.1248e-24	9.02078	E2f, FBgn0011766
FBgn0031319	-0.321595	0.00581844	7.9472	E2f, FBgn0011766
FBgn0031321	-0.302187	0.000616835	7.71816	E2f, FBgn0011766
FBgn0031327	4.66358	1.65496e-46	5.02082	E2f, FBgn0011766
FBgn0031362	0.733696	2.06372e-07	6.33793	E2f, FBgn0011766
FBgn0031374	0.771951	4.41698e-09	7.90259	E2f, FBgn0011766
FBgn0031377	-0.858922	1.64285e-08	6.11116	E2f, FBgn0011766
FBgn0031381	0.950473	1.49954e-27	11.0929	E2f, FBgn0011766
FBgn0031389	1.56747	9.81892e-16	9.36899	E2f, FBgn0011766
FBgn0031419	-0.406689	0.00667962	5.57828	E2f, FBgn0011766
FBgn0031420	0.505333	0.000275984	7.75567	E2f, FBgn0011766
FBgn0031443	-0.361846	0.0074166	3.59568	E2f, FBgn0011766
FBgn0031451	0.546825	3.58504e-05	5.05327	E2f, FBgn0011766
FBgn0031452	-0.40893	0.000760368	7.1207	E2f, FBgn0011766
FBgn0031453	-1.1643	3.43314e-18	11.4534	E2f, FBgn0011766
FBgn0031460	0.327163	0.00185704	7.14451	E2f, FBgn0011766
FBgn0031464	0.721516	9.73651e-07	5.858	E2f, FBgn0011766
FBgn0031469	0.445474	0.000605181	3.96167	E2f, FBgn0011766
FBgn0031470	2.39445	9.09388e-29	5.74931	E2f, FBgn0011766
FBgn0031471	0.552066	0.00012051	3.75606	E2f, FBgn0011766
FBgn0031474	0.575748	2.49377e-10	9.25074	E2f, FBgn0011766
FBgn0031489	0.382614	6.62168e-06	9.7774	E2f, FBgn0011766
FBgn0031505	-0.305111	1.69716e-06	11.1085	E2f, FBgn0011766
FBgn0031516	1.01747	3.0595e-26	8.40645	E2f, FBgn0011766
FBgn0031529	-0.350877	1.99451e-07	10.0251	E2f, FBgn0011766
FBgn0031540	-0.324398	0.00927	5.08291	E2f, FBgn0011766
FBgn0031547	0.585274	1.1081e-05	4.09219	E2f, FBgn0011766
FBgn0031549	-0.435096	0.000146212	7.46158	E2f, FBgn0011766
FBgn0031561	1.05143	4.04344e-12	4.16408	E2f, FBgn0011766
FBgn0031589	-0.314823	0.00499417	8.89345	E2f, FBgn0011766
FBgn0031603	-0.496073	3.76701e-06	8.24884	E2f, FBgn0011766
FBgn0031622	-0.392051	2.2658e-07	10.4733	E2f, FBgn0011766
FBgn0031631	-0.908167	9.43498e-07	5.59606	E2f, FBgn0011766
FBgn0031638	-0.458137	8.02911e-08	8.12994	E2f, FBgn0011766
FBgn0031645	1.00891	1.92266e-13	6.54477	E2f, FBgn0011766
FBgn0031655	-0.579296	2.19643e-07	7.91724	E2f, FBgn0011766
FBgn0031681	0.358477	0.0063965	8.74373	E2f, FBgn0011766
FBgn0031683	-0.518897	7.56223e-05	6.50935	E2f, FBgn0011766
FBgn0031693	1.35766	4.62704e-10	5.81162	E2f, FBgn0011766
FBgn0031696	-0.350438	0.000778076	8.07432	E2f, FBgn0011766
FBgn0031703	-1.26559	9.58326e-18	7.36955	E2f, FBgn0011766
FBgn0031711	-0.327738	2.0318e-08	10.0207	E2f, FBgn0011766
FBgn0031736	-0.334757	2.35898e-06	8.61637	E2f, FBgn0011766
FBgn0031739	-0.937535	3.08984e-14	8.32382	E2f, FBgn0011766
FBgn0031740	-0.664141	4.98895e-10	8.20365	E2f, FBgn0011766
FBgn0031751	-0.456347	0.00135928	3.55571	E2f, FBgn0011766
FBgn0031764	-0.360418	9.1952e-07	8.049	E2f, FBgn0011766
FBgn0031769	-0.468969	5.2244e-06	8.07223	E2f, FBgn0011766
FBgn0031775	0.45886	0.000320251	4.04024	E2f, FBgn0011766
FBgn0031777	-0.648577	5.35514e-09	7.90794	E2f, FBgn0011766
FBgn0031779	0.33176	0.0010467	8.74581	E2f, FBgn0011766
FBgn0031782	-0.94385	2.77418e-16	7.38207	E2f, FBgn0011766
FBgn0031805	0.796404	8.69694e-09	5.16598	E2f, FBgn0011766
FBgn0031810	0.709071	4.39978e-08	6.96801	E2f, FBgn0011766
FBgn0031812	0.504334	1.48087e-05	8.07091	E2f, FBgn0011766
FBgn0031821	0.511223	0.000114077	6.76728	E2f, FBgn0011766
FBgn0031822	-0.350754	1.64269e-07	9.92546	E2f, FBgn0011766
FBgn0031832	-0.496928	4.2364e-06	7.97873	E2f, FBgn0011766
FBgn0031834	-0.531344	0.00138927	5.92444	E2f, FBgn0011766
FBgn0031844	-0.524585	2.19836e-06	8.40219	E2f, FBgn0011766
FBgn0031848	-0.971706	3.49344e-10	7.09732	E2f, FBgn0011766
FBgn0031850	-0.500943	4.59523e-07	7.49203	E2f, FBgn0011766
FBgn0031875	-1.34319	3.29091e-21	7.82382	E2f, FBgn0011766
FBgn0031877	-0.468491	0.00293714	6.68615	E2f, FBgn0011766
FBgn0031878	-0.717043	2.89892e-19	9.99175	E2f, FBgn0011766
FBgn0031883	-0.331169	1.04163e-07	9.88345	E2f, FBgn0011766
FBgn0031886	-0.916173	1.08229e-16	8.6963	E2f, FBgn0011766
FBgn0031888	1.01391	1.60255e-15	10.0201	E2f, FBgn0011766
FBgn0031895	-0.420777	0.00193239	5.33752	E2f, FBgn0011766
FBgn0031896	1.59737	1.51968e-14	7.36931	E2f, FBgn0011766
FBgn0031897	0.379044	0.000415007	6.59451	E2f, FBgn0011766
FBgn0031899	0.659061	4.84862e-05	5.66027	E2f, FBgn0011766
FBgn0031910	1.78077	1.23646e-18	5.12166	E2f, FBgn0011766
FBgn0031913	0.316133	3.39526e-09	10.8069	E2f, FBgn0011766
FBgn0031914	0.83562	9.16457e-07	8.39739	E2f, FBgn0011766
FBgn0031968	0.865153	1.06972e-07	5.69227	E2f, FBgn0011766
FBgn0031969	0.774452	8.39462e-12	9.03097	E2f, FBgn0011766
FBgn0031971	-1.83953	3.0054e-24	11.6288	E2f, FBgn0011766
FBgn0031972	-0.349793	0.00184323	6.68255	E2f, FBgn0011766
FBgn0031973	1.03729	1.32889e-19	7.239	E2f, FBgn0011766
FBgn0031974	1.01265	5.15078e-10	5.17759	E2f, FBgn0011766
FBgn0031979	0.444898	0.00512336	6.47347	E2f, FBgn0011766
FBgn0031985	0.303875	0.000177907	9.32349	E2f, FBgn0011766
FBgn0031990	0.325641	1.55099e-05	9.52641	E2f, FBgn0011766
FBgn0031993	0.901249	3.15983e-15	8.45153	E2f, FBgn0011766
FBgn0031997	-0.363693	1.05941e-06	8.64403	E2f, FBgn0011766
FBgn0031998	0.764209	8.63089e-07	6.59538	E2f, FBgn0011766
FBgn0032000	-0.486682	1.95519e-11	8.81285	E2f, FBgn0011766
FBgn0032002	2.74259	6.60277e-35	6.85165	E2f, FBgn0011766
FBgn0032003	2.32816	1.46657e-28	6.29056	E2f, FBgn0011766
FBgn0032004	0.424825	4.49633e-08	9.6284	E2f, FBgn0011766
FBgn0032013	0.699649	4.64631e-06	3.60145	E2f, FBgn0011766
FBgn0032016	-0.35639	9.88096e-05	8.8062	E2f, FBgn0011766
FBgn0032018	0.610703	2.77897e-15	8.95281	E2f, FBgn0011766
FBgn0032019	-0.74239	1.3847e-06	8.15541	E2f, FBgn0011766
FBgn0032025	0.736382	3.79755e-05	6.30667	E2f, FBgn0011766
FBgn0032026	0.705558	7.35612e-20	9.37594	E2f, FBgn0011766
FBgn0032029	0.415656	1.85986e-07	8.1668	E2f, FBgn0011766
FBgn0032030	-0.336369	5.09817e-07	9.57153	E2f, FBgn0011766
FBgn0032034	-0.36978	6.44954e-07	8.92781	E2f, FBgn0011766
FBgn0032036	0.647461	1.77235e-16	10.6975	E2f, FBgn0011766
FBgn0032040	0.479772	0.00724585	5.73616	E2f, FBgn0011766
FBgn0032047	-0.401968	0.00522847	5.45778	E2f, FBgn0011766
FBgn0032050	-0.379482	1.2395e-05	9.75153	E2f, FBgn0011766
FBgn0032052	-0.312568	0.000367977	8.98766	E2f, FBgn0011766
FBgn0032060	-0.323584	0.000913877	8.03789	E2f, FBgn0011766
FBgn0032067	0.393711	0.00700694	3.3362	E2f, FBgn0011766
FBgn0032078	0.315531	3.40208e-05	10.9384	E2f, FBgn0011766
FBgn0032082	0.50267	1.90795e-06	6.77663	E2f, FBgn0011766
FBgn0032096	-0.535693	7.53865e-05	3.61383	E2f, FBgn0011766
FBgn0032105	-1.23075	3.0054e-24	9.45457	E2f, FBgn0011766
FBgn0032115	1.07206	2.44801e-16	4.18383	E2f, FBgn0011766
FBgn0032117	0.700775	5.01542e-10	6.6851	E2f, FBgn0011766
FBgn0032120	0.468305	3.76636e-07	6.14412	E2f, FBgn0011766
FBgn0032123	0.749989	2.21577e-07	3.91438	E2f, FBgn0011766
FBgn0032124	0.557209	0.000176208	3.63662	E2f, FBgn0011766
FBgn0032135	0.998609	1.27845e-07	6.36333	E2f, FBgn0011766
FBgn0032138	-0.430163	1.57323e-07	10.565	E2f, FBgn0011766
FBgn0032139	1.13691	2.38182e-11	4.7292	E2f, FBgn0011766
FBgn0032140	0.90235	1.68264e-27	11.1374	E2f, FBgn0011766
FBgn0032149	-0.370773	2.8048e-07	9.68209	E2f, FBgn0011766
FBgn0032154	-0.424801	8.1875e-05	7.28308	E2f, FBgn0011766
FBgn0032156	0.640357	6.32739e-10	9.10207	E2f, FBgn0011766
FBgn0032160	-0.315915	1.83044e-06	9.51999	E2f, FBgn0011766
FBgn0032167	1.59558	7.23897e-13	6.64886	E2f, FBgn0011766
FBgn0032184	-0.417465	0.00938115	5.02309	E2f, FBgn0011766
FBgn0032191	0.641578	3.58763e-14	10.0776	E2f, FBgn0011766
FBgn0032192	1.87948	6.46927e-20	5.43093	E2f, FBgn0011766
FBgn0032194	-0.350931	8.85412e-06	8.48141	E2f, FBgn0011766
FBgn0032195	-0.645784	3.3069e-09	7.94709	E2f, FBgn0011766
FBgn0032203	-0.368594	6.31813e-05	8.77414	E2f, FBgn0011766
FBgn0032207	-0.535341	4.698e-08	8.11222	E2f, FBgn0011766
FBgn0032208	0.375705	5.7699e-07	9.62121	E2f, FBgn0011766
FBgn0032213	0.382825	9.26385e-10	11.1008	E2f, FBgn0011766
FBgn0032218	1.58997	3.92477e-15	4.87762	E2f, FBgn0011766
FBgn0032236	-0.341818	2.65409e-06	10.2128	E2f, FBgn0011766
FBgn0032244	-0.788943	5.08602e-14	8.9571	E2f, FBgn0011766
FBgn0032248	-0.441296	1.98797e-05	8.41026	E2f, FBgn0011766
FBgn0032249	0.474133	0.00487719	6.09251	E2f, FBgn0011766
FBgn0032251	-0.443924	0.000998001	7.21337	E2f, FBgn0011766
FBgn0032252	0.468919	0.0038259	4.11232	E2f, FBgn0011766
FBgn0032253	0.655402	0.000449214	5.71258	E2f, FBgn0011766
FBgn0032258	-0.465369	1.71712e-09	9.35236	E2f, FBgn0011766
FBgn0032259	0.316964	0.00128031	7.5404	E2f, FBgn0011766
FBgn0032261	-0.380234	8.14673e-06	8.25136	E2f, FBgn0011766
FBgn0032262	0.663222	3.31399e-07	4.1149	E2f, FBgn0011766
FBgn0032264	2.36042	2.37992e-26	5.43982	E2f, FBgn0011766
FBgn0032295	-0.414217	2.86806e-05	8.55164	E2f, FBgn0011766
FBgn0032297	1.28674	2.97534e-22	4.59408	E2f, FBgn0011766
FBgn0032298	-0.35922	5.52649e-07	9.8222	E2f, FBgn0011766
FBgn0032322	0.649045	1.36423e-07	8.18299	E2f, FBgn0011766
FBgn0032329	-0.808974	8.07131e-18	8.71206	E2f, FBgn0011766
FBgn0032340	-0.357154	3.51292e-07	9.37011	E2f, FBgn0011766
FBgn0032348	-0.519808	3.80925e-10	8.97706	E2f, FBgn0011766
FBgn0032358	-0.663371	1.27683e-05	6.82422	E2f, FBgn0011766
FBgn0032374	0.974513	1.2092e-10	4.77262	E2f, FBgn0011766
FBgn0032382	0.629292	5.22355e-06	5.16856	E2f, FBgn0011766
FBgn0032389	-0.91711	1.48599e-12	6.9233	E2f, FBgn0011766
FBgn0032400	0.458414	4.40159e-08	10.3708	E2f, FBgn0011766
FBgn0032402	0.595223	0.000626641	3.84035	E2f, FBgn0011766
FBgn0032405	0.566385	0.00313735	5.36292	E2f, FBgn0011766
FBgn0032421	-0.51143	2.6288e-08	8.40081	E2f, FBgn0011766
FBgn0032422	0.612009	0.000308338	5.57201	E2f, FBgn0011766
FBgn0032445	-0.405905	7.08767e-05	8.67555	E2f, FBgn0011766
FBgn0032449	0.756101	3.7781e-10	4.2969	E2f, FBgn0011766
FBgn0032450	-0.570157	0.00308836	6.39377	E2f, FBgn0011766
FBgn0032451	0.472355	2.23185e-08	8.82276	E2f, FBgn0011766
FBgn0032453	-0.473591	2.22084e-12	10.5469	E2f, FBgn0011766
FBgn0032454	-0.438384	5.80516e-07	9.67828	E2f, FBgn0011766
FBgn0032467	0.432619	1.08585e-07	9.07194	E2f, FBgn0011766
FBgn0032469	0.6813	0.000179944	7.75234	E2f, FBgn0011766
FBgn0032477	0.476744	6.50159e-12	9.67923	E2f, FBgn0011766
FBgn0032482	0.37155	2.61077e-08	11.843	E2f, FBgn0011766
FBgn0032488	-0.331193	1.02309e-05	8.86723	E2f, FBgn0011766
FBgn0032497	1.1612	6.32739e-10	8.75465	E2f, FBgn0011766
FBgn0032520	1.04274	3.49623e-21	9.16733	E2f, FBgn0011766
FBgn0032524	-0.574287	1.74841e-07	8.12731	E2f, FBgn0011766
FBgn0032533	0.6111	0.00071239	7.13938	E2f, FBgn0011766
FBgn0032587	0.500975	0.000279908	8.51794	E2f, FBgn0011766
FBgn0032599	-0.322192	5.09817e-07	11.2512	E2f, FBgn0011766
FBgn0032601	0.517685	0.000585121	5.46979	E2f, FBgn0011766
FBgn0032613	3.10532	3.53659e-39	4.56972	E2f, FBgn0011766
FBgn0032620	-0.770713	1.92728e-08	8.13189	E2f, FBgn0011766
FBgn0032622	0.831103	1.68504e-09	8.58046	E2f, FBgn0011766
FBgn0032634	-0.307582	8.90632e-07	11.2683	E2f, FBgn0011766
FBgn0032645	1.65656	8.86477e-19	5.12201	E2f, FBgn0011766
FBgn0032656	0.506487	0.00113298	7.05429	E2f, FBgn0011766
FBgn0032670	1.33166	8.18841e-16	7.3076	E2f, FBgn0011766
FBgn0032671	-0.386139	1.63444e-07	9.07488	E2f, FBgn0011766
FBgn0032689	1.1251	8.31442e-26	9.51765	E2f, FBgn0011766
FBgn0032698	-1.15237	7.52111e-27	8.46407	E2f, FBgn0011766
FBgn0032699	-0.369006	0.00012042	10.2683	E2f, FBgn0011766
FBgn0032705	-0.537165	1.28283e-07	8.20945	E2f, FBgn0011766
FBgn0032706	0.548792	0.00019677	4.36282	E2f, FBgn0011766
FBgn0032717	-0.64393	4.13521e-09	7.8093	E2f, FBgn0011766
FBgn0032723	0.979427	1.10876e-11	6.85802	E2f, FBgn0011766
FBgn0032727	0.478302	1.05046e-06	8.21488	E2f, FBgn0011766
FBgn0032729	0.476185	1.05303e-05	8.72511	E2f, FBgn0011766
FBgn0032746	-0.319403	1.55837e-06	10.6345	E2f, FBgn0011766
FBgn0032751	-0.537564	3.82578e-06	6.98667	E2f, FBgn0011766
FBgn0032773	0.618188	7.29051e-09	8.53255	E2f, FBgn0011766
FBgn0032774	1.95354	5.97672e-19	6.21961	E2f, FBgn0011766
FBgn0032775	0.823848	5.471e-22	10.0092	E2f, FBgn0011766
FBgn0032782	0.490787	2.09345e-05	8.56651	E2f, FBgn0011766
FBgn0032783	1.04731	1.54103e-16	6.05942	E2f, FBgn0011766
FBgn0032785	-0.530502	2.84053e-05	10.0746	E2f, FBgn0011766
FBgn0032800	0.629977	0.00358889	6.51413	E2f, FBgn0011766
FBgn0032805	0.575365	0.00247411	8.56164	E2f, FBgn0011766
FBgn0032811	0.381442	3.13043e-05	7.42324	E2f, FBgn0011766
FBgn0032820	0.512975	2.95526e-05	7.1298	E2f, FBgn0011766
FBgn0032847	-0.35624	8.23232e-06	10.2133	E2f, FBgn0011766
FBgn0032848	-0.322594	0.000247558	8.7175	E2f, FBgn0011766
FBgn0032849	-0.418636	2.96024e-08	9.59543	E2f, FBgn0011766
FBgn0032858	-0.399584	0.000545527	7.69527	E2f, FBgn0011766
FBgn0032871	0.593699	2.19546e-09	8.28106	E2f, FBgn0011766
FBgn0032872	0.509099	2.63468e-13	9.21245	E2f, FBgn0011766
FBgn0032873	-0.319299	2.52777e-05	9.39795	E2f, FBgn0011766
FBgn0032880	0.310709	1.72756e-07	10.3514	E2f, FBgn0011766
FBgn0032889	0.652143	6.53242e-08	10.0154	E2f, FBgn0011766
FBgn0032904	0.50795	1.04535e-05	8.63694	E2f, FBgn0011766
FBgn0032906	-1.41508	2.07757e-35	10.7333	E2f, FBgn0011766
FBgn0032907	-0.515569	3.83759e-05	7.27206	E2f, FBgn0011766
FBgn0032916	0.336725	1.16552e-05	8.15374	E2f, FBgn0011766
FBgn0032919	-0.32238	4.3555e-07	10.4511	E2f, FBgn0011766
FBgn0032921	-0.301146	0.000363397	8.52183	E2f, FBgn0011766
FBgn0032924	-0.511167	3.79418e-05	7.75869	E2f, FBgn0011766
FBgn0032926	-0.512121	3.02513e-09	8.64077	E2f, FBgn0011766
FBgn0032929	-1.9712	1.3612e-21	7.83525	E2f, FBgn0011766
FBgn0032935	1.14968	6.52264e-09	6.4619	E2f, FBgn0011766
FBgn0032938	-0.340324	3.00838e-05	6.50516	E2f, FBgn0011766
FBgn0032946	0.625707	6.35923e-05	4.06072	E2f, FBgn0011766
FBgn0032955	0.44621	0.000289829	7.62872	E2f, FBgn0011766
FBgn0032961	-0.366961	3.92811e-09	12.3028	E2f, FBgn0011766
FBgn0032979	-0.675637	5.38271e-11	9.91705	E2f, FBgn0011766
FBgn0032986	-0.340327	1.5167e-06	9.77782	E2f, FBgn0011766
FBgn0032998	0.736268	5.10448e-05	6.34794	E2f, FBgn0011766
FBgn0032999	-0.69112	1.0622e-14	8.84466	E2f, FBgn0011766
FBgn0033019	-0.714675	6.94275e-11	8.7856	E2f, FBgn0011766
FBgn0033021	-0.346322	1.82988e-05	10.6846	E2f, FBgn0011766
FBgn0033029	-0.302653	0.00621708	9.316	E2f, FBgn0011766
FBgn0033032	-0.359557	0.000745575	7.97437	E2f, FBgn0011766
FBgn0033033	1.85978	1.18839e-18	5.73381	E2f, FBgn0011766
FBgn0033048	0.349335	0.00521369	3.20996	E2f, FBgn0011766
FBgn0033061	0.30807	0.00814221	3.61133	E2f, FBgn0011766
FBgn0033062	-0.331418	5.84035e-07	9.03192	E2f, FBgn0011766
FBgn0033065	0.885262	7.501e-11	5.0569	E2f, FBgn0011766
FBgn0033073	0.500718	4.81854e-05	8.70009	E2f, FBgn0011766
FBgn0033079	0.890759	1.30462e-11	8.54009	E2f, FBgn0011766
FBgn0033081	-1.04334	2.54248e-25	11.4877	E2f, FBgn0011766
FBgn0033083	-0.33018	1.71334e-05	9.63845	E2f, FBgn0011766
FBgn0033095	0.402592	0.000473033	6.75992	E2f, FBgn0011766
FBgn0033109	0.408198	4.13272e-06	11.6422	E2f, FBgn0011766
FBgn0033112	0.410526	0.00780086	3.82288	E2f, FBgn0011766
FBgn0033128	2.13339	7.18385e-33	3.27328	E2f, FBgn0011766
FBgn0033134	1.06962	7.95189e-13	4.66842	E2f, FBgn0011766
FBgn0033155	-0.536542	1.63838e-06	7.81969	E2f, FBgn0011766
FBgn0033156	-0.846504	5.56067e-17	9.01123	E2f, FBgn0011766
FBgn0033160	-0.478678	6.22782e-10	9.32534	E2f, FBgn0011766
FBgn0033166	-0.458475	1.35803e-07	8.53064	E2f, FBgn0011766
FBgn0033169	-0.511879	7.05364e-15	8.5049	E2f, FBgn0011766
FBgn0033170	0.866705	6.96959e-13	5.51901	E2f, FBgn0011766
FBgn0033174	-0.67979	1.90844e-09	7.65474	E2f, FBgn0011766
FBgn0033177	0.367356	0.000134394	7.70042	E2f, FBgn0011766
FBgn0033183	-0.513508	3.97471e-08	9.63821	E2f, FBgn0011766
FBgn0033185	-0.666488	4.54628e-08	7.61996	E2f, FBgn0011766
FBgn0033194	0.405447	2.19836e-06	8.98412	E2f, FBgn0011766
FBgn0033195	-0.621316	0.00052129	5.55482	E2f, FBgn0011766
FBgn0033204	1.95172	4.86173e-34	7.98436	E2f, FBgn0011766
FBgn0033205	0.890338	5.25032e-25	10.4383	E2f, FBgn0011766
FBgn0033209	-0.649885	6.94671e-21	10.3114	E2f, FBgn0011766
FBgn0033210	-0.496144	3.23138e-09	8.7464	E2f, FBgn0011766
FBgn0033221	0.738078	2.33365e-07	5.79125	E2f, FBgn0011766
FBgn0033222	0.510117	0.00133781	4.53239	E2f, FBgn0011766
FBgn0033226	0.413239	1.11329e-07	10.5686	E2f, FBgn0011766
FBgn0033232	-0.312573	4.51884e-06	8.95492	E2f, FBgn0011766
FBgn0033234	0.703362	5.51009e-05	4.96314	E2f, FBgn0011766
FBgn0033240	-0.590481	2.58234e-06	6.89088	E2f, FBgn0011766
FBgn0033246	-0.409558	5.72179e-05	10.6585	E2f, FBgn0011766
FBgn0033247	-0.372387	2.90254e-08	9.54638	E2f, FBgn0011766
FBgn0033265	0.726153	2.55964e-09	8.25067	E2f, FBgn0011766
FBgn0033268	0.900956	4.62651e-07	7.31231	E2f, FBgn0011766
FBgn0033302	1.43223	8.32671e-16	6.63981	E2f, FBgn0011766
FBgn0033304	1.82713	1.77846e-20	5.05832	E2f, FBgn0011766
FBgn0033308	0.898341	3.69902e-08	6.69777	E2f, FBgn0011766
FBgn0033316	-0.542937	5.64729e-10	8.28471	E2f, FBgn0011766
FBgn0033341	-0.43902	6.18045e-10	9.75825	E2f, FBgn0011766
FBgn0033342	-0.333638	8.10204e-10	12.1315	E2f, FBgn0011766
FBgn0033348	-0.52402	1.26545e-06	8.0866	E2f, FBgn0011766
FBgn0033352	-0.356378	6.37965e-07	10.2932	E2f, FBgn0011766
FBgn0033354	-1.22146	7.14055e-15	6.68414	E2f, FBgn0011766
FBgn0033359	-0.789014	5.64324e-05	5.66339	E2f, FBgn0011766
FBgn0033378	-0.604096	2.51511e-17	11.0156	E2f, FBgn0011766
FBgn0033387	1.23492	6.02848e-12	7.81745	E2f, FBgn0011766
FBgn0033388	0.398335	0.00120222	7.68701	E2f, FBgn0011766
FBgn0033391	0.397318	0.00133719	6.39674	E2f, FBgn0011766
FBgn0033402	0.899928	9.83273e-14	7.88174	E2f, FBgn0011766
FBgn0033413	-0.357331	1.2049e-05	9.84437	E2f, FBgn0011766
FBgn0033426	-0.631192	7.46466e-06	7.42765	E2f, FBgn0011766
FBgn0033431	-0.453325	6.0212e-06	8.44329	E2f, FBgn0011766
FBgn0033437	0.9668	2.65717e-12	8.0596	E2f, FBgn0011766
FBgn0033446	0.812443	1.63187e-06	5.46578	E2f, FBgn0011766
FBgn0033448	1.46732	1.23646e-18	3.88467	E2f, FBgn0011766
FBgn0033449	-0.586425	0.000175339	6.55823	E2f, FBgn0011766
FBgn0033451	0.366466	1.99147e-05	9.21843	E2f, FBgn0011766
FBgn0033452	0.312257	1.69004e-05	10.5538	E2f, FBgn0011766
FBgn0033453	0.615193	6.61786e-11	9.58502	E2f, FBgn0011766
FBgn0033458	-0.552654	2.53576e-07	9.53149	E2f, FBgn0011766
FBgn0033459	-0.401437	3.1976e-05	8.57162	E2f, FBgn0011766
FBgn0033463	-0.644332	5.30479e-09	7.75088	E2f, FBgn0011766
FBgn0033469	0.602077	3.93146e-08	7.49856	E2f, FBgn0011766
FBgn0033471	-0.387797	4.96894e-05	8.25322	E2f, FBgn0011766
FBgn0033474	-0.554801	1.31587e-07	9.40933	E2f, FBgn0011766
FBgn0033476	0.360345	4.92435e-07	11.3284	E2f, FBgn0011766
FBgn0033483	0.387599	4.84453e-05	9.44707	E2f, FBgn0011766
FBgn0033494	1.0109	2.1905e-09	6.52245	E2f, FBgn0011766
FBgn0033495	1.10817	1.08925e-14	6.50158	E2f, FBgn0011766
FBgn0033504	1.01119	6.01218e-13	9.11285	E2f, FBgn0011766
FBgn0033518	0.588168	2.68088e-05	6.96507	E2f, FBgn0011766
FBgn0033522	0.375168	3.61054e-05	9.68153	E2f, FBgn0011766
FBgn0033523	-0.372084	1.92632e-06	8.76545	E2f, FBgn0011766
FBgn0033526	-0.332669	0.00188676	7.13229	E2f, FBgn0011766
FBgn0033529	-0.554668	7.66099e-19	11.4232	E2f, FBgn0011766
FBgn0033538	1.31779	2.45463e-15	6.77268	E2f, FBgn0011766
FBgn0033541	0.895275	1.96589e-10	5.10853	E2f, FBgn0011766
FBgn0033543	-0.58693	0.0010216	6.55309	E2f, FBgn0011766
FBgn0033547	-0.351494	0.00384732	7.18097	E2f, FBgn0011766
FBgn0033548	-0.4072	1.01668e-08	11.196	E2f, FBgn0011766
FBgn0033549	-0.643473	7.41597e-08	6.42498	E2f, FBgn0011766
FBgn0033551	0.428622	7.53129e-06	9.73343	E2f, FBgn0011766
FBgn0033556	-0.569288	6.34357e-12	9.28715	E2f, FBgn0011766
FBgn0033570	-0.327557	9.2018e-07	10.7325	E2f, FBgn0011766
FBgn0033571	-0.514993	1.9932e-15	10.6308	E2f, FBgn0011766
FBgn0033581	-0.871855	1.75815e-12	8.42265	E2f, FBgn0011766
FBgn0033607	-0.429901	0.000989574	7.25028	E2f, FBgn0011766
FBgn0033608	-0.46996	2.23465e-12	10.5758	E2f, FBgn0011766
FBgn0033609	-0.649801	2.66436e-05	8.0692	E2f, FBgn0011766
FBgn0033615	-0.335052	0.000397605	7.85838	E2f, FBgn0011766
FBgn0033624	-0.492649	9.29569e-08	9.76437	E2f, FBgn0011766
FBgn0033635	0.602201	1.71944e-06	5.20392	E2f, FBgn0011766
FBgn0033638	1.54825	2.1401e-14	6.76539	E2f, FBgn0011766
FBgn0033649	1.89938	3.74281e-22	5.24412	E2f, FBgn0011766
FBgn0033653	-0.579109	6.87378e-05	7.22777	E2f, FBgn0011766
FBgn0033656	0.30091	1.21397e-05	9.02774	E2f, FBgn0011766
FBgn0033662	0.539599	0.000281186	4.79554	E2f, FBgn0011766
FBgn0033664	-0.54317	0.000816822	7.69212	E2f, FBgn0011766
FBgn0033669	-0.348008	8.14977e-06	10.0317	E2f, FBgn0011766
FBgn0033683	0.622226	1.13504e-16	10.4598	E2f, FBgn0011766
FBgn0033688	-0.405866	1.66869e-06	9.81789	E2f, FBgn0011766
FBgn0033707	0.396267	0.00193461	5.00488	E2f, FBgn0011766
FBgn0033716	-0.670649	2.02668e-10	7.8166	E2f, FBgn0011766
FBgn0033717	0.784757	4.99072e-19	11.0101	E2f, FBgn0011766
FBgn0033724	2.7152	3.90463e-29	7.70331	E2f, FBgn0011766
FBgn0033725	1.98392	1.93898e-28	4.36452	E2f, FBgn0011766
FBgn0033734	-0.43862	2.20221e-07	9.0846	E2f, FBgn0011766
FBgn0033737	-0.331888	0.000177907	8.44429	E2f, FBgn0011766
FBgn0033740	-0.606785	3.61226e-08	7.97141	E2f, FBgn0011766
FBgn0033751	-0.347162	5.59522e-07	9.28218	E2f, FBgn0011766
FBgn0033756	0.556456	8.67876e-13	10.4891	E2f, FBgn0011766
FBgn0033763	0.631631	0.000339377	4.49974	E2f, FBgn0011766
FBgn0033772	-0.996179	2.95791e-11	7.45039	E2f, FBgn0011766
FBgn0033777	0.615263	3.15692e-15	10.3465	E2f, FBgn0011766
FBgn0033782	0.482808	0.00184323	5.40966	E2f, FBgn0011766
FBgn0033799	0.652793	6.28383e-05	6.81716	E2f, FBgn0011766
FBgn0033802	-0.526968	0.000316094	8.68946	E2f, FBgn0011766
FBgn0033809	0.780717	6.64807e-07	6.46075	E2f, FBgn0011766
FBgn0033814	0.42974	3.88764e-11	9.25094	E2f, FBgn0011766
FBgn0033845	-0.899659	2.47787e-14	7.98489	E2f, FBgn0011766
FBgn0033846	-1.26193	5.70869e-15	7.91847	E2f, FBgn0011766
FBgn0033853	0.36111	0.00511856	8.37433	E2f, FBgn0011766
FBgn0033857	1.33136	1.01818e-21	3.60098	E2f, FBgn0011766
FBgn0033890	-0.719104	6.05598e-13	9.23338	E2f, FBgn0011766
FBgn0033897	-0.589384	1.28576e-14	9.22724	E2f, FBgn0011766
FBgn0033901	-0.882356	1.61677e-24	10.0649	E2f, FBgn0011766
FBgn0033902	-0.519637	9.75885e-14	11.7999	E2f, FBgn0011766
FBgn0033907	-0.43806	4.45134e-10	10.0667	E2f, FBgn0011766
FBgn0033913	0.338827	1.66634e-06	11.4771	E2f, FBgn0011766
FBgn0033915	0.405016	0.00100865	9.2593	E2f, FBgn0011766
FBgn0033917	0.458286	0.0014164	4.10262	E2f, FBgn0011766
FBgn0033919	1.46732	2.31382e-16	7.15221	E2f, FBgn0011766
FBgn0033926	1.25629	2.16517e-43	12.8373	E2f, FBgn0011766
FBgn0033928	0.775728	5.84772e-21	9.36581	E2f, FBgn0011766
FBgn0033936	-0.354083	0.00540855	4.23577	E2f, FBgn0011766
FBgn0033938	-0.466265	0.00543017	3.72561	E2f, FBgn0011766
FBgn0033945	0.686124	2.54835e-06	7.89312	E2f, FBgn0011766
FBgn0033949	2.16464	6.38285e-23	4.88345	E2f, FBgn0011766
FBgn0033951	-0.453264	2.5044e-10	9.40615	E2f, FBgn0011766
FBgn0033965	0.696942	3.85914e-08	7.77134	E2f, FBgn0011766
FBgn0033973	-0.353786	0.004725	5.91531	E2f, FBgn0011766
FBgn0033978	1.10866	1.18808e-13	7.49028	E2f, FBgn0011766
FBgn0033980	0.927488	7.09567e-25	9.64459	E2f, FBgn0011766
FBgn0033987	0.438175	0.00215665	3.82041	E2f, FBgn0011766
FBgn0033989	-0.552385	3.54623e-09	9.07368	E2f, FBgn0011766
FBgn0033994	-0.962663	1.11339e-10	6.92483	E2f, FBgn0011766
FBgn0033996	0.616168	5.69109e-05	7.59679	E2f, FBgn0011766
FBgn0033998	-0.847847	2.5995e-15	8.4978	E2f, FBgn0011766
FBgn0034000	-0.531877	1.31685e-06	7.59389	E2f, FBgn0011766
FBgn0034001	-0.303553	8.72965e-06	9.24038	E2f, FBgn0011766
FBgn0034005	1.34852	7.3119e-10	5.56121	E2f, FBgn0011766
FBgn0034010	0.861262	8.90697e-08	5.61012	E2f, FBgn0011766
FBgn0034049	0.552535	4.16964e-12	8.89536	E2f, FBgn0011766
FBgn0034057	0.541001	2.13047e-14	8.64848	E2f, FBgn0011766
FBgn0034061	0.30916	3.98301e-05	9.03524	E2f, FBgn0011766
FBgn0034063	-0.31262	0.000307893	7.79328	E2f, FBgn0011766
FBgn0034067	0.596811	0.00599597	6.38177	E2f, FBgn0011766
FBgn0034084	-0.323733	0.00119554	7.16033	E2f, FBgn0011766
FBgn0034085	1.39679	3.10363e-11	6.8979	E2f, FBgn0011766
FBgn0034086	-0.422381	2.75533e-05	7.97818	E2f, FBgn0011766
FBgn0034089	0.317409	1.24352e-05	9.2892	E2f, FBgn0011766
FBgn0034091	0.771303	8.04187e-06	4.63262	E2f, FBgn0011766
FBgn0034093	0.395678	1.47934e-06	8.21035	E2f, FBgn0011766
FBgn0034094	0.985503	2.34002e-16	7.11202	E2f, FBgn0011766
FBgn0034098	-0.794334	4.46834e-18	9.53877	E2f, FBgn0011766
FBgn0034110	0.334575	7.66798e-08	9.13273	E2f, FBgn0011766
FBgn0034118	-0.666785	1.99715e-15	8.99388	E2f, FBgn0011766
FBgn0034126	1.0599	3.714e-16	8.64088	E2f, FBgn0011766
FBgn0034139	0.618702	1.2049e-05	6.31549	E2f, FBgn0011766
FBgn0034166	1.1459	1.40981e-08	4.21392	E2f, FBgn0011766
FBgn0034175	0.428499	0.00216084	4.68286	E2f, FBgn0011766
FBgn0034176	-0.374044	2.39473e-06	10.3684	E2f, FBgn0011766
FBgn0034184	0.611789	9.2692e-14	8.62458	E2f, FBgn0011766
FBgn0034194	0.67374	6.36646e-13	8.09079	E2f, FBgn0011766
FBgn0034198	1.46978	9.03836e-21	8.66152	E2f, FBgn0011766
FBgn0034199	0.980788	3.10667e-26	9.32235	E2f, FBgn0011766
FBgn0034200	0.664871	1.76001e-08	7.48505	E2f, FBgn0011766
FBgn0034217	-0.63966	2.98023e-08	7.74774	E2f, FBgn0011766
FBgn0034219	2.14404	5.57568e-27	6.82705	E2f, FBgn0011766
FBgn0034230	-0.389984	1.69685e-05	8.65877	E2f, FBgn0011766
FBgn0034237	-0.515427	9.50852e-15	11.6217	E2f, FBgn0011766
FBgn0034239	0.889592	5.68188e-08	6.95207	E2f, FBgn0011766
FBgn0034240	-0.317198	0.000920979	8.12167	E2f, FBgn0011766
FBgn0034249	-1.06129	1.35345e-17	7.80188	E2f, FBgn0011766
FBgn0034258	-0.597169	2.77663e-11	10.7587	E2f, FBgn0011766
FBgn0034259	-0.53539	1.92245e-21	12.1677	E2f, FBgn0011766
FBgn0034266	-0.369374	0.00309003	7.02014	E2f, FBgn0011766
FBgn0034282	-0.327657	6.29436e-05	11.013	E2f, FBgn0011766
FBgn0034296	-0.378203	0.00841155	4.09786	E2f, FBgn0011766
FBgn0034299	-1.30684	3.90463e-29	8.79296	E2f, FBgn0011766
FBgn0034351	-0.376054	0.00371823	7.51941	E2f, FBgn0011766
FBgn0034360	-0.569635	3.42959e-05	6.95824	E2f, FBgn0011766
FBgn0034365	0.541483	1.88066e-06	8.62126	E2f, FBgn0011766
FBgn0034390	-0.553568	2.88037e-10	8.46523	E2f, FBgn0011766
FBgn0034392	0.697103	1.52948e-20	9.42292	E2f, FBgn0011766
FBgn0034396	1.06296	9.74607e-12	6.17495	E2f, FBgn0011766
FBgn0034400	0.485412	6.63425e-06	9.75436	E2f, FBgn0011766
FBgn0034403	0.542048	3.45327e-07	9.12621	E2f, FBgn0011766
FBgn0034406	0.970785	4.62465e-11	4.75512	E2f, FBgn0011766
FBgn0034407	2.87075	4.46851e-33	8.10401	E2f, FBgn0011766
FBgn0034408	0.408344	0.000503507	3.91146	E2f, FBgn0011766
FBgn0034411	0.396849	0.00674259	5.42002	E2f, FBgn0011766
FBgn0034417	0.767748	1.11546e-07	6.32809	E2f, FBgn0011766
FBgn0034419	0.765152	4.38752e-22	8.69533	E2f, FBgn0011766
FBgn0034420	1.59205	1.92734e-24	4.82205	E2f, FBgn0011766
FBgn0034421	0.691359	0.000682741	7.67783	E2f, FBgn0011766
FBgn0034422	-0.409766	7.41492e-08	8.66334	E2f, FBgn0011766
FBgn0034425	-0.612974	4.41095e-07	8.00637	E2f, FBgn0011766
FBgn0034430	-0.541703	1.2534e-12	9.11359	E2f, FBgn0011766
FBgn0034432	-0.301645	3.93141e-06	10.61	E2f, FBgn0011766
FBgn0034443	0.706513	6.75731e-16	9.9493	E2f, FBgn0011766
FBgn0034447	-0.462109	5.0686e-10	9.09852	E2f, FBgn0011766
FBgn0034491	0.306655	2.27523e-06	9.50907	E2f, FBgn0011766
FBgn0034493	0.88252	3.47272e-06	6.33981	E2f, FBgn0011766
FBgn0034494	0.41981	6.69138e-07	10.6705	E2f, FBgn0011766
FBgn0034495	-0.855691	7.48571e-15	7.35429	E2f, FBgn0011766
FBgn0034498	-0.301964	0.00162348	7.99613	E2f, FBgn0011766
FBgn0034500	-0.339651	0.00125945	7.96191	E2f, FBgn0011766
FBgn0034504	-0.465819	6.22782e-10	9.63169	E2f, FBgn0011766
FBgn0034510	-0.344233	0.00513797	3.41087	E2f, FBgn0011766
FBgn0034523	-0.465935	2.59723e-10	9.86783	E2f, FBgn0011766
FBgn0034535	-0.41524	0.000110245	7.93528	E2f, FBgn0011766
FBgn0034537	-0.305425	4.4861e-05	8.99892	E2f, FBgn0011766
FBgn0034540	-0.496575	0.00368557	3.92831	E2f, FBgn0011766
FBgn0034569	-0.47642	7.91669e-07	7.79563	E2f, FBgn0011766
FBgn0034577	0.549401	5.6286e-14	11.2177	E2f, FBgn0011766
FBgn0034590	-0.544374	1.1348e-09	8.6833	E2f, FBgn0011766
FBgn0034599	-0.470925	3.85564e-06	7.46381	E2f, FBgn0011766
FBgn0034600	-0.357896	2.53576e-07	9.17967	E2f, FBgn0011766
FBgn0034614	-1.97716	2.87299e-34	8.72462	E2f, FBgn0011766
FBgn0034638	1.01214	3.9528e-25	9.51225	E2f, FBgn0011766
FBgn0034647	1.72774	7.73008e-17	7.55674	E2f, FBgn0011766
FBgn0034649	-0.401884	1.31712e-06	8.92576	E2f, FBgn0011766
FBgn0034654	-0.561578	4.25476e-19	11.5203	E2f, FBgn0011766
FBgn0034657	-1.23833	6.33383e-20	9.0594	E2f, FBgn0011766
FBgn0034688	-0.476142	1.24272e-05	6.9995	E2f, FBgn0011766
FBgn0034691	0.458235	0.00287123	8.1764	E2f, FBgn0011766
FBgn0034694	-0.421813	0.0008488	7.44473	E2f, FBgn0011766
FBgn0034695	1.09082	2.23364e-21	9.16431	E2f, FBgn0011766
FBgn0034703	-0.462782	0.000434263	7.60691	E2f, FBgn0011766
FBgn0034706	0.962328	3.78267e-09	4.69045	E2f, FBgn0011766
FBgn0034709	3.27459	1.6004e-24	6.27508	E2f, FBgn0011766
FBgn0034722	-0.640212	1.86213e-11	8.40332	E2f, FBgn0011766
FBgn0034726	-1.11959	7.73852e-26	9.10886	E2f, FBgn0011766
FBgn0034748	-0.328125	0.00597067	7.42869	E2f, FBgn0011766
FBgn0034750	-0.42853	0.000313537	9.14224	E2f, FBgn0011766
FBgn0034756	0.509319	0.00214379	5.7773	E2f, FBgn0011766
FBgn0034760	0.796102	3.80727e-10	9.07366	E2f, FBgn0011766
FBgn0034791	-0.303399	4.75921e-06	9.75991	E2f, FBgn0011766
FBgn0034804	2.09185	1.79098e-30	5.50735	E2f, FBgn0011766
FBgn0034861	0.771778	5.845e-05	5.05531	E2f, FBgn0011766
FBgn0034870	-0.514174	1.85789e-05	7.10674	E2f, FBgn0011766
FBgn0034873	-0.512146	5.02839e-05	8.16752	E2f, FBgn0011766
FBgn0034878	-0.700448	4.01223e-10	8.84514	E2f, FBgn0011766
FBgn0034879	-0.342642	6.94029e-08	8.85107	E2f, FBgn0011766
FBgn0034880	3.17611	3.94534e-37	5.17894	E2f, FBgn0011766
FBgn0034883	0.482198	0.00622719	4.83762	E2f, FBgn0011766
FBgn0034885	2.00481	5.5357e-15	7.43178	E2f, FBgn0011766
FBgn0034887	0.593957	1.94155e-05	4.9289	E2f, FBgn0011766
FBgn0034888	2.91767	1.36984e-31	5.52442	E2f, FBgn0011766
FBgn0034893	-0.509742	1.44886e-12	8.83219	E2f, FBgn0011766
FBgn0034894	0.51646	1.69619e-05	8.80663	E2f, FBgn0011766
FBgn0034909	0.420577	0.00371823	5.22815	E2f, FBgn0011766
FBgn0034914	-0.306239	5.41632e-06	10.3287	E2f, FBgn0011766
FBgn0034919	-0.479322	1.09722e-07	8.55881	E2f, FBgn0011766
FBgn0034922	-0.919618	8.35879e-20	8.72475	E2f, FBgn0011766
FBgn0034926	-0.709992	1.77846e-20	9.8562	E2f, FBgn0011766
FBgn0034933	-0.322968	0.000313918	8.86754	E2f, FBgn0011766
FBgn0034938	-0.479496	6.55154e-13	9.55417	E2f, FBgn0011766
FBgn0034939	-0.560252	3.36889e-12	10.2649	E2f, FBgn0011766
FBgn0034945	-0.377872	0.000416873	8.80781	E2f, FBgn0011766
FBgn0034946	-0.346986	4.39168e-06	9.68954	E2f, FBgn0011766
FBgn0034950	1.9751	2.82728e-25	6.5823	E2f, FBgn0011766
FBgn0034956	0.685588	5.00835e-11	6.37169	E2f, FBgn0011766
FBgn0034976	-0.596272	7.1276e-06	6.19505	E2f, FBgn0011766
FBgn0034985	0.333071	0.00825532	3.99384	E2f, FBgn0011766
FBgn0034988	-0.31156	0.00873515	8.01093	E2f, FBgn0011766
FBgn0034997	-0.302158	0.00136078	8.70281	E2f, FBgn0011766
FBgn0034998	-0.520808	0.00187531	4.68142	E2f, FBgn0011766
FBgn0034999	0.658302	1.40496e-06	5.53737	E2f, FBgn0011766
FBgn0035002	0.318524	0.0092826	4.37415	E2f, FBgn0011766
FBgn0035019	1.14364	4.35554e-13	3.77624	E2f, FBgn0011766
FBgn0035020	0.778095	4.82731e-11	9.24968	E2f, FBgn0011766
FBgn0035025	-0.438074	1.67358e-07	7.56906	E2f, FBgn0011766
FBgn0035026	-0.625216	1.09397e-05	8.11279	E2f, FBgn0011766
FBgn0035027	-0.73593	1.11098e-07	7.91854	E2f, FBgn0011766
FBgn0035033	-0.781498	1.09592e-16	8.46156	E2f, FBgn0011766
FBgn0035038	-0.388933	0.00272125	8.1375	E2f, FBgn0011766
FBgn0035046	-0.338529	7.00501e-06	10.665	E2f, FBgn0011766
FBgn0035048	-0.30946	0.00145678	8.29046	E2f, FBgn0011766
FBgn0035049	1.70745	1.46471e-19	7.02636	E2f, FBgn0011766
FBgn0035059	-0.43773	7.13679e-06	6.83814	E2f, FBgn0011766
FBgn0035063	-0.320667	0.000285848	8.82768	E2f, FBgn0011766
FBgn0035064	-0.334884	0.00652518	7.775	E2f, FBgn0011766
FBgn0035065	0.373164	0.00293985	7.46703	E2f, FBgn0011766
FBgn0035076	1.10046	1.97524e-10	5.94034	E2f, FBgn0011766
FBgn0035083	-0.895314	4.16341e-22	11.7435	E2f, FBgn0011766
FBgn0035085	0.466851	4.69946e-07	10.3498	E2f, FBgn0011766
FBgn0035088	-0.356372	7.8709e-07	10.0738	E2f, FBgn0011766
FBgn0035099	-0.575145	1.03446e-05	7.82546	E2f, FBgn0011766
FBgn0035101	-0.473273	0.00235463	7.51618	E2f, FBgn0011766
FBgn0035114	-1.02047	5.69296e-06	8.31759	E2f, FBgn0011766
FBgn0035120	-0.337103	3.06891e-07	10.0767	E2f, FBgn0011766
FBgn0035122	-0.317742	6.64807e-07	10.4155	E2f, FBgn0011766
FBgn0035131	1.27656	1.0868e-13	7.58682	E2f, FBgn0011766
FBgn0035142	-0.536918	9.96213e-10	12.0715	E2f, FBgn0011766
FBgn0035146	0.941709	3.34664e-18	8.83178	E2f, FBgn0011766
FBgn0035158	0.332095	0.000142194	8.34189	E2f, FBgn0011766
FBgn0035162	-0.786866	2.00043e-24	11.6085	E2f, FBgn0011766
FBgn0035163	-0.559253	1.07795e-07	7.03548	E2f, FBgn0011766
FBgn0035164	-0.668109	3.20108e-15	9.46825	E2f, FBgn0011766
FBgn0035173	0.477316	0.0046802	8.29091	E2f, FBgn0011766
FBgn0035194	-0.817942	2.23347e-15	8.27868	E2f, FBgn0011766
FBgn0035202	0.868484	1.95463e-20	9.33985	E2f, FBgn0011766
FBgn0035209	-1.21638	3.21693e-28	8.86454	E2f, FBgn0011766
FBgn0035210	-0.838588	1.88656e-20	8.94184	E2f, FBgn0011766
FBgn0035213	-0.362033	1.69977e-06	9.05699	E2f, FBgn0011766
FBgn0035216	-0.390217	0.000115122	7.21724	E2f, FBgn0011766
FBgn0035226	0.425554	9.16304e-08	10.3657	E2f, FBgn0011766
FBgn0035229	0.560682	3.73551e-09	7.71104	E2f, FBgn0011766
FBgn0035231	0.733287	1.47604e-06	5.41299	E2f, FBgn0011766
FBgn0035232	-1.03154	2.27343e-19	8.48319	E2f, FBgn0011766
FBgn0035236	0.301827	2.64576e-05	7.75107	E2f, FBgn0011766
FBgn0035237	0.907922	3.77882e-11	6.74154	E2f, FBgn0011766
FBgn0035243	-0.41103	5.76454e-07	9.0431	E2f, FBgn0011766
FBgn0035247	-0.373697	1.01855e-08	9.44449	E2f, FBgn0011766
FBgn0035253	-0.303901	0.00535517	8.36912	E2f, FBgn0011766
FBgn0035267	0.827148	6.02139e-08	3.96955	E2f, FBgn0011766
FBgn0035277	-0.439131	0.00222221	6.50528	E2f, FBgn0011766
FBgn0035283	-0.449414	0.000469745	7.37333	E2f, FBgn0011766
FBgn0035294	-0.400871	3.73188e-05	8.76336	E2f, FBgn0011766
FBgn0035295	-0.436893	0.00263897	7.6171	E2f, FBgn0011766
FBgn0035296	0.729696	3.06635e-06	7.16777	E2f, FBgn0011766
FBgn0035321	0.404091	2.77755e-08	10.5143	E2f, FBgn0011766
FBgn0035325	0.824078	3.72235e-09	4.38962	E2f, FBgn0011766
FBgn0035335	-0.502292	3.43572e-12	10.5497	E2f, FBgn0011766
FBgn0035337	-0.309902	0.00181957	8.15785	E2f, FBgn0011766
FBgn0035344	1.32461	2.63369e-17	6.64144	E2f, FBgn0011766
FBgn0035355	1.00791	5.03654e-13	7.94268	E2f, FBgn0011766
FBgn0035356	0.430649	2.96024e-07	7.9936	E2f, FBgn0011766
FBgn0035360	0.414576	0.00233375	4.09257	E2f, FBgn0011766
FBgn0035370	-0.440724	5.15781e-14	11.2706	E2f, FBgn0011766
FBgn0035375	0.467694	8.21888e-11	9.47929	E2f, FBgn0011766
FBgn0035390	0.361887	2.53576e-07	10.6208	E2f, FBgn0011766
FBgn0035393	-0.520633	9.59894e-09	9.59724	E2f, FBgn0011766
FBgn0035397	0.433613	4.37571e-05	8.60602	E2f, FBgn0011766
FBgn0035400	0.58685	2.78756e-08	9.28051	E2f, FBgn0011766
FBgn0035405	-0.573372	1.20044e-08	8.43783	E2f, FBgn0011766
FBgn0035410	-0.624964	1.26737e-05	5.93576	E2f, FBgn0011766
FBgn0035411	-0.387992	1.13704e-06	9.83625	E2f, FBgn0011766
FBgn0035427	0.999586	4.42008e-09	6.15485	E2f, FBgn0011766
FBgn0035431	0.605033	1.47604e-06	4.35956	E2f, FBgn0011766
FBgn0035432	0.522587	1.52454e-13	10.555	E2f, FBgn0011766
FBgn0035436	-0.316489	0.000678307	8.94121	E2f, FBgn0011766
FBgn0035439	0.75806	0.000170977	5.44042	E2f, FBgn0011766
FBgn0035443	-0.411351	4.01297e-05	7.37918	E2f, FBgn0011766
FBgn0035444	0.408282	1.2515e-09	10.2467	E2f, FBgn0011766
FBgn0035445	0.625432	1.83016e-07	9.85475	E2f, FBgn0011766
FBgn0035452	2.76203	4.14285e-38	3.93335	E2f, FBgn0011766
FBgn0035473	-0.319879	6.86825e-07	11.0659	E2f, FBgn0011766
FBgn0035477	-0.827441	2.90436e-05	5.39787	E2f, FBgn0011766
FBgn0035480	1.23253	1.22987e-12	6.47911	E2f, FBgn0011766
FBgn0035483	-0.366098	8.31647e-06	8.27837	E2f, FBgn0011766
FBgn0035489	-0.614039	4.12821e-12	9.50058	E2f, FBgn0011766
FBgn0035498	0.773539	1.35571e-11	8.15905	E2f, FBgn0011766
FBgn0035524	-0.437519	3.63641e-09	9.71096	E2f, FBgn0011766
FBgn0035526	-1.02715	5.84449e-15	8.76097	E2f, FBgn0011766
FBgn0035533	-0.608747	1.78324e-07	9.07674	E2f, FBgn0011766
FBgn0035539	0.686967	1.07577e-05	4.82464	E2f, FBgn0011766
FBgn0035541	-0.498505	2.1905e-09	10.8749	E2f, FBgn0011766
FBgn0035542	1.36126	3.39109e-13	6.22823	E2f, FBgn0011766
FBgn0035571	1.8607	2.41319e-24	6.53758	E2f, FBgn0011766
FBgn0035584	-0.399106	0.00862358	3.76224	E2f, FBgn0011766
FBgn0035591	0.458928	0.00032714	8.1295	E2f, FBgn0011766
FBgn0035600	-0.313971	1.7158e-06	12.1214	E2f, FBgn0011766
FBgn0035603	-0.334614	0.000166098	9.87732	E2f, FBgn0011766
FBgn0035608	0.398368	1.11368e-14	12.9386	E2f, FBgn0011766
FBgn0035623	3.11575	1.02553e-32	5.97916	E2f, FBgn0011766
FBgn0035627	-0.945513	1.82488e-11	6.869	E2f, FBgn0011766
FBgn0035632	-0.349754	0.00745385	7.13354	E2f, FBgn0011766
FBgn0035639	-0.355521	2.96024e-08	9.91848	E2f, FBgn0011766
FBgn0035640	-0.732737	2.48187e-20	9.99526	E2f, FBgn0011766
FBgn0035644	-1.0834	1.29565e-25	8.30345	E2f, FBgn0011766
FBgn0035674	-0.44058	5.28613e-06	8.88895	E2f, FBgn0011766
FBgn0035678	0.924683	2.0246e-08	6.78017	E2f, FBgn0011766
FBgn0035690	-0.536935	0.00116464	7.48686	E2f, FBgn0011766
FBgn0035691	-0.360698	0.00583613	5.69923	E2f, FBgn0011766
FBgn0035708	0.813959	3.1927e-05	5.18897	E2f, FBgn0011766
FBgn0035720	-0.600395	8.73846e-11	9.42854	E2f, FBgn0011766
FBgn0035722	-0.329636	0.000136821	9.41276	E2f, FBgn0011766
FBgn0035725	-0.507057	8.38531e-07	8.70175	E2f, FBgn0011766
FBgn0035727	0.823412	1.20417e-08	6.39699	E2f, FBgn0011766
FBgn0035752	-0.329975	0.0055764	6.71879	E2f, FBgn0011766
FBgn0035761	-0.624342	1.28751e-07	7.17616	E2f, FBgn0011766
FBgn0035762	0.623913	8.33658e-06	7.92275	E2f, FBgn0011766
FBgn0035763	0.761207	7.74225e-16	9.56832	E2f, FBgn0011766
FBgn0035765	-0.45838	0.00055619	7.44131	E2f, FBgn0011766
FBgn0035766	-0.511543	2.93937e-07	8.56143	E2f, FBgn0011766
FBgn0035767	0.629459	6.43771e-08	7.49821	E2f, FBgn0011766
FBgn0035770	2.12184	1.63305e-34	9.05785	E2f, FBgn0011766
FBgn0035805	-0.429435	2.96966e-07	8.71682	E2f, FBgn0011766
FBgn0035812	-0.419152	0.00297003	7.10253	E2f, FBgn0011766
FBgn0035824	-0.499679	0.00387447	6.64003	E2f, FBgn0011766
FBgn0035829	-0.355296	5.13111e-08	6.29227	E2f, FBgn0011766
FBgn0035831	-0.702779	4.84736e-12	8.17875	E2f, FBgn0011766
FBgn0035833	-0.512798	3.75559e-06	7.74645	E2f, FBgn0011766
FBgn0035860	0.575413	1.09775e-05	4.82487	E2f, FBgn0011766
FBgn0035868	0.456453	0.00027232	7.39379	E2f, FBgn0011766
FBgn0035869	0.397152	6.87093e-06	7.90296	E2f, FBgn0011766
FBgn0035876	-0.499572	0.000412165	7.0118	E2f, FBgn0011766
FBgn0035888	1.02846	5.73447e-17	6.29687	E2f, FBgn0011766
FBgn0035890	-0.559678	8.01967e-06	6.96648	E2f, FBgn0011766
FBgn0035895	-0.770768	9.73651e-07	7.30249	E2f, FBgn0011766
FBgn0035903	0.748156	6.82078e-07	4.25535	E2f, FBgn0011766
FBgn0035936	2.86301	5.28424e-27	5.21919	E2f, FBgn0011766
FBgn0035937	0.442206	0.000993766	8.16786	E2f, FBgn0011766
FBgn0035949	0.385856	0.00381418	4.89525	E2f, FBgn0011766
FBgn0035975	0.466596	8.63089e-07	8.44119	E2f, FBgn0011766
FBgn0035983	0.6079	4.38184e-08	7.69845	E2f, FBgn0011766
FBgn0035986	0.395495	0.00401984	6.70849	E2f, FBgn0011766
FBgn0035987	-0.393148	0.000335549	8.67511	E2f, FBgn0011766
FBgn0035989	0.702069	1.19886e-09	6.01906	E2f, FBgn0011766
FBgn0035992	-0.652901	3.7412e-07	8.18988	E2f, FBgn0011766
FBgn0035995	0.396459	4.38562e-05	8.07773	E2f, FBgn0011766
FBgn0035998	-0.431564	0.00412371	6.66242	E2f, FBgn0011766
FBgn0036000	-0.45252	5.84141e-07	8.53763	E2f, FBgn0011766
FBgn0036007	1.0312	4.02627e-08	7.66518	E2f, FBgn0011766
FBgn0036008	0.832231	5.2977e-09	7.04835	E2f, FBgn0011766
FBgn0036019	0.423801	0.00253839	4.13915	E2f, FBgn0011766
FBgn0036053	0.555436	8.00485e-11	9.9918	E2f, FBgn0011766
FBgn0036059	-0.471995	0.000947675	8.81651	E2f, FBgn0011766
FBgn0036068	0.656945	6.37255e-07	4.93948	E2f, FBgn0011766
FBgn0036101	1.3843	2.53739e-27	7.78635	E2f, FBgn0011766
FBgn0036117	0.41162	9.17217e-05	7.84774	E2f, FBgn0011766
FBgn0036122	0.74658	2.3873e-09	7.1553	E2f, FBgn0011766
FBgn0036124	0.419117	0.000323685	7.98815	E2f, FBgn0011766
FBgn0036131	-0.354579	0.00809161	3.85731	E2f, FBgn0011766
FBgn0036134	-0.349278	0.00672308	8.65077	E2f, FBgn0011766
FBgn0036135	-0.405259	1.2347e-07	9.72628	E2f, FBgn0011766
FBgn0036141	-0.455142	2.55964e-09	10.0531	E2f, FBgn0011766
FBgn0036145	1.04655	7.47505e-11	6.14612	E2f, FBgn0011766
FBgn0036165	0.795344	3.42786e-05	4.94671	E2f, FBgn0011766
FBgn0036181	0.312729	0.000529375	3.71518	E2f, FBgn0011766
FBgn0036184	-0.569626	9.23496e-14	8.65042	E2f, FBgn0011766
FBgn0036186	0.521604	0.00144403	4.56487	E2f, FBgn0011766
FBgn0036194	-1.32388	8.34439e-32	9.62291	E2f, FBgn0011766
FBgn0036198	-0.704341	4.14011e-07	6.75995	E2f, FBgn0011766
FBgn0036257	0.537143	5.57246e-08	9.15755	E2f, FBgn0011766
FBgn0036263	-0.339068	0.000536825	8.44964	E2f, FBgn0011766
FBgn0036267	0.7547	8.31472e-06	7.80808	E2f, FBgn0011766
FBgn0036279	0.620333	1.03328e-06	6.40119	E2f, FBgn0011766
FBgn0036282	0.791837	5.57246e-08	4.52705	E2f, FBgn0011766
FBgn0036288	1.48649	6.54582e-16	5.80365	E2f, FBgn0011766
FBgn0036298	0.38295	0.000238512	9.14611	E2f, FBgn0011766
FBgn0036301	-0.385571	6.16988e-06	9.04446	E2f, FBgn0011766
FBgn0036312	0.301414	0.00621412	7.99092	E2f, FBgn0011766
FBgn0036314	-0.61326	4.80427e-14	9.22664	E2f, FBgn0011766
FBgn0036332	0.717305	7.74642e-09	8.62037	E2f, FBgn0011766
FBgn0036334	-0.481282	3.30213e-16	12.3398	E2f, FBgn0011766
FBgn0036335	-0.489563	6.76552e-08	9.69373	E2f, FBgn0011766
FBgn0036336	-0.421786	1.01475e-07	8.63313	E2f, FBgn0011766
FBgn0036340	-0.834383	1.07728e-13	7.33232	E2f, FBgn0011766
FBgn0036341	0.747999	1.43957e-10	9.59111	E2f, FBgn0011766
FBgn0036354	-0.617802	1.20571e-19	10.3238	E2f, FBgn0011766
FBgn0036366	-0.445049	0.000320251	7.53354	E2f, FBgn0011766
FBgn0036373	-0.362906	0.00243643	9.14025	E2f, FBgn0011766
FBgn0036381	-0.423025	0.0072539	7.45311	E2f, FBgn0011766
FBgn0036396	-0.664736	0.00107218	6.80034	E2f, FBgn0011766
FBgn0036406	-0.395651	0.0013237	7.91988	E2f, FBgn0011766
FBgn0036424	1.99398	2.82728e-25	4.36112	E2f, FBgn0011766
FBgn0036460	-0.393994	1.31056e-08	9.09882	E2f, FBgn0011766
FBgn0036469	0.344324	0.00700694	3.59509	E2f, FBgn0011766
FBgn0036479	0.642481	0.000123071	5.08003	E2f, FBgn0011766
FBgn0036480	-0.585063	0.000689695	6.63106	E2f, FBgn0011766
FBgn0036486	-1.84619	7.99169e-38	9.62917	E2f, FBgn0011766
FBgn0036487	-0.34804	0.000478767	8.9343	E2f, FBgn0011766
FBgn0036511	0.392639	9.49473e-05	6.77621	E2f, FBgn0011766
FBgn0036531	0.732953	6.94041e-10	3.07799	E2f, FBgn0011766
FBgn0036536	-0.559681	0.00107218	6.96368	E2f, FBgn0011766
FBgn0036545	0.322449	0.000409519	9.37403	E2f, FBgn0011766
FBgn0036546	-0.406551	0.00128951	7.89067	E2f, FBgn0011766
FBgn0036551	2.6855	3.16254e-37	6.62613	E2f, FBgn0011766
FBgn0036555	0.38401	0.00595977	7.86295	E2f, FBgn0011766
FBgn0036557	-0.308175	0.000238512	9.36613	E2f, FBgn0011766
FBgn0036560	0.501039	5.79258e-05	3.59402	E2f, FBgn0011766
FBgn0036564	-0.518606	0.00167805	5.76222	E2f, FBgn0011766
FBgn0036565	-0.777675	0.000159735	6.96943	E2f, FBgn0011766
FBgn0036569	-0.733955	1.21644e-07	6.92789	E2f, FBgn0011766
FBgn0036574	-0.786406	1.86268e-08	7.48547	E2f, FBgn0011766
FBgn0036613	-0.581167	1.08254e-15	10.1278	E2f, FBgn0011766
FBgn0036616	2.33368	4.86173e-34	6.53093	E2f, FBgn0011766
FBgn0036620	0.481783	0.00354102	4.67136	E2f, FBgn0011766
FBgn0036623	-0.326612	1.85247e-06	10.5311	E2f, FBgn0011766
FBgn0036624	-0.457269	2.41277e-05	8.36028	E2f, FBgn0011766
FBgn0036640	-0.377788	0.00623436	7.95864	E2f, FBgn0011766
FBgn0036650	0.481313	8.6398e-05	9.70724	E2f, FBgn0011766
FBgn0036662	0.340012	9.40703e-06	9.05357	E2f, FBgn0011766
FBgn0036663	0.440554	0.00186052	7.43878	E2f, FBgn0011766
FBgn0036672	0.578332	3.42108e-05	7.10585	E2f, FBgn0011766
FBgn0036687	0.437003	0.00117755	4.15933	E2f, FBgn0011766
FBgn0036689	-0.826883	1.34827e-09	6.29545	E2f, FBgn0011766
FBgn0036696	-0.557136	5.30864e-14	9.79376	E2f, FBgn0011766
FBgn0036697	0.604112	2.0456e-08	9.43541	E2f, FBgn0011766
FBgn0036710	-0.810091	2.14731e-21	9.52925	E2f, FBgn0011766
FBgn0036732	0.499204	0.000871744	7.74332	E2f, FBgn0011766
FBgn0036733	-0.666921	7.52668e-10	7.8323	E2f, FBgn0011766
FBgn0036742	0.495233	0.000647335	4.25261	E2f, FBgn0011766
FBgn0036752	1.75756	9.5562e-45	9.42696	E2f, FBgn0011766
FBgn0036761	-0.341181	0.00113785	8.21751	E2f, FBgn0011766
FBgn0036762	-0.467212	4.24747e-09	10.1749	E2f, FBgn0011766
FBgn0036770	1.29807	2.28612e-22	7.38285	E2f, FBgn0011766
FBgn0036771	-0.467663	9.88871e-05	6.95291	E2f, FBgn0011766
FBgn0036775	-0.350272	0.00132735	8.07199	E2f, FBgn0011766
FBgn0036800	-0.871967	1.0403e-12	7.14685	E2f, FBgn0011766
FBgn0036806	2.33991	1.49683e-33	6.31815	E2f, FBgn0011766
FBgn0036811	-0.8596	1.75275e-15	8.68049	E2f, FBgn0011766
FBgn0036813	0.301788	5.83853e-05	8.56865	E2f, FBgn0011766
FBgn0036814	0.612871	0.00360628	7.55082	E2f, FBgn0011766
FBgn0036815	-1.51613	6.83525e-30	8.82722	E2f, FBgn0011766
FBgn0036816	0.661913	9.15332e-13	10.5025	E2f, FBgn0011766
FBgn0036826	-0.468176	2.74055e-06	8.57167	E2f, FBgn0011766
FBgn0036834	0.414688	0.00583388	4.94017	E2f, FBgn0011766
FBgn0036837	-1.2345	5.55551e-07	8.86816	E2f, FBgn0011766
FBgn0036843	-0.650713	0.00199385	7.51896	E2f, FBgn0011766
FBgn0036844	0.476127	3.09946e-05	6.58158	E2f, FBgn0011766
FBgn0036848	-0.395264	5.53989e-08	8.73315	E2f, FBgn0011766
FBgn0036850	-0.656761	1.44643e-10	7.81329	E2f, FBgn0011766
FBgn0036853	-0.300353	0.000742739	8.78823	E2f, FBgn0011766
FBgn0036856	-0.778789	3.49882e-09	7.56427	E2f, FBgn0011766
FBgn0036857	-1.037	4.46511e-08	6.76755	E2f, FBgn0011766
FBgn0036886	-0.359802	5.1575e-05	7.85025	E2f, FBgn0011766
FBgn0036909	-0.353323	7.95465e-05	9.02211	E2f, FBgn0011766
FBgn0036911	-0.642446	1.26622e-06	7.82369	E2f, FBgn0011766
FBgn0036915	-0.308678	0.00143466	8.61459	E2f, FBgn0011766
FBgn0036922	-0.602233	3.43813e-09	7.09212	E2f, FBgn0011766
FBgn0036927	0.468004	5.11236e-06	3.30558	E2f, FBgn0011766
FBgn0036929	0.378523	3.89706e-08	9.53053	E2f, FBgn0011766
FBgn0036930	0.747986	2.19745e-12	9.19362	E2f, FBgn0011766
FBgn0036940	0.857131	2.60705e-11	3.71248	E2f, FBgn0011766
FBgn0036944	0.431821	0.00225983	5.0613	E2f, FBgn0011766
FBgn0036945	0.957836	3.79468e-10	5.26227	E2f, FBgn0011766
FBgn0036946	0.686861	1.05418e-05	7.53464	E2f, FBgn0011766
FBgn0036955	-0.422715	0.00860862	7.17135	E2f, FBgn0011766
FBgn0036968	2.2019	6.05346e-25	8.21325	E2f, FBgn0011766
FBgn0036975	0.418513	0.00686728	6.55385	E2f, FBgn0011766
FBgn0036985	0.941744	1.30339e-08	4.2234	E2f, FBgn0011766
FBgn0036990	-0.467627	2.07936e-09	9.03015	E2f, FBgn0011766
FBgn0036991	-0.50991	0.00257192	6.18023	E2f, FBgn0011766
FBgn0036994	-0.806407	2.26849e-07	7.01205	E2f, FBgn0011766
FBgn0037008	-0.654736	1.26678e-11	8.62212	E2f, FBgn0011766
FBgn0037009	-0.400401	2.90885e-05	10.3969	E2f, FBgn0011766
FBgn0037012	0.918811	2.31005e-06	6.41756	E2f, FBgn0011766
FBgn0037019	-0.313889	6.91936e-05	8.28474	E2f, FBgn0011766
FBgn0037021	-0.475828	0.00302008	6.78912	E2f, FBgn0011766
FBgn0037025	-0.785785	1.56762e-11	8.23592	E2f, FBgn0011766
FBgn0037027	-0.721589	1.23977e-15	8.59073	E2f, FBgn0011766
FBgn0037044	-0.530743	9.47023e-07	7.60848	E2f, FBgn0011766
FBgn0037061	-0.475434	9.57944e-11	9.91625	E2f, FBgn0011766
FBgn0037066	-0.395626	3.20678e-06	6.72723	E2f, FBgn0011766
FBgn0037073	-0.40134	0.000173007	9.26093	E2f, FBgn0011766
FBgn0037081	-0.311509	0.00248746	7.99119	E2f, FBgn0011766
FBgn0037087	-0.374416	8.95549e-08	10.3726	E2f, FBgn0011766
FBgn0037106	-0.347541	0.00757502	6.46406	E2f, FBgn0011766
FBgn0037120	-0.407923	0.00249451	8.52707	E2f, FBgn0011766
FBgn0037121	-0.333344	4.37048e-09	10.4949	E2f, FBgn0011766
FBgn0037126	1.16929	1.6604e-12	5.23011	E2f, FBgn0011766
FBgn0037137	-0.468506	7.97073e-06	11.4242	E2f, FBgn0011766
FBgn0037141	-0.48685	0.00030319	7.22721	E2f, FBgn0011766
FBgn0037149	-0.859439	5.16732e-15	7.41331	E2f, FBgn0011766
FBgn0037166	0.56759	8.46786e-06	4.18926	E2f, FBgn0011766
FBgn0037185	0.395944	0.0018925	7.5416	E2f, FBgn0011766
FBgn0037199	-0.428342	1.71807e-11	10.4529	E2f, FBgn0011766
FBgn0037202	-0.673412	3.50311e-10	8.15179	E2f, FBgn0011766
FBgn0037206	-0.330787	0.00239588	8.34308	E2f, FBgn0011766
FBgn0037213	0.470704	0.000479504	3.66637	E2f, FBgn0011766
FBgn0037217	0.439275	0.00518666	5.59722	E2f, FBgn0011766
FBgn0037231	-0.512592	2.83389e-07	9.44295	E2f, FBgn0011766
FBgn0037236	-0.856621	5.63999e-22	10.0418	E2f, FBgn0011766
FBgn0037239	0.322125	1.0548e-06	8.65909	E2f, FBgn0011766
FBgn0037252	-0.5561	3.35702e-09	9.13338	E2f, FBgn0011766
FBgn0037255	-1.52724	3.97898e-24	8.40923	E2f, FBgn0011766
FBgn0037262	-0.431872	1.82091e-09	9.34682	E2f, FBgn0011766
FBgn0037265	0.672908	2.19732e-06	6.54586	E2f, FBgn0011766
FBgn0037270	-0.445932	1.27955e-13	11.4127	E2f, FBgn0011766
FBgn0037277	0.682441	6.69592e-17	7.39181	E2f, FBgn0011766
FBgn0037290	1.69114	1.01295e-21	4.50883	E2f, FBgn0011766
FBgn0037297	-0.343662	4.92667e-05	8.76027	E2f, FBgn0011766
FBgn0037303	0.559665	7.78536e-18	11.3855	E2f, FBgn0011766
FBgn0037309	-0.502736	0.00117755	6.93647	E2f, FBgn0011766
FBgn0037315	0.542528	1.38818e-10	9.44111	E2f, FBgn0011766
FBgn0037327	0.305105	0.000190213	9.04209	E2f, FBgn0011766
FBgn0037339	0.625669	2.81072e-05	8.33645	E2f, FBgn0011766
FBgn0037341	1.19891	1.05441e-26	7.44284	E2f, FBgn0011766
FBgn0037344	-0.693517	1.5178e-08	8.39843	E2f, FBgn0011766
FBgn0037345	-0.306898	6.06351e-05	8.40247	E2f, FBgn0011766
FBgn0037347	-0.746832	2.46073e-12	7.98011	E2f, FBgn0011766
FBgn0037348	-0.452535	3.44243e-07	8.12985	E2f, FBgn0011766
FBgn0037376	-0.486868	7.28285e-09	5.02795	E2f, FBgn0011766
FBgn0037377	-0.489677	2.38287e-05	8.15629	E2f, FBgn0011766
FBgn0037378	-0.391527	9.8234e-09	9.26431	E2f, FBgn0011766
FBgn0037379	-1.28696	1.42453e-16	7.50517	E2f, FBgn0011766
FBgn0037381	2.58875	1.81274e-32	6.46352	E2f, FBgn0011766
FBgn0037382	-0.37236	6.34031e-06	8.65218	E2f, FBgn0011766
FBgn0037383	-0.634471	1.33323e-09	7.81769	E2f, FBgn0011766
FBgn0037434	-0.485867	2.09419e-11	11.9312	E2f, FBgn0011766
FBgn0037435	-0.425404	0.00173644	7.46947	E2f, FBgn0011766
FBgn0037443	0.361133	7.7179e-07	9.40051	E2f, FBgn0011766
FBgn0037445	-0.47223	0.00129826	5.91746	E2f, FBgn0011766
FBgn0037446	-0.605958	6.53369e-17	9.72636	E2f, FBgn0011766
FBgn0037466	-0.660043	1.27066e-05	7.19156	E2f, FBgn0011766
FBgn0037481	-1.05311	8.27585e-16	8.05587	E2f, FBgn0011766
FBgn0037482	0.441728	0.000132185	7.85048	E2f, FBgn0011766
FBgn0037504	-0.416104	8.76545e-06	8.92459	E2f, FBgn0011766
FBgn0037513	0.616597	0.000104476	6.68855	E2f, FBgn0011766
FBgn0037515	0.404203	7.87225e-07	8.96755	E2f, FBgn0011766
FBgn0037518	0.629685	1.48717e-06	7.51497	E2f, FBgn0011766
FBgn0037539	0.446241	0.000492425	7.46201	E2f, FBgn0011766
FBgn0037540	0.578455	1.07714e-05	6.14754	E2f, FBgn0011766
FBgn0037541	1.09334	6.82513e-21	7.28344	E2f, FBgn0011766
FBgn0037543	0.845119	4.57855e-15	9.16907	E2f, FBgn0011766
FBgn0037548	0.675857	2.83419e-06	5.53179	E2f, FBgn0011766
FBgn0037553	1.99319	3.0054e-24	7.1665	E2f, FBgn0011766
FBgn0037560	2.23599	7.73852e-26	7.29639	E2f, FBgn0011766
FBgn0037562	2.9587	4.37384e-27	6.54711	E2f, FBgn0011766
FBgn0037566	-0.442213	1.16922e-07	9.18841	E2f, FBgn0011766
FBgn0037569	-0.355952	2.02132e-06	8.44075	E2f, FBgn0011766
FBgn0037581	0.875537	4.10622e-07	6.04772	E2f, FBgn0011766
FBgn0037602	-0.345784	1.14394e-05	9.0887	E2f, FBgn0011766
FBgn0037612	0.543155	1.40455e-13	8.98006	E2f, FBgn0011766
FBgn0037616	0.378346	0.00135045	5.84825	E2f, FBgn0011766
FBgn0037621	-0.357887	2.09755e-05	8.7185	E2f, FBgn0011766
FBgn0037622	-0.472841	8.65705e-05	6.56139	E2f, FBgn0011766
FBgn0037624	-0.433562	2.53587e-08	10.5093	E2f, FBgn0011766
FBgn0037633	-0.691669	7.8218e-10	8.08423	E2f, FBgn0011766
FBgn0037637	0.49657	7.40571e-12	11.0956	E2f, FBgn0011766
FBgn0037646	0.561483	0.00463666	6.3761	E2f, FBgn0011766
FBgn0037656	-0.552192	2.60421e-05	6.75779	E2f, FBgn0011766
FBgn0037660	-0.474922	0.00572078	7.18955	E2f, FBgn0011766
FBgn0037661	0.358716	0.00159814	7.23531	E2f, FBgn0011766
FBgn0037667	-0.374344	0.00253839	7.8688	E2f, FBgn0011766
FBgn0037669	-0.918036	4.61359e-21	10.2534	E2f, FBgn0011766
FBgn0037670	-0.905394	1.41977e-13	8.86875	E2f, FBgn0011766
FBgn0037680	-0.511737	7.18932e-05	7.40319	E2f, FBgn0011766
FBgn0037689	0.312021	0.000246447	8.33851	E2f, FBgn0011766
FBgn0037696	0.3477	0.00122684	7.39828	E2f, FBgn0011766
FBgn0037700	-0.417576	1.03933e-08	9.62484	E2f, FBgn0011766
FBgn0037701	-0.365329	2.0574e-06	10.7793	E2f, FBgn0011766
FBgn0037705	0.912642	8.77139e-06	6.38282	E2f, FBgn0011766
FBgn0037707	-0.498299	1.59451e-12	9.63073	E2f, FBgn0011766
FBgn0037712	0.530661	0.00076841	4.50559	E2f, FBgn0011766
FBgn0037713	-0.339384	0.00568701	6.51411	E2f, FBgn0011766
FBgn0037717	1.12792	3.2282e-11	4.97502	E2f, FBgn0011766
FBgn0037720	0.755091	1.09726e-14	7.73552	E2f, FBgn0011766
FBgn0037737	-0.524584	0.00445767	8.1959	E2f, FBgn0011766
FBgn0037739	-0.316524	4.07228e-06	8.60599	E2f, FBgn0011766
FBgn0037741	-0.713829	4.23428e-05	6.32085	E2f, FBgn0011766
FBgn0037746	-1.05562	1.42666e-17	8.45382	E2f, FBgn0011766
FBgn0037749	-0.477508	1.74836e-11	9.2358	E2f, FBgn0011766
FBgn0037750	1.06903	6.13424e-12	6.86379	E2f, FBgn0011766
FBgn0037751	-0.601931	1.74132e-05	5.10883	E2f, FBgn0011766
FBgn0037755	-0.650329	6.82969e-06	7.64621	E2f, FBgn0011766
FBgn0037758	0.458196	1.08356e-07	9.48909	E2f, FBgn0011766
FBgn0037770	-0.515714	6.97049e-05	7.85635	E2f, FBgn0011766
FBgn0037779	0.352996	0.00109961	9.25801	E2f, FBgn0011766
FBgn0037781	-0.851908	9.23021e-08	6.11225	E2f, FBgn0011766
FBgn0037788	1.4842	3.79148e-25	10.2148	E2f, FBgn0011766
FBgn0037802	-0.452518	0.00250025	6.52228	E2f, FBgn0011766
FBgn0037807	-0.303339	0.00135045	10.6311	E2f, FBgn0011766
FBgn0037809	-0.432823	1.69004e-05	7.77449	E2f, FBgn0011766
FBgn0037812	0.524104	0.000158206	5.09162	E2f, FBgn0011766
FBgn0037817	0.670918	7.90517e-07	4.3932	E2f, FBgn0011766
FBgn0037831	-1.07067	4.84702e-12	7.05286	E2f, FBgn0011766
FBgn0037834	-0.323201	9.44571e-09	10.691	E2f, FBgn0011766
FBgn0037844	-1.26467	4.66326e-15	8.78896	E2f, FBgn0011766
FBgn0037848	0.677453	1.12071e-15	7.87872	E2f, FBgn0011766
FBgn0037850	0.594926	1.0892e-12	8.55648	E2f, FBgn0011766
FBgn0037853	0.544168	5.62207e-12	9.21327	E2f, FBgn0011766
FBgn0037855	-0.620272	1.7469e-08	8.32949	E2f, FBgn0011766
FBgn0037856	0.410315	0.000386681	8.01195	E2f, FBgn0011766
FBgn0037872	0.441248	4.3535e-06	9.18198	E2f, FBgn0011766
FBgn0037873	-0.361065	1.67787e-09	10.7793	E2f, FBgn0011766
FBgn0037876	-0.456895	0.00522847	6.5309	E2f, FBgn0011766
FBgn0037878	-0.646826	2.0903e-17	10.7829	E2f, FBgn0011766
FBgn0037883	0.392704	0.00261472	7.52466	E2f, FBgn0011766
FBgn0037884	0.389703	1.20322e-05	9.06846	E2f, FBgn0011766
FBgn0037885	0.675933	5.89127e-16	8.91276	E2f, FBgn0011766
FBgn0037890	0.332667	6.34936e-06	7.50328	E2f, FBgn0011766
FBgn0037897	0.677167	8.60142e-10	7.86225	E2f, FBgn0011766
FBgn0037899	-0.39527	1.31142e-07	11.787	E2f, FBgn0011766
[truncated: 62,342 more rows]
