# Supplementary material for: Transcriptional Networks Controlling the Cell Cycle
Source: G3 (Bethesda). 2013 Jan 1;3(1):75–90. doi: 10.1534/g3.112.004283 (PMC3538345; doi:10.1534/g3.112.004283)
Supplement: Supporting Information [file supp_3.1.75_TableS3.xlsx]

## Sheet: TableS3
Supporting Table S3: qPCR validation of RNAi
qPCR results for validation of RNAi knockdown are shown. RpL19 was used as control gene as it shows relatively high expression in the microarray experiments
and its expression does not change across any of the experiments. Average downregulation % for each sample (E2F, MYB and TRX) is calculated from the Cp values of the biological replicates.
Cp	Sample name	primers	Average % downregulated
21.42	GFP1_1	E2F	92.1979
21.79	GFP1_2	E2F
21.18	GFP1_3	E2F
21.1	GFP1_4	E2F
25.94	E2F1_1	E2F
26.44	E2F1_2	E2F
25.95	E2F1_3	E2F
25.99	E2F1_4	E2F
23.34	GFP2_1	MYB	80.2832
23.53	GFP2_2	MYB
23	GFP2_3	MYB
22.78	GFP2_4	MYB
25.64	MYB2_1	MYB
25.76	MYB2_2	MYB
25.86	MYB2_3	MYB
25.02	MYB2_4	MYB
23.14	GFP2_1	TRX	79.014
23.51	GFP2_2	TRX
24.55	TRX2_1	TRX
24.82	TRX2_2	TRX
24.65	TRX2_3	TRX
24.61	TRX2_4	TRX
16.3	GFP1_1	RpL19
16.45	GFP1_2	RpL19
16.05	GFP1_3	RpL19
16.08	GFP1_4	RpL19
17.07	E2F1_1	RpL19
17.56	E2F1_2	RpL19
17.19	E2F1_3	RpL19
17.17	E2F1_4	RpL19
16.19	GFP2_1	RpL19
16.31	GFP2_2	RpL19
15.9	GFP2_3	RpL19
16.09	GFP2_4	RpL19
16.12	MYB2_1	RpL19
15.85	MYB2_2	RpL19
17.11	MYB2_3	RpL19
15.67	MYB2_4	RpL19
17.25	GFP2_1	RpL19
16.91	GFP2_2	RpL19
16.18	TRX2_1	RpL19
16.18	TRX2_2	RpL19
16.47	TRX2_3	RpL19
15.81	TRX2_4	RpL19
