# Supplementary material for: Transcriptional Networks Controlling the Cell Cycle
Source: G3 (Bethesda). 2013 Jan 1;3(1):75–90. doi: 10.1534/g3.112.004283 (PMC3538345; doi:10.1534/g3.112.004283)
Supplement: Supporting Information [file supp_3.1.75_TableS4.xlsx]

## Sheet: TableS4
Supporting Table S4: Comparison of data between our results and Reddy et al. (2010)
The log fold changes for the top 100 significantly regulated genes (50 up, 50 down) for our TTK experiment and the
corresponding values of TTK69 from Reddy et al. (2010) are shown. (adjusted P value < 0.01 in our experiment)
gene ID	Our_logFC	Reddy_logFC	geneSymbol
FBgn0038581	2.99981	4.19126	CG14314
FBgn0035076	3.567	4.43446	Ance-5
FBgn0003447	2.57706	3.21147	sn
FBgn0041604	2.70459	3.08586	dlp
FBgn0050043	1.9144	2.3971	CG30043
FBgn0032405	2.32037	1.53862	CG14946
FBgn0031047	0.875358	1.59739	CG14213
FBgn0034724	1.43317	5.46709	CG3624
FBgn0030716	1.05553	0.303527	CG9170
FBgn0029896	1.26152	3.20712	CG3168
FBgn0032136	0.818888	1.39791	CG15828
FBgn0037581	1.29086	1.74555	CG7352
FBgn0000037	1.44162	0.141195	mAcR-60C
FBgn0043806	0.566467	1.3743	CG32032
FBgn0036007	1.367	2.19129	path
FBgn0015602	0.522599	0.381248	BEAF-32
FBgn0034761	0.851145	0.37317	CG4250
FBgn0015371	0.939327	2.52504	chn
FBgn0038436	1.26708	0.353679	Gyc-89Db
FBgn0033367	0.959586	-0.0190444	CG8193
FBgn0034725	0.836786	4.84548	CG6044
FBgn0032253	1.25536	-0.168714	CG5322
FBgn0030562	0.987497	0.295675	CG9400
FBgn0000165	1.16151	0.106859	proPO-A1
FBgn0035049	1.05888	3.77	Mmp1
FBgn0013732	0.73342	1.07503	sced
FBgn0011817	0.809049	0.806837	nmo
FBgn0039129	0.748306	0.106689	RpS19b
FBgn0011829	1.78939	0.261104	Ret
FBgn0031460	0.662656	0.198124	CG15399
FBgn0036330	0.821873	-0.526171	CG11263
FBgn0029588	0.975896	1.31586	CG14798
FBgn0051219	1.49908	0.310318	CG31219
FBgn0010407	1.03081	0.649804	Ror
FBgn0034403	0.633916	1.65478	CG18190
FBgn0010097	0.577062	-0.132871	gammaTub37C
FBgn0039804	1.05119	0.0715665	CG15544
FBgn0022981	0.814397	0.137097	rpk
FBgn0025549	0.47493	0.822835	unc-119
FBgn0035091	0.593596	-0.0654616	CG3829
FBgn0034199	0.361745	0.0823251	CG15917
FBgn0050269	0.454358	0.781558	CG30269
FBgn0030828	0.614747	0.224663	CG5162
FBgn0041087	0.677033	2.17828	wun2
FBgn0039929	0.29712	0.500545	CG11076
FBgn0038043	0.39405	0.206822	CG17202
FBgn0039640	0.697868	3.60787	CG14516
FBgn0051125	0.570774	1.04435	CG31125
FBgn0031255	0.686382	1.06587	BBS8
FBgn0036542	0.408755	0.0795818	pHCl
FBgn0030309	-1.08734	-0.506076	CG1572
FBgn0038720	-1.23427	-2.27257	CG6231
FBgn0039208	-1.33097	-0.527862	Esyt2
FBgn0035146	-1.09824	-1.26828	CG13893
FBgn0051777	-0.99625	-1.44817	CG31777
FBgn0063497	-0.752478	-0.497178	GstE3
FBgn0036101	-1.09267	-0.399346	NijA
FBgn0031538	-0.724037	-2.7401	CG3246
FBgn0029608	-0.82363	-0.320397	CG3091
FBgn0041160	-1.95042	-0.253918	comm2
FBgn0014469	-0.658944	-0.608952	Cyp4e2
FBgn0032024	-0.615827	-1.74163	CG14273
FBgn0004629	-0.929641	-0.892513	Cys
FBgn0030310	-1.11843	-1.86034	PGRP-SA
FBgn0030796	-1.23175	-2.22853	CG4829
FBgn0039222	-1.08216	-0.308602	CG42331
FBgn0004167	-0.888891	-0.227313	kst
FBgn0034997	-0.890517	-1.80853	CG3376
FBgn0053494	-0.958255	0.293635	CG33494
FBgn0014427	-0.619121	-0.857327	CG11899
FBgn0023214	-0.894548	0.94315	edl
FBgn0032140	-0.562809	-0.406206	CG13117
FBgn0029507	-0.564327	-0.569374	Tsp42Ed
FBgn0030893	-0.54811	-0.613474	RhoGAP16F
FBgn0023549	-0.874688	-0.915373	Mct1
FBgn0063498	-1.19979	-1.9815	GstE2
FBgn0039290	-1.10773	-0.683659	CG13654
FBgn0033980	-0.582263	1.18887	Cyp6a20
FBgn0051431	-0.874751	-0.833105	CG31431
FBgn0030452	-0.721323	-0.181269	CG4330
FBgn0033786	-0.505	-1.92055	CG3884
FBgn0033402	-0.894412	-0.392129	Myd88
FBgn0031012	-1.307	-1.78964	CG8051
FBgn0028424	-0.609339	-0.995225	JhI-26
FBgn0038149	-0.599432	-0.232571	CG9796
FBgn0010497	-0.523726	-0.597659	l(2)01810
FBgn0010039	-0.497099	-0.453114	GstD3
FBgn0035147	-0.345432	-1.3512	CG12030
FBgn0040600	-0.579182	-0.572369	CG13631
FBgn0015575	-0.527494	-0.968274	alpha-Est7
FBgn0031973	-0.721733	0.201987	Spn28D
FBgn0035087	-0.508594	-0.231339	CG2765
FBgn0035131	-1.15467	-0.396079	mthl9
FBgn0035344	-0.999366	-1.1109	Cyp4d20
FBgn0023535	-0.531661	-1.80432	arg
FBgn0036752	-0.49026	-0.455708	Adgf-A
FBgn0038465	-0.587861	0.264048	Irc
FBgn0053329	-0.925531	0.0492973	Sp212
FBgn0000083	-0.506317	-0.381266	AnnIX
FBgn0040321	-0.739123	-1.53788	GNBP3
