# Supplementary material for: Transcriptional Networks Controlling the Cell Cycle
Source: G3 (Bethesda). 2013 Jan 1;3(1):75–90. doi: 10.1534/g3.112.004283 (PMC3538345; doi:10.1534/g3.112.004283)
Supplement: Supporting Information [file supp_3.1.75_TableS5.xlsx]

## Sheet: TableS5
Supporting Table S5: Gene overlap analysis of experiments
For each experiment the list of significant genes was compared to all other experiments and the percentage of overlap calculated
Each column has the significant number of genes of the experiment header as base. Only experiments with 50 or more significant genes were considered in the calculation
	E2f, FBgn0011766	HLH106, FBgn0261283	Stat92E, FBgn0016917	Cdk9, FBgn0019949	crp, FBgn0001994	Rbf, FBgn0015799	sgg, FBgn0003371	lid, FBgn0031759	Dp, FBgn0011763	kay, FBgn0001297	lolal, FBgn0022238	ttk, FBgn0003870	mip120, FBgn0033846	sima, FBgn0015542	sd, FBgn0003345	Cenp-C, FBgn0086697	dup, FBgn0000996	geminin, FBgn0033081	ken, FBgn0011236	cdc2c, FBgn0004107	Prosbeta7, FBgn0250746	Roc1a, FBgn0025638	CkIIalpha, FBgn0000258	CkIalpha, FBgn0015024	CSN7, FBgn0028836	TER94, FBgn0024923	alphaTub84D, FBgn0003885	CG31611, FBgn0051611	Rpt4, FBgn0028685	CSN1b, FBgn0027057	Pros35, FBgn0003151	Pros26.4, FBgn0015282	cdc2, FBgn0004106	Pp1-87B, FBgn0004103	desat1, FBgn0086687	CycA, FBgn0000404	MED11, FBgn0036811	puc, FBgn0004210	SmD3, FBgn0023167	CG8636, FBgn0029629	eIF-4a, FBgn0001942	Mfap1, FBgn0035294	raw, FBgn0003209	Pros45, FBgn0020369	CG17209, FBgn0030687	alphaTub84B, FBgn0003884	mip130, FBgn0023509	mts, FBgn0004177	alphaCop, FBgn0025725
E2f, FBgn0011766	100	42.4037	51.0274	41.3085	48.8225	72.2309	44.5567	50.9025	59.6942	48.0946	48.3108	57.7103	50	41.2698	44.7013	45.7831	41.9391	57.113	50.4425	85.0949	43.4748	69.6552	57.2988	45.7627	63.2463	53.1436	49.3485	38.0221	42.9157	60.7418	43.5714	45.3527	57.2278	41.1821	41.1765	77.4887	53.5452	64.8084	40.8724	37.6132	39.7126	44.9788	77.6824	52.0942	32.9167	46.593	37.7119	54.3447	43.195
HLH106, FBgn0261283	51.2668	100	52.226	54.1547	55.9449	64.4306	48.8215	64.2599	48.318	52.2996	59.4595	58.6449	56.1372	81.746	57.8035	64.7317	47.313	49.6862	60.177	61.7886	58.5268	66.3218	67.5307	62.9944	62.1891	59.8279	71.1726	50.6143	57.6112	64.3807	55.1905	57.416	48.4446	63.3937	75.9418	65.9502	70.9046	65.8537	67.0975	51.0288	51.143	81.7539	56.6524	62.8272	92.5	74.0331	46.6102	63.1301	79.6111
Stat92E, FBgn0016917	11.1028	9.39908	100	7.49761	10.6261	8.26833	5.83614	9.02527	6.48318	6.5703	9.7973	7.47664	11.5523	13.4921	6.35838	7.44797	6.42659	8.68201	10.177	9.48509	9.20737	8.27586	9.27694	9.88701	8.39552	8.20649	8.46906	6.01966	8.25527	8.88733	10.3333	8.83322	8.60018	7.14967	8.39392	8.03167	9.04645	10.8014	7.21594	9.0535	8.29523	6.64781	9.01288	10.4712	11.6667	6.99816	9.32203	8.30533	7.88229
Cdk9, FBgn0019949	32.228	34.9461	26.8836	100	43.0213	47.5819	41.1897	53.7906	34.8624	38.6334	51.0135	52.1028	49.639	42.5926	36.6089	38.4447	28.7535	31.4854	45.1327	39.0244	37.8703	44.9425	48.4311	45.4802	39.3657	37.2601	42.5081	32.1867	36.3583	39.958	33.5714	37.5082	30.5581	41.8494	40.1851	43.4389	54.5232	46.3415	41.1416	35.4733	34.4873	45.2617	39.9142	41.8848	37.9167	43.0939	37.2881	37.494	37.2044
crp, FBgn0001994	31.6692	30.0154	31.6781	35.7689	100	40.8736	30.4153	45.4874	31.8654	27.4639	40.2027	41.3551	34.8375	39.1534	31.4066	33.5159	24.5983	30.9623	38.9381	39.5664	32.4259	40.9195	41.7462	36.1582	35.4478	34.7452	34.8534	26.4128	30.3864	36.1092	30.5714	32.4984	29.7347	33.5558	34.1705	38.4615	45.7213	45.993	32.6871	28.642	30.6989	36.7751	41.2017	35.8639	37.0833	36.0958	34.322	33.2213	32.5276
Rbf, FBgn0015799	17.2504	12.7273	9.07534	14.5654	15.0488	100	20.202	21.2996	19.7554	19.0539	23.3108	28.5047	17.6895	13.2275	19.6532	13.5816	12.41	15.8996	17.6991	28.1843	12.6501	21.2644	17.5989	20.904	17.1642	14.4275	13.5179	10.0737	12.0023	17.2848	11	11.3382	13.1747	14.3947	12.6239	26.0181	17.8484	25.0871	13.1933	10.3704	11.757	13.7199	23.6052	15.445	9.58333	13.628	14.4068	16.3706	15.5018
sgg, FBgn0003371	14.7914	13.4052	8.90411	17.5263	15.5658	28.0811	100	29.2419	17.7982	37.5821	33.7838	47.6636	17.509	17.7249	27.1676	17.0865	15.0139	15.1674	30.9735	17.8862	15.2922	18.7356	18.4175	26.8362	15.1119	12.773	18.241	13.3907	14.8126	14.3457	12.2381	14.8978	12.3056	17.8265	18.2419	18.6652	21.0269	24.0418	14.3242	14.8148	15.4801	19.0948	29.6137	17.2775	17.5	21.1786	8.47458	14.5943	15.3967
lid, FBgn0031759	5.25335	5.48536	4.28082	7.11557	7.23722	9.20437	9.09091	100	7.40061	9.32983	12.8378	13.3178	9.20578	14.2857	9.63391	8.43373	5.54017	8.4728	10.6195	8.13008	6.96557	9.08046	12.0055	10.452	6.71642	6.61813	10.4235	6.81818	7.02576	6.9979	5.90476	6.92156	5.03202	7.34032	8.65829	6.33484	10.2689	14.2857	6.67744	5.67901	6.40105	10.3253	12.4464	11.2565	16.25	11.0497	6.35593	6.04897	7.19916
Dp, FBgn0011763	36.3636	24.3451	18.1507	27.2206	29.9253	50.39	32.6599	43.6823	100	35.2168	43.9189	43.9252	38.8087	28.5714	38.7283	34.5016	31.3573	46.5481	38.4956	61.7886	28.1825	39.8851	37.7899	31.3559	34.7637	30.5758	30.2932	24.57	25.4098	37.8586	23.6667	25.9723	33.7603	28.408	24.8513	45.9276	34.4743	46.6899	23.371	19.6708	23.514	25.1768	55.3648	35.8639	22.0833	29.6501	37.7119	31.8771	26.2743
kay, FBgn0001297	13.6364	12.265	8.56164	14.0401	12.0046	22.6209	32.0988	25.6318	16.3914	100	33.7838	46.729	12.8159	16.6667	21.7726	14.3483	11.856	14.6444	24.3363	21.6802	14.4115	19.1954	15.6889	24.0113	14.3035	12.9715	16.6124	11.7322	13.2904	14.4157	12.9524	13.4476	12.0311	14.776	13.9458	16.5158	16.8704	31.0105	12.4933	11.6049	11.5611	13.1542	39.485	18.5864	14.5833	15.6538	6.35593	11.5699	11.7709
lolal, FBgn0022238	5.32787	5.42373	4.96575	7.21108	6.83515	10.7644	11.2233	13.7184	7.95107	13.1406	100	22.4299	5.95668	14.0212	13.8728	7.33844	5.70637	8.2636	33.1858	14.0921	8.2466	10.3448	10.5048	16.3842	7.08955	7.54467	10.7492	7.18673	7.61124	7.20784	7.2381	7.51483	5.53522	8.86559	7.93126	8.25792	13.9364	15.6794	6.24663	6.74897	6.85826	9.6181	13.7339	13.8743	11.6667	10.6814	2.9661	6.33701	5.99054
ttk, FBgn0003870	9.20268	7.73498	5.47945	10.6495	10.1666	19.0328	22.8956	20.5776	11.4985	26.2812	32.4324	100	11.1913	14.5503	19.0751	11.172	9.47368	12.6569	21.6814	17.8862	12.49	15.4023	15.4161	22.8814	11.2562	11.0523	17.7524	11.1179	10.5386	11.6165	10.0476	11.0745	8.23422	14.49	11.8308	12.8959	17.1149	24.0418	9.15455	9.21811	10.712	13.0127	27.897	20.4188	10	17.8637	8.05085	9.3615	9.3011
mip120, FBgn0033846	10.3204	9.58398	10.9589	13.1328	11.0856	15.2886	10.8866	18.4116	13.1498	9.32983	11.1486	14.486	100	11.6402	11.7534	10.7338	8.86427	8.68201	12.3894	11.3821	10.8086	12.7586	15.6889	16.3842	11.4428	11.3832	11.4007	8.04668	11.1241	11.6165	9.90476	10.9426	8.23422	10.6768	10.8394	16.1765	12.2249	11.1498	10.7162	11.4403	11.5611	10.8911	8.58369	12.0419	10.8333	9.02394	59.7458	10.7537	10.825
sima, FBgn0015542	5.81222	9.52234	8.73288	7.68863	8.50086	7.80031	7.51964	19.4946	6.6055	8.27858	17.9054	12.8505	7.94224	100	9.82659	16.4294	8.86427	10.3556	11.5044	17.6152	13.2106	12.8736	15.2797	14.9718	11.8781	10.6552	17.101	10.5037	11.8852	13.9958	9.14286	12.0633	6.90759	12.2974	17.1183	10.181	25.9169	16.7247	11.2547	11.6872	10.4507	18.529	14.1631	17.5393	60	17.3112	4.23729	10.1776	13.9254
sd, FBgn0003345	8.64382	9.24499	5.65068	9.07354	9.36244	15.9126	15.8249	18.0505	12.2936	14.8489	24.3243	23.1308	11.0108	13.4921	100	14.5674	11.1357	15.6904	35.8407	20.8672	10.5685	11.8391	12.1419	19.4915	10.5721	10.3905	14.9837	10.0737	9.48478	10.7068	8.95238	9.55834	8.73742	12.4881	12.0291	13.8009	17.6039	19.1638	9.58535	9.21811	9.60157	11.5983	22.3176	16.2304	10.8333	14.733	8.47458	9.74556	9.6164
Cenp-C, FBgn0086697	15.5738	18.2126	11.6438	16.7622	17.5761	19.3448	17.5084	27.7978	19.2661	17.2142	22.6351	23.8318	17.6895	39.6825	25.6262	100	26.205	27.0921	28.3186	40.9214	20.0961	30.4598	31.5143	29.9435	26.3682	21.4428	35.342	21.0688	18.911	29.1812	17.381	19.4463	15.645	25.1668	26.1732	27.2624	31.7848	40.0697	29.9408	14.5679	14.9575	43.8472	39.9142	32.199	38.75	40.3315	12.7119	25.108	22.8586
dup, FBgn0000996	28.2042	26.3174	19.863	24.7851	25.5026	34.9454	30.4153	36.1011	34.6177	28.1209	34.7973	39.9533	28.8809	42.328	38.7283	51.8072	100	47.4895	41.5929	49.8645	38.8311	38.3908	42.1555	49.435	33.0224	36.863	62.7036	45.8845	36.0656	37.2988	30.5714	36.4535	35.4529	46.8065	38.3344	33.8235	41.8093	51.5679	32.8487	26.9959	30.5683	38.6139	53.2189	54.712	32.5	58.1952	28.8136	33.5094	29.9002
geminin, FBgn0033081	20.3428	14.6379	14.2123	14.3744	17.0017	23.7129	16.2738	29.2419	27.2171	18.3968	26.6892	28.271	14.9819	26.1905	28.9017	28.368	25.1524	100	30.0885	43.6314	18.8151	30.5747	27.4216	27.4011	22.2637	19.3911	25.8958	20.7002	18.0328	24.4227	17.8095	18.2597	24.1537	17.5405	17.7792	25.905	25.4279	43.2056	16.1012	13.9918	16.3292	21.3579	46.3519	26.4398	20	26.5193	15.2542	18.771	16.8681
ken, FBgn0011236	4.24739	4.19106	3.93836	4.87106	5.05457	6.24025	7.85634	8.66426	5.3211	7.22733	25.3378	11.4486	5.05415	6.87831	15.6069	7.00986	5.20776	7.11297	100	10.8401	6.16493	8.16092	8.32196	12.1469	5.53483	5.42687	6.35179	5.34398	5.32787	5.38838	4.7619	5.60316	4.39158	6.19638	5.94845	7.01357	10.0244	12.892	4.79268	5.4321	5.29066	6.64781	13.7339	7.06806	6.66667	7.73481	1.27119	5.28084	5.20231
cdc2c, FBgn0004107	11.699	7.02619	5.99315	6.87679	8.38599	16.2246	7.40741	10.8303	13.945	10.5125	17.5676	15.4206	7.58123	17.1958	14.8362	16.5389	10.1939	16.841	17.6991	100	12.9704	29.4253	21.0095	15.8192	20.2114	14.957	18.8925	12.1622	11.3583	22.8831	9.04762	12.1951	13.8152	10.3908	11.5003	32.4661	19.3154	42.8571	8.83145	7.81893	8.36055	14.2857	36.4807	24.0838	15	19.8895	7.62712	13.1061	10.7199
Prosbeta7, FBgn0250746	20.231	22.527	19.6918	22.5883	23.2625	24.649	21.4366	31.4079	21.5291	23.6531	34.7973	36.4486	24.3682	43.6508	25.4335	27.4918	26.8698	24.5816	34.0708	43.9024	100	40.4598	37.7899	44.9153	31.1567	43.6135	50.8143	33.0467	58.8993	32.0504	46.7143	67.6335	24.6569	37.7502	34.4349	32.4661	48.4108	55.7491	31.1793	29.1358	29.9151	35.2192	51.073	90.8377	37.0833	48.8029	22.8814	27.1243	28.5339
Roc1a, FBgn0025638	22.5782	17.7812	12.3288	18.6724	20.448	28.8612	18.2941	28.5199	21.2232	21.9448	30.4054	31.3084	20.0361	29.6296	19.8459	29.0252	18.5042	27.8243	31.4159	69.3767	28.1825	100	48.704	32.7684	46.1443	32.8921	39.0879	24.2629	27.1077	48.7054	21.8571	28.4113	25.9378	25.6435	25.7105	53.5068	36.1858	71.777	23.4249	19.2593	21.032	33.5219	66.5236	42.4084	29.5833	40.5157	16.9492	28.1805	24.9606
CkIIalpha, FBgn0000258	15.6483	15.2542	11.6438	16.9532	17.5761	20.1248	15.1515	31.769	16.9419	15.1117	26.0135	26.4019	20.7581	29.6296	17.1484	25.3012	17.1191	21.0251	26.9912	41.7344	22.1777	41.0345	100	25.4237	27.6119	23.362	43.9739	21.9287	20.1405	31.5605	16.381	20.501	17.3376	27.4547	25.5122	34.276	34.2298	62.0209	23.8557	15.5556	17.113	37.4823	57.0815	35.0785	32.9167	40.6998	22.4576	22.7556	20.8618
CkIalpha, FBgn0015024	6.03577	6.87211	5.99315	7.68863	7.3521	11.5445	10.6622	13.3574	6.78899	11.1695	19.5946	18.9252	10.4693	14.0212	13.2948	11.6101	9.69529	10.1464	19.0265	15.1762	12.7302	13.3333	12.2783	100	9.32836	9.66248	19.8697	11.5479	10.363	10.2869	8.33333	11.1404	8.09698	16.1106	12.0291	8.93665	18.0929	18.8153	9.36995	10.2881	9.47093	15.8416	19.3133	19.1099	17.5	20.442	12.7119	8.97744	9.72149
CSN7, FBgn0028836	37.8912	30.8166	23.1164	30.2292	32.7398	43.0577	27.2727	38.9892	34.1896	30.2234	38.5135	42.2897	33.213	50.5291	32.7553	46.4403	29.4183	37.4477	39.3805	88.0759	40.1121	85.2874	60.573	42.3729	100	48.7756	47.3941	35.5037	40.6909	82.6452	34.1905	41.9908	43.1382	35.8437	38.3344	77.9412	51.3447	76.3066	37.9645	30.6996	32.0052	51.2023	75.9657	56.0209	55.8333	53.0387	31.3559	46.5194	40.1997
TER94, FBgn0024923	29.918	27.8582	21.2329	26.8863	30.1551	34.0094	21.6611	36.1011	28.2569	25.7556	38.5135	39.0187	31.0469	42.5926	30.2505	35.4874	30.8587	30.6485	36.2832	61.2466	52.7622	57.1264	48.1583	41.2429	45.8333	100	56.6775	36.7936	49.0632	46.536	41.7619	52.4061	34.0805	39.4662	37.2769	51.1312	51.5892	58.885	36.1874	30.535	30.8948	42.7157	62.2318	80.8901	31.6667	54.1436	31.3559	37.9261	34.2617
alphaTub84D, FBgn0003885	11.2891	13.4669	8.90411	12.4642	12.2918	12.9485	12.5701	23.1047	11.3761	13.4034	22.2973	25.4673	12.6354	27.7778	17.7264	23.7678	21.3296	16.6318	17.2566	31.4363	24.98	27.5862	36.8349	34.4633	18.097	23.0311	100	27.027	19.6136	21.4136	15.7619	21.6875	14.0439	43.8513	28.3543	20.9276	38.6308	46.3415	23.9095	16.5432	18.0927	38.0481	43.7768	44.7644	25	62.6151	11.8644	19.059	16.5528
CG31611, FBgn0051611	23.0626	25.3929	16.7808	25.0239	24.6984	25.585	24.4669	40.0722	24.4648	25.0986	39.527	42.2897	23.6462	45.2381	31.5992	37.5685	41.385	35.251	38.4956	53.6585	43.0745	45.4023	48.704	53.1073	35.9453	39.6426	71.6612	100	39.2272	40.5878	32.4762	39.8154	31.3358	58.6273	48.6451	35.6335	51.5892	62.7178	40.0108	30.1235	32.3971	48.0905	63.9485	58.6387	44.5833	69.6133	30.5085	32.6452	33.9989
Rpt4, FBgn0028685	27.31	30.3236	24.1438	29.6562	29.8105	31.9813	28.3951	43.3213	26.5443	29.8292	43.9189	42.0561	34.296	53.7037	31.2139	35.3779	34.1274	32.2176	40.2655	52.5745	80.5444	53.2184	46.9304	50	43.2214	55.46	54.5603	41.1548	100	43.5969	55.7619	83.7179	34.721	43.184	42.1679	41.1765	54.0342	60.6272	39.2569	38.6008	37.5572	46.3932	56.2232	92.1466	45.8333	56.3536	31.3559	37.446	37.5723
CSN1b, FBgn0027057	32.3398	28.3513	21.7466	27.2684	29.6381	38.5335	23.0079	36.1011	33.0887	27.0696	34.7973	38.785	29.9639	52.9101	29.4798	45.6736	29.5291	36.5063	34.0708	88.6179	36.6693	80	61.528	41.5254	73.4453	44.0106	49.8371	35.6265	36.4754	100	29.4762	37.1127	38.0604	33.6511	37.9379	73.8688	51.3447	78.0488	35.7027	27.2428	28.87	47.8076	66.9528	55.2356	61.6667	52.302	30.5085	44.5991	39.0962
Pros35, FBgn0003151	34.0909	35.7165	37.1575	33.6676	36.8754	36.0374	28.844	44.7653	30.3976	35.7424	51.3514	49.2991	37.5451	50.7937	36.2235	39.9781	35.5679	39.1213	44.2478	51.4905	78.5428	52.7586	46.9304	49.435	44.6517	58.041	53.9088	41.8919	68.5597	43.317	100	76.5326	35.2699	47.2831	45.7369	45.1357	56.4792	59.9303	43.4033	41.1523	40.7577	49.0806	54.9356	91.8848	46.25	55.6169	34.7458	39.1263	40.5675
Pros26.4, FBgn0015282	25.6334	26.8413	22.9452	27.1729	28.3171	26.8331	25.3648	37.9061	24.0979	26.8068	38.5135	39.2523	29.9639	48.4127	27.9383	32.3111	30.6371	28.9749	37.6106	50.1355	82.1457	49.5402	42.4284	47.7401	39.6144	52.6142	53.5831	37.1007	74.356	39.3982	55.2857	100	30.6953	40.6101	38.2683	39.5928	54.5232	58.5366	35.6489	36.214	35.3364	40.1697	57.5107	93.9791	39.5833	52.6703	29.2373	34.2295	32.6327
cdc2, FBgn0004106	46.6095	32.6348	32.1918	31.9007	37.3349	44.9298	30.1908	39.7112	45.1376	34.5598	40.8784	42.0561	32.491	39.9471	36.8015	37.4589	42.9363	55.2301	42.4779	81.8428	43.1545	65.1724	51.7053	50	58.6443	49.3051	50	42.0762	44.4379	58.2225	36.7143	44.232	100	38.9895	38.3344	58.9367	47.6773	72.4739	36.8875	35.144	37.2306	43.5644	76.3948	57.3298	37.0833	52.1179	30.9322	45.3193	37.835
Pp1-87B, FBgn0004103	16.0954	20.4931	12.8425	20.9647	20.2183	23.5569	20.9877	27.7978	18.2263	20.3679	31.4189	35.514	20.2166	34.127	25.2408	28.9157	27.2022	19.2469	28.7611	29.5393	31.7054	30.9195	39.2906	47.7401	23.3831	27.3991	74.9186	37.7764	26.5222	24.7026	23.619	28.0817	18.71	100	41.573	24.5475	43.0318	45.6446	35.7566	27.4074	28.87	44.5545	39.0558	42.9319	36.6667	67.7716	20.7627	23.2357	25.3284
desat1, FBgn0086687	23.2116	35.4083	21.7466	29.0353	29.6956	29.7972	30.9764	47.2924	22.9969	27.7267	40.5405	41.8224	29.6029	68.5185	35.0674	43.3735	32.133	28.1381	39.823	47.1545	41.7134	44.7126	52.6603	51.4124	36.0697	37.3263	69.8697	45.2088	37.3536	40.1679	32.9524	38.1674	26.5325	59.9619	100	38.009	59.4132	58.1882	49.0038	37.7778	38.0144	67.8925	52.3605	56.5445	75.4167	74.954	27.5424	36.6779	51.1298
CycA, FBgn0000404	25.5216	17.9661	12.1575	18.3381	19.529	35.8814	18.5185	20.2166	24.8318	19.1853	24.6622	26.6355	25.8123	23.8095	23.5067	26.3965	16.5651	23.954	27.4336	77.7778	22.9784	54.3678	41.337	22.3164	42.8483	29.914	30.1303	19.3489	21.3115	45.6963	19	23.0719	23.8335	20.6864	22.2075	100	33.4963	55.4007	22.1863	17.037	18.0274	27.4399	51.9313	35.3403	20.8333	32.7808	23.3051	29.8608	23.279
MED11, FBgn0036811	8.15946	8.93683	6.33562	10.6495	10.741	11.3885	9.65208	15.1625	8.62385	9.06702	19.2568	16.3551	9.02527	28.0423	13.8728	14.2388	9.47368	10.8787	18.1416	21.4092	15.8527	17.0115	19.0996	20.904	13.0597	13.9643	25.7329	12.9607	12.9391	14.6956	11	14.7001	8.9204	16.7779	16.0608	15.4977	100	26.1324	13.1933	10.7819	11.1039	18.529	19.3133	26.7016	17.5	24.4936	7.62712	11.2338	12.0862
puc, FBgn0004210	6.92996	5.82435	5.30822	6.35148	7.58185	11.2324	7.74411	14.8014	8.19572	11.6951	15.2027	16.1215	5.77617	12.6984	10.5973	12.5958	8.19945	12.9707	16.3717	33.3333	12.8102	23.6782	24.2838	15.2542	13.6194	11.1846	21.6612	11.0565	10.1874	15.6753	8.19048	11.0745	9.5151	12.4881	11.0377	17.9864	18.3374	100	9.58535	7.3251	8.42587	15.983	60.9442	21.466	17.5	22.8361	7.62712	10.5137	9.3011
SmD3, FBgn0023167	28.2787	38.3975	22.9452	36.4852	34.865	38.2215	29.8541	44.7653	26.5443	30.4862	39.1892	39.7196	35.9206	55.291	34.2967	60.8981	33.795	31.2762	39.3805	44.4444	46.3571	50	60.4366	49.1525	43.8433	44.4739	72.3127	45.6388	42.6815	46.3961	38.381	43.6388	31.3358	63.2984	60.1454	46.6063	59.9022	62.0209	100	36.214	35.5976	79.0665	55.794	53.1414	53.75	76.0589	32.2034	43.495	45.6647
CG8636, FBgn0029629	17.0268	19.1063	18.8356	20.5826	19.9885	19.6568	20.202	24.9097	14.6177	18.5283	27.7027	26.1682	25.0903	37.5661	21.58	19.3866	18.1717	17.7824	29.2035	25.7453	28.3427	26.8966	25.7844	35.3107	23.1965	24.5533	32.7362	22.4816	27.459	23.1631	23.8095	29.0046	19.5334	31.7445	30.3371	23.4163	32.0293	31.0105	23.6941	100	55.454	28.7129	24.0343	35.0785	47.9167	28.361	17.7966	21.1714	22.9112
eIF-4a, FBgn0001942	22.6528	24.1294	21.7466	25.2149	26.996	28.0811	26.5993	35.3791	22.0183	23.2589	35.473	38.3178	31.9495	42.328	28.3237	25.0821	25.928	26.1506	35.8407	34.6883	36.6693	37.0115	35.7435	40.9605	30.4726	31.3038	45.114	30.4668	33.6651	30.9307	29.7143	35.6625	26.075	42.1354	38.4666	31.2217	41.5648	44.9477	29.3484	69.8765	100	33.8048	39.0558	44.7644	45.4167	40.884	23.3051	26.4042	28.9543
Mfap1, FBgn0035294	11.848	17.812	8.04795	15.2818	14.9339	15.1326	15.1515	26.3538	10.8869	12.2208	22.973	21.4953	13.8989	34.6561	15.7996	33.954	15.1247	15.795	20.7965	27.3713	19.9359	27.2414	36.1528	31.6384	22.5124	19.9868	43.8111	20.8845	19.2037	23.6529	16.5238	18.7212	14.0897	30.0286	31.725	21.9457	32.0293	39.3728	30.1023	16.7078	15.6107	100	39.9142	32.7225	50.8333	56.1694	12.7119	25.6361	26.1692
raw, FBgn0003209	6.74367	4.0678	3.59589	4.44126	5.51407	8.58034	7.74411	10.4693	7.88991	12.0894	10.8108	15.1869	3.61011	8.73016	10.0193	10.1862	6.86981	11.2971	14.1593	23.0352	9.52762	17.8161	18.1446	12.7119	11.0075	9.59629	16.6124	9.15233	7.66979	10.9167	6.09524	8.83322	8.14273	8.67493	8.06345	13.6878	11.0024	49.4774	7.00054	4.60905	5.94383	13.1542	100	20.6806	9.58333	18.9687	4.23729	8.44935	6.04309
Pros45, FBgn0020369	7.41431	7.39599	6.84932	7.64088	7.86904	9.20437	7.40741	15.5235	8.3792	9.32983	17.9054	18.2243	8.30325	17.7249	11.9461	13.4721	11.5789	10.5649	11.9469	24.9322	27.7822	18.6207	18.281	20.6215	13.3085	20.45	27.8502	13.7592	20.6089	14.7656	16.7143	23.6651	10.0183	15.6339	14.2763	15.2715	24.9389	28.5714	10.9316	11.0288	11.1692	17.6803	33.9056	100	16.6667	29.0976	9.32203	11.0418	9.56385
CG17209, FBgn0030687	2.94337	6.84129	4.79452	4.34575	5.112	3.58814	4.7138	14.0794	3.24159	4.59921	9.45946	5.60748	4.69314	38.0952	5.00963	10.1862	4.32133	5.02092	7.07965	9.7561	7.1257	8.16092	10.7776	11.8644	8.33333	5.02978	9.77199	6.57248	6.44028	10.3569	5.28571	6.26236	4.07136	8.38894	11.963	5.65611	10.2689	14.6341	6.94669	9.46502	7.11953	17.256	9.87124	10.4712	100	13.0755	5.50847	8.16131	11.8234
alphaTub84B, FBgn0003884	9.42623	12.3883	6.50685	11.1748	11.2579	11.5445	12.9068	21.6606	9.84709	11.1695	19.5946	22.6636	8.84477	24.8677	15.4143	23.9869	17.5069	15.0628	18.5841	29.2683	21.217	25.2874	30.1501	31.3559	17.9104	19.4573	55.3746	23.2187	17.9157	19.874	14.381	18.853	12.946	35.081	26.9002	20.1357	32.5183	43.2056	22.2402	12.6749	14.5003	43.14	44.206	41.3613	29.5833	100	11.0169	19.5871	18.8124
mip130, FBgn0023509	3.31595	3.38983	3.76712	4.20248	4.6525	5.30421	2.24467	5.41516	5.44343	1.97109	2.36486	4.43925	25.4513	2.6455	3.85356	3.28587	3.76731	3.76569	1.32743	4.87805	4.32346	4.5977	7.23056	8.47458	4.60199	4.89742	4.56026	4.4226	4.33255	5.03849	3.90476	4.54845	3.33943	4.67112	4.2961	6.22172	4.40098	6.27178	4.09262	3.45679	3.59242	4.24328	4.29185	5.75916	5.41667	4.78821	100	3.98464	4.78192
mts, FBgn0004177	42.1759	40.5239	29.6233	37.297	39.7473	53.1981	34.119	45.4874	40.6116	31.6689	44.5946	45.5607	40.4332	56.0847	39.1137	57.2837	38.6704	40.8996	48.6726	73.9837	45.2362	67.4713	64.6658	52.8249	60.2612	52.2833	64.658	41.769	45.6674	65.0105	38.8095	47.0007	43.1839	46.1392	50.4957	70.362	57.2127	76.3066	48.7884	36.2963	35.9242	75.5304	75.5365	60.2094	70.8333	75.1381	35.1695	100	53.7047
alphaCop, FBgn0025725	30.6259	46.6872	25.6849	33.8109	35.5543	46.0218	32.8844	49.4585	30.581	29.435	38.5135	41.3551	37.1841	70.1058	35.2601	47.6451	31.5235	33.5774	43.8053	55.2846	43.4748	54.5977	54.161	52.2599	47.5746	43.1502	51.3029	39.742	41.8618	52.0644	36.7619	40.9361	32.9369	45.9485	64.3093	50.1131	56.2347	61.6725	46.7959	35.8848	35.9895	70.4385	49.3562	47.644	93.75	65.93	38.5593	49.0639	100
Ef1alpha48D, FBgn0000556	6.37109	8.28968	6.67808	7.49761	8.38599	8.73635	7.51964	16.9675	7.21713	8.6728	16.5541	14.486	8.48375	21.164	10.2119	8.98138	7.86704	7.63598	12.8319	12.7371	12.8903	13.3333	16.7804	17.2316	9.95025	10.4567	20.5212	11.7936	10.6557	10.8467	9.42857	11.7996	7.18207	15.062	13.351	10.0679	18.3374	17.0732	10.1239	15.3086	13.194	14.9929	16.309	22.5131	33.75	19.7053	8.47458	8.40134	11.0352
Tango7, FBgn0033902	10.9538	11.2789	12.3288	13.1805	12.981	14.1966	13.0191	16.2455	10.0306	11.0381	19.2568	15.8879	17.148	19.8413	11.9461	11.5005	12.687	12.6569	18.1416	20.5962	15.9327	19.1954	16.6439	18.9266	15.7338	15.0893	21.0098	14.8649	16.6862	15.7453	13.7143	17.205	13.678	20.4004	19.4316	16.4027	16.6259	21.6028	13.8934	47.9835	36.8387	16.8317	19.7425	21.2042	25.4167	17.4954	8.05085	12.53	13.9254
CSN4, FBgn0027054	15.7601	11.3713	7.87671	12.1299	13.8426	21.3729	10.9989	18.4116	17.9817	15.5059	23.3108	23.5981	13.3574	25.1323	17.5337	27.0537	14.2382	20.3975	23.0088	66.1247	18.4147	42.7586	27.6944	24.2938	33.209	22.5678	24.43	17.3219	16.3934	34.9895	14.1429	17.9301	17.9323	16.1106	16.2591	39.1403	29.3399	52.6132	15.1858	12.428	12.6715	25.1768	54.9356	35.6021	29.1667	27.256	14.4068	20.0672	17.2885
betaTub56D, FBgn0003887	12.2578	13.8059	6.67808	12.3687	13.0385	13.8846	14.0292	20.2166	12.1713	15.3745	23.9865	25	10.8303	24.0741	16.9557	26.6156	19.2798	18.0962	20.354	34.1463	22.3379	30.8046	37.3806	31.9209	22.0771	22.7002	58.9577	24.3857	19.6136	23.6529	16	20.9624	16.0567	34.9857	27.3629	24.4344	28.6064	48.7805	24.3403	13.251	15.6107	47.9491	61.8026	45.288	32.0833	76.0589	12.2881	24.0999	19.5481
eIF3-S10, FBgn0037249	11.7735	14.0216	11.1301	15.616	15.0488	18.0967	17.6207	20.9386	11.2538	14.9803	22.973	24.0654	19.6751	24.6032	14.4509	12.8149	14.2936	13.2845	20.7965	19.2412	20.1761	20.5747	20.3274	29.3785	15.8582	17.5381	28.3388	18.1204	18.8525	16.4451	17.1429	20.3032	14.6844	26.2154	25.7105	17.5339	25.9169	25.4355	17.609	53.7449	40.823	23.1966	19.3133	29.3194	30	26.7035	13.1356	14.4023	18.5497
dm, FBgn0000472	17.2131	14.9769	13.8699	19.3887	18.093	26.5211	26.4871	28.8809	17.2477	20.6307	33.1081	39.2523	25.4513	20.8995	27.9383	16.4294	17.1745	19.6653	33.6283	27.1003	20.4163	26.3218	24.0109	32.4859	19.2164	21.7737	28.013	18.7346	20.9602	19.0343	18.4762	22.6763	17.2461	26.3108	24.7852	26.1312	24.2054	32.4042	17.609	29.7942	27.0411	21.3579	34.7639	29.3194	22.0833	25.4144	12.2881	17.5708	17.6038
Max, FBgn0017578	9.83607	7.98151	6.84932	12.3209	10.224	15.1326	17.1717	15.8845	9.78593	11.958	20.6081	25.4673	19.1336	10.3175	17.1484	7.77656	10.5817	11.0879	19.0265	15.4472	10.3283	16.3218	12.9604	18.3616	12.1269	12.9054	15.1466	11.0565	13.1148	11.8265	10.2857	12.7884	10.247	15.348	14.2102	16.0633	12.4694	18.1185	9.90845	21.7284	19.2685	11.4569	21.4592	15.445	9.16667	13.4438	5.08475	10.0816	9.19601
PROSbeta2, FBgn0023174	33.8674	34.9769	29.1096	33.4766	35.2096	44.7738	29.2929	42.2383	30.1529	31.6689	38.8514	46.4953	39.3502	46.8254	34.104	37.678	32.7424	33.4728	42.4779	57.4526	73.739	59.1954	49.9318	48.0226	50.4353	59.6294	53.4202	38.5135	68.267	49.2652	55.5238	73.9618	37.6487	44.1373	42.3662	52.9412	56.9682	59.5819	44.3726	42.6337	40.6924	50.2122	59.6567	91.0995	43.75	54.6961	27.1186	42.3908	41.093
PROSalpha7, FBgn0023175	28.9866	28.9368	24.3151	28.128	28.834	38.6895	25.2525	37.9061	26.6667	28.5151	37.8378	42.0561	32.6715	44.4444	32.948	34.6112	29.5845	30.7531	40.708	56.6396	69.0953	53.7931	45.2933	44.3503	43.6567	53.7392	50.9772	35.4423	60.4215	43.7369	49.1905	66.2492	32.2964	40.5148	38.8632	49.2081	53.5452	60.9756	37.9106	36.5432	34.4219	44.413	62.6609	90.0524	43.3333	51.7495	23.3051	37.1579	36.4162
MYB_F3, FBgn0002914_F3	4.65723	4.16025	3.25342	4.29799	4.53762	5.46022	2.80584	3.2491	3.91437	2.36531	4.72973	4.20561	12.2744	5.55556	3.66089	4.92881	4.32133	4.70711	4.86726	10.2981	4.40352	7.70115	9.82265	7.34463	6.34328	6.28723	5.37459	4.11548	4.56674	6.78796	4.57143	4.68029	3.88838	3.81316	4.49438	9.1629	9.77995	7.66551	4.95423	3.37449	3.46179	6.93069	4.29185	6.28272	6.25	4.78821	20.339	5.23284	5.78035
[truncated: 10 more columns]
