# Supplementary material for: Transcriptional Networks Controlling the Cell Cycle
Source: G3 (Bethesda). 2013 Jan 1;3(1):75–90. doi: 10.1534/g3.112.004283 (PMC3538345; doi:10.1534/g3.112.004283)
Supplement: Supporting Information [file supp_3.1.75_TableS6.xlsx]

## Sheet: TableS6
Supporting Table S6: Significantly overrepresented GO annotations for each experiment
Significantly overrepresented GO annotations (p< 0.001; hypergeometric test) for each experiment are shown; table also includes
hypergeometric p-values for the overrepresentation of cell cycle hits (Bjorklund et al., 2006, 2010) within an experiment.
p-values, log odds ratios, expected (ExpectedCount) and observed (Count) number of genes in the GO category and category size (Size), term and GO class are also given.
Data was generated using the R packages GOstats (version 1.7.4.) and Drosophila2.db (version 2.3.5, annotations).
GO_ID	p-value	OddsRatio	Expected Count	Count	Size	Term	GO class	Experiment name
cellCycleHit	0.000582061	3.23478	1.10766	109	541	cellCycleHit	-	alphaCop, FBgn0025725
GO:0000070	2.93035e-05	4.30109	6.16314	17	37	mitotic sister chromatid segregation	BP	alphaCop, FBgn0025725
GO:0000087	0.000731965	2.03148	19.822	34	119	M phase of mitotic cell cycle	BP	alphaCop, FBgn0025725
GO:0000139	1.79253e-05	4.60763	6.01983	17	35	Golgi membrane	CC	alphaCop, FBgn0025725
GO:0000166	4.51031e-06	1.45966	171.488	223	1046	nucleotide binding	MF	alphaCop, FBgn0025725
GO:0000228	0.00064695	2.5557	11.0077	22	64	nuclear chromosome	CC	alphaCop, FBgn0025725
GO:0000278	0.000289858	1.62336	54.802	79	329	mitotic cell cycle	BP	alphaCop, FBgn0025725
GO:0000279	0.000650507	1.58387	53.636	76	322	M phase	BP	alphaCop, FBgn0025725
GO:0000280	0.000311367	2.10452	20.4883	36	123	nuclear division	BP	alphaCop, FBgn0025725
GO:0000776	0.000132165	5.30309	3.95589	12	23	kinetochore	CC	alphaCop, FBgn0025725
GO:0000819	4.48754e-05	4.09557	6.32971	17	38	sister chromatid segregation	BP	alphaCop, FBgn0025725
GO:0001882	3.07558e-07	1.6296	118.206	168	721	nucleoside binding	MF	alphaCop, FBgn0025725
GO:0001883	1.70457e-07	1.64908	117.222	168	715	purine nucleoside binding	MF	alphaCop, FBgn0025725
GO:0003824	1.86295e-16	1.63959	584.798	720	3567	catalytic activity	MF	alphaCop, FBgn0025725
GO:0003954	0.000937342	3.514	5.24629	13	32	NADH dehydrogenase activity	MF	alphaCop, FBgn0025725
GO:0004129	0.000135917	10.2554	1.96736	8	12	cytochrome-c oxidase activity	MF	alphaCop, FBgn0025725
GO:0004364	0.000189941	3.85723	5.73813	15	35	glutathione transferase activity	MF	alphaCop, FBgn0025725
GO:0004812	0.000775527	2.7162	9.01707	19	55	aminoacyl-tRNA ligase activity	MF	alphaCop, FBgn0025725
GO:0005488	0.000121848	1.25792	776.943	837	4739	binding	MF	alphaCop, FBgn0025725
GO:0005496	3.74322e-06	4.0579	8.19733	22	50	steroid binding	MF	alphaCop, FBgn0025725
GO:0005524	2.11404e-06	1.60313	107.057	151	653	ATP binding	MF	alphaCop, FBgn0025725
GO:0005527	0.000609987	25.5912	0.98368	5	6	macrolide binding	MF	alphaCop, FBgn0025725
GO:0005528	0.000609987	25.5912	0.98368	5	6	FK506 binding	MF	alphaCop, FBgn0025725
GO:0005578	0.000148005	3.60223	6.87981	17	40	proteinaceous extracellular matrix	CC	alphaCop, FBgn0025725
GO:0005604	1.70693e-05	14.5637	2.06394	9	12	basement membrane	CC	alphaCop, FBgn0025725
GO:0005622	2.91365e-11	1.61896	610.411	702	3549	intracellular	CC	alphaCop, FBgn0025725
GO:0005623	2.84707e-08	1.71755	826.781	885	4807	cell	CC	alphaCop, FBgn0025725
GO:0005656	0.000521612	14.523	1.37596	6	8	pre-replicative complex	CC	alphaCop, FBgn0025725
GO:0005657	6.3852e-05	8.09404	2.75192	10	16	replication fork	CC	alphaCop, FBgn0025725
GO:0005694	1.8447e-06	2.10953	38.1829	66	222	chromosome	CC	alphaCop, FBgn0025725
GO:0005737	1.02805e-24	2.0911	304.776	444	1772	cytoplasm	CC	alphaCop, FBgn0025725
GO:0005739	3.64829e-12	2.22377	75.6779	132	440	mitochondrion	CC	alphaCop, FBgn0025725
GO:0005740	6.58965e-07	2.32835	31.3031	58	182	mitochondrial envelope	CC	alphaCop, FBgn0025725
GO:0005743	1.30053e-07	2.66903	25.1113	51	146	mitochondrial inner membrane	CC	alphaCop, FBgn0025725
GO:0005746	1.76407e-06	3.75252	10.3197	26	60	mitochondrial respiratory chain	CC	alphaCop, FBgn0025725
GO:0005751	7.5413e-05	12.9325	1.89195	8	11	mitochondrial respiratory chain complex IV	CC	alphaCop, FBgn0025725
GO:0005783	5.12158e-07	2.33237	31.8191	59	185	endoplasmic reticulum	CC	alphaCop, FBgn0025725
GO:0005794	2.00644e-06	2.74999	18.7475	39	109	Golgi apparatus	CC	alphaCop, FBgn0025725
GO:0005798	9.73191e-08	9.76768	4.12789	16	24	Golgi-associated vesicle	CC	alphaCop, FBgn0025725
GO:0005811	8.30011e-12	2.7974	39.2149	81	228	lipid particle	CC	alphaCop, FBgn0025725
GO:0005851	0.000152731	29.052	1.20397	6	7	eukaryotic translation initiation factor 2B complex	CC	alphaCop, FBgn0025725
GO:0005975	6.59878e-05	1.68577	57.4671	85	345	carbohydrate metabolic process	BP	alphaCop, FBgn0025725
GO:0006006	0.000234774	3.10088	8.32857	19	50	glucose metabolic process	BP	alphaCop, FBgn0025725
GO:0006007	1.87187e-05	4.52824	5.99657	17	36	glucose catabolic process	BP	alphaCop, FBgn0025725
GO:0006082	8.66357e-07	2.07925	41.8094	72	251	organic acid metabolic process	BP	alphaCop, FBgn0025725
GO:0006091	1.07725e-12	3.23368	30.4826	70	183	generation of precursor metabolites and energy	BP	alphaCop, FBgn0025725
GO:0006096	4.64063e-05	5.05213	4.664	14	28	glycolysis	BP	alphaCop, FBgn0025725
GO:0006119	3.50399e-08	3.04141	20.1551	45	121	oxidative phosphorylation	BP	alphaCop, FBgn0025725
GO:0006120	0.000225749	4.37396	4.664	13	28	mitochondrial electron transport, NADH to ubiquinone	BP	alphaCop, FBgn0025725
GO:0006123	5.95038e-05	13.4278	1.83228	8	11	mitochondrial electron transport, cytochrome c to oxygen	BP	alphaCop, FBgn0025725
GO:0006259	8.67027e-09	2.65125	29.9828	61	180	DNA metabolic process	BP	alphaCop, FBgn0025725
GO:0006260	5.02952e-09	4.24386	12.4929	34	75	DNA replication	BP	alphaCop, FBgn0025725
GO:0006261	9.72922e-07	4.84532	7.16257	21	43	DNA-dependent DNA replication	BP	alphaCop, FBgn0025725
GO:0006270	1.30573e-05	15.1194	1.99886	9	12	DNA replication initiation	BP	alphaCop, FBgn0025725
GO:0006323	7.19256e-06	3.84952	8.49514	22	51	DNA packaging	BP	alphaCop, FBgn0025725
GO:0006325	0.000566571	2.04425	20.3217	35	122	chromatin organization	BP	alphaCop, FBgn0025725
GO:0006418	0.000727603	2.7446	8.99485	19	54	tRNA aminoacylation for protein translation	BP	alphaCop, FBgn0025725
GO:0006519	0.000167203	1.90208	31.3154	51	188	cellular amino acid and derivative metabolic process	BP	alphaCop, FBgn0025725
GO:0006520	1.39226e-05	2.27864	24.3194	45	146	cellular amino acid metabolic process	BP	alphaCop, FBgn0025725
GO:0006996	3.14045e-05	1.47601	128.26	169	770	organelle organization	BP	alphaCop, FBgn0025725
GO:0007049	2.03021e-05	1.6303	78.122	112	469	cell cycle	BP	alphaCop, FBgn0025725
GO:0007059	2.83197e-05	2.67345	14.9914	31	90	chromosome segregation	BP	alphaCop, FBgn0025725
GO:0007067	0.000731965	2.03148	19.822	34	119	mitosis	BP	alphaCop, FBgn0025725
GO:0007076	0.000674602	6.71046	2.332	8	14	mitotic chromosome condensation	BP	alphaCop, FBgn0025725
GO:0007080	0.000619669	8.80289	1.83228	7	11	mitotic metaphase plate congression	BP	alphaCop, FBgn0025725
GO:0008152	0.000436642	1.24659	671.449	723	4031	metabolic process	BP	alphaCop, FBgn0025725
GO:0008157	0.000719703	Inf	0.655787	4	4	protein phosphatase 1 binding	MF	alphaCop, FBgn0025725
GO:0008289	0.000437614	2.00644	22.2967	38	136	lipid binding	MF	alphaCop, FBgn0025725
GO:0008483	0.00060474	6.83486	2.29525	8	14	transaminase activity	MF	alphaCop, FBgn0025725
GO:0009055	0.000346947	1.82563	32.1335	51	196	electron carrier activity	MF	alphaCop, FBgn0025725
GO:0009058	0.000402343	1.28784	261.35	306	1569	biosynthetic process	BP	alphaCop, FBgn0025725
GO:0009987	1.7008e-10	1.55872	766.228	858	4600	cellular process	BP	alphaCop, FBgn0025725
GO:0012505	9.54141e-05	1.96715	30.7871	51	179	endomembrane system	CC	alphaCop, FBgn0025725
GO:0015002	0.000135917	10.2554	1.96736	8	12	heme-copper terminal oxidase activity	MF	alphaCop, FBgn0025725
GO:0015077	0.000108171	2.68505	12.4599	26	76	monovalent inorganic cation transmembrane transporter activity	MF	alphaCop, FBgn0025725
GO:0015078	0.000232545	2.57978	12.296	25	75	hydrogen ion transmembrane transporter activity	MF	alphaCop, FBgn0025725
GO:0015980	1.88622e-09	3.92404	14.9914	39	90	energy derivation by oxidation of organic compounds	BP	alphaCop, FBgn0025725
GO:0016042	5.43288e-05	4.25816	5.83	16	35	lipid catabolic process	BP	alphaCop, FBgn0025725
GO:0016043	0.000375085	1.2989	240.362	284	1443	cellular component organization	BP	alphaCop, FBgn0025725
GO:0016052	1.84449e-06	3.4765	11.4934	28	69	carbohydrate catabolic process	BP	alphaCop, FBgn0025725
GO:0016054	0.000942791	2.99236	7.16257	16	43	organic acid catabolic process	BP	alphaCop, FBgn0025725
GO:0016310	0.000134918	1.60069	66.1288	94	397	phosphorylation	BP	alphaCop, FBgn0025725
GO:0016409	0.000117693	Inf	0.819733	5	5	palmitoyltransferase activity	MF	alphaCop, FBgn0025725
GO:0016462	0.000584056	1.45991	84.2686	112	514	pyrophosphatase activity	MF	alphaCop, FBgn0025725
GO:0016491	2.56706e-07	1.70725	96.0728	142	586	oxidoreductase activity	MF	alphaCop, FBgn0025725
GO:0016614	0.000964442	2.09228	17.0505	30	104	oxidoreductase activity, acting on CH-OH group of donors	MF	alphaCop, FBgn0025725
GO:0016616	4.97875e-05	2.93421	11.3123	25	69	oxidoreductase activity, acting on the CH-OH group of donors, NAD or NADP as acceptor	MF	alphaCop, FBgn0025725
GO:0016651	1.27129e-05	4.41779	6.39392	18	39	oxidoreductase activity, acting on NADH or NADPH	MF	alphaCop, FBgn0025725
GO:0016675	0.000135917	10.2554	1.96736	8	12	oxidoreductase activity, acting on heme group of donors	MF	alphaCop, FBgn0025725
GO:0016676	0.000135917	10.2554	1.96736	8	12	oxidoreductase activity, acting on heme group of donors, oxygen as acceptor	MF	alphaCop, FBgn0025725
GO:0016725	0.000719703	Inf	0.655787	4	4	oxidoreductase activity, acting on CH or CH2 groups	MF	alphaCop, FBgn0025725
GO:0016740	4.90326e-09	1.66492	147.06	210	897	transferase activity	MF	alphaCop, FBgn0025725
GO:0016765	0.000996453	2.6424	9.18101	19	56	transferase activity, transferring alkyl or aryl (other than methyl) groups	MF	alphaCop, FBgn0025725
GO:0016769	5.85261e-06	8.81332	3.11499	12	19	transferase activity, transferring nitrogenous groups	MF	alphaCop, FBgn0025725
GO:0016772	0.000261285	1.55118	68.8576	96	420	transferase activity, transferring phosphorus-containing groups	MF	alphaCop, FBgn0025725
GO:0016779	4.97875e-05	2.93421	11.3123	25	69	nucleotidyltransferase activity	MF	alphaCop, FBgn0025725
GO:0016817	0.000583725	1.45269	86.8917	115	530	hydrolase activity, acting on acid anhydrides	MF	alphaCop, FBgn0025725
GO:0016818	0.000569616	1.45872	85.0883	113	519	hydrolase activity, acting on acid anhydrides, in phosphorus-containing anhydrides	MF	alphaCop, FBgn0025725
GO:0016875	0.000775527	2.7162	9.01707	19	55	ligase activity, forming carbon-oxygen bonds	MF	alphaCop, FBgn0025725
GO:0016876	0.000775527	2.7162	9.01707	19	55	ligase activity, forming aminoacyl-tRNA and related compounds	MF	alphaCop, FBgn0025725
GO:0017076	7.32259e-07	1.55655	139.519	191	851	purine nucleotide binding	MF	alphaCop, FBgn0025725
GO:0017111	0.000406612	1.48089	82.6291	111	504	nucleoside-triphosphatase activity	MF	alphaCop, FBgn0025725
GO:0019318	4.87052e-05	2.95084	11.3269	25	68	hexose metabolic process	BP	alphaCop, FBgn0025725
GO:0019320	1.87187e-05	4.52824	5.99657	17	36	hexose catabolic process	BP	alphaCop, FBgn0025725
GO:0019395	0.000619669	8.80289	1.83228	7	11	fatty acid oxidation	BP	alphaCop, FBgn0025725
GO:0019752	8.66357e-07	2.07925	41.8094	72	251	carboxylic acid metabolic process	BP	alphaCop, FBgn0025725
GO:0019866	1.25366e-07	2.55982	27.8632	55	162	organelle inner membrane	CC	alphaCop, FBgn0025725
GO:0019902	0.000719703	Inf	0.655787	4	4	phosphatase binding	MF	alphaCop, FBgn0025725
GO:0019903	0.000719703	Inf	0.655787	4	4	protein phosphatase binding	MF	alphaCop, FBgn0025725
GO:0022402	7.41445e-05	1.63914	64.2965	93	386	cell cycle process	BP	alphaCop, FBgn0025725
GO:0022403	0.000234735	1.62177	56.9674	82	342	cell cycle phase	BP	alphaCop, FBgn0025725
GO:0022890	9.33246e-05	2.37169	17.2144	33	105	inorganic cation transmembrane transporter activity	MF	alphaCop, FBgn0025725
GO:0022900	6.89972e-09	4.9346	9.82771	29	59	electron transport chain	BP	alphaCop, FBgn0025725
GO:0022904	1.43931e-09	5.48572	9.328	29	56	respiratory electron transport chain	BP	alphaCop, FBgn0025725
GO:0030120	0.000458084	6.23642	2.75192	9	16	vesicle coat	CC	alphaCop, FBgn0025725
GO:0030126	0.000521612	14.523	1.37596	6	8	COPI vesicle coat	CC	alphaCop, FBgn0025725
GO:0030133	2.83012e-05	9.71486	2.57993	10	15	transport vesicle	CC	alphaCop, FBgn0025725
GO:0030134	2.55697e-05	Inf	1.03197	6	6	ER to Golgi transport vesicle	CC	alphaCop, FBgn0025725
GO:0030137	0.000521612	14.523	1.37596	6	8	COPI-coated vesicle	CC	alphaCop, FBgn0025725
GO:0030170	3.66087e-05	4.16914	6.22997	17	38	pyridoxal phosphate binding	MF	alphaCop, FBgn0025725
GO:0030261	0.000422002	4.32288	4.33086	12	26	chromosome condensation	BP	alphaCop, FBgn0025725
GO:0030554	2.11319e-07	1.64438	116.73	167	712	adenyl nucleotide binding	MF	alphaCop, FBgn0025725
GO:0030660	0.000111512	8.7346	2.40793	9	14	Golgi-associated vesicle membrane	CC	alphaCop, FBgn0025725
GO:0030663	0.000521612	14.523	1.37596	6	8	COPI coated vesicle membrane	CC	alphaCop, FBgn0025725
GO:0030894	0.0001921	9.69739	2.06394	8	12	replisome	CC	alphaCop, FBgn0025725
GO:0031012	0.000301161	3.31268	7.2238	17	42	extracellular matrix	CC	alphaCop, FBgn0025725
GO:0031072	0.000722946	3.4255	5.73813	14	35	heat shock protein binding	MF	alphaCop, FBgn0025725
GO:0031090	1.90203e-09	2.18382	57.2744	100	333	organelle membrane	CC	alphaCop, FBgn0025725
GO:0031966	2.3165e-06	2.307	28.7232	53	167	mitochondrial membrane	CC	alphaCop, FBgn0025725
GO:0031967	1.67283e-06	2.02186	44.2028	74	257	organelle envelope	CC	alphaCop, FBgn0025725
GO:0031975	1.96467e-06	2.01044	44.3748	74	258	envelope	CC	alphaCop, FBgn0025725
GO:0032553	1.09545e-05	1.50027	129.19	173	788	ribonucleotide binding	MF	alphaCop, FBgn0025725
GO:0032555	1.09545e-05	1.50027	129.19	173	788	purine ribonucleotide binding	MF	alphaCop, FBgn0025725
GO:0032559	2.32202e-06	1.59969	107.221	151	654	adenyl ribonucleotide binding	MF	alphaCop, FBgn0025725
GO:0032991	1.76302e-05	1.38706	241.653	294	1405	macromolecular complex	CC	alphaCop, FBgn0025725
GO:0032993	2.85129e-07	7.55069	4.81587	17	28	protein-DNA complex	CC	alphaCop, FBgn0025725
GO:0034440	0.000619669	8.80289	1.83228	7	11	lipid oxidation	BP	alphaCop, FBgn0025725
GO:0034621	0.00057666	1.82855	29.6497	47	178	cellular macromolecular complex subunit organization	BP	alphaCop, FBgn0025725
GO:0034622	0.000690984	1.95155	22.8203	38	137	cellular macromolecular complex assembly	BP	alphaCop, FBgn0025725
GO:0034641	2.67135e-05	2.39272	19.822	38	119	cellular nitrogen compound metabolic process	BP	alphaCop, FBgn0025725
GO:0034728	8.70593e-05	5.04861	4.33086	13	26	nucleosome organization	BP	alphaCop, FBgn0025725
GO:0042180	3.99012e-06	1.94935	44.9743	74	270	cellular ketone metabolic process	BP	alphaCop, FBgn0025725
GO:0042773	1.43381e-08	5.09842	8.99485	27	54	ATP synthesis coupled electron transport	BP	alphaCop, FBgn0025725
GO:0042775	2.66171e-08	5.09482	8.66171	26	52	mitochondrial ATP synthesis coupled electron transport	BP	alphaCop, FBgn0025725
GO:0043038	0.000941125	2.6679	9.16142	19	55	amino acid activation	BP	alphaCop, FBgn0025725
GO:0043039	0.000727603	2.7446	8.99485	19	54	tRNA aminoacylation	BP	alphaCop, FBgn0025725
GO:0043138	0.00056111	8.96658	1.80341	7	11	3'-5' DNA helicase activity	MF	alphaCop, FBgn0025725
GO:0043226	2.81914e-06	1.37394	444.264	510	2583	organelle	CC	alphaCop, FBgn0025725
GO:0043227	1.14012e-07	1.44331	378.561	452	2201	membrane-bounded organelle	CC	alphaCop, FBgn0025725
GO:0043229	2.23928e-06	1.37859	443.576	510	2579	intracellular organelle	CC	alphaCop, FBgn0025725
GO:0043231	9.31836e-08	1.44719	378.045	452	2198	intracellular membrane-bounded organelle	CC	alphaCop, FBgn0025725
GO:0043234	1.56719e-08	1.5973	187.475	252	1090	protein complex	CC	alphaCop, FBgn0025725
GO:0043436	8.66357e-07	2.07925	41.8094	72	251	oxoacid metabolic process	BP	alphaCop, FBgn0025725
GO:0043596	0.0001921	9.69739	2.06394	8	12	nuclear replication fork	CC	alphaCop, FBgn0025725
GO:0043601	0.0001921	9.69739	2.06394	8	12	nuclear replisome	CC	alphaCop, FBgn0025725
GO:0043933	0.000245563	1.87714	30.9823	50	186	macromolecular complex subunit organization	BP	alphaCop, FBgn0025725
GO:0044106	1.39226e-05	2.27864	24.3194	45	146	cellular amine metabolic process	BP	alphaCop, FBgn0025725
GO:0044237	7.87643e-07	1.36688	477.56	552	2867	cellular metabolic process	BP	alphaCop, FBgn0025725
GO:0044242	1.55505e-05	5.89618	4.33086	14	26	cellular lipid catabolic process	BP	alphaCop, FBgn0025725
GO:0044249	0.000790464	1.27307	253.355	295	1521	cellular biosynthetic process	BP	alphaCop, FBgn0025725
GO:0044255	0.00011852	1.9505	30.1494	50	181	cellular lipid metabolic process	BP	alphaCop, FBgn0025725
GO:0044271	0.000373349	2.48452	12.6594	25	76	nitrogen compound biosynthetic process	BP	alphaCop, FBgn0025725
GO:0044420	1.70693e-05	14.5637	2.06394	9	12	extracellular matrix part	CC	alphaCop, FBgn0025725
GO:0044421	0.000252965	2.30127	16.6835	31	97	extracellular region part	CC	alphaCop, FBgn0025725
GO:0044422	2.82064e-10	1.61897	243.029	322	1413	organelle part	CC	alphaCop, FBgn0025725
GO:0044424	5.12753e-14	1.7004	548.493	655	3189	intracellular part	CC	alphaCop, FBgn0025725
GO:0044427	3.54786e-06	2.20678	31.3031	56	182	chromosomal part	CC	alphaCop, FBgn0025725
GO:0044429	4.7547e-08	2.07559	54.3505	92	316	mitochondrial part	CC	alphaCop, FBgn0025725
GO:0044431	3.45663e-06	3.35318	11.8677	28	69	Golgi apparatus part	CC	alphaCop, FBgn0025725
GO:0044444	2.26049e-20	2.03514	230.13	346	1338	cytoplasmic part	CC	alphaCop, FBgn0025725
GO:0044446	2.34127e-10	1.6228	242.685	322	1411	intracellular organelle part	CC	alphaCop, FBgn0025725
GO:0044455	1.3836e-06	2.95856	16.5115	36	96	mitochondrial membrane part	CC	alphaCop, FBgn0025725
GO:0044464	2.84707e-08	1.71755	826.781	885	4807	cell part	CC	alphaCop, FBgn0025725
GO:0045277	7.5413e-05	12.9325	1.89195	8	11	respiratory chain complex IV	CC	alphaCop, FBgn0025725
GO:0045333	3.0072e-08	3.73037	13.8254	35	83	cellular respiration	BP	alphaCop, FBgn0025725
GO:0046164	4.52699e-05	3.15274	9.99428	23	60	alcohol catabolic process	BP	alphaCop, FBgn0025725
GO:0046365	7.53124e-05	3.22409	8.99485	21	54	monosaccharide catabolic process	BP	alphaCop, FBgn0025725
GO:0046395	0.000942791	2.99236	7.16257	16	43	carboxylic acid catabolic process	BP	alphaCop, FBgn0025725
GO:0046907	0.00031898	1.66924	47.4728	70	285	intracellular transport	BP	alphaCop, FBgn0025725
GO:0048037	1.14713e-08	2.69204	28.0349	58	171	cofactor binding	MF	alphaCop, FBgn0025725
GO:0048193	7.09818e-06	5.06272	5.66343	17	34	Golgi vesicle transport	BP	alphaCop, FBgn0025725
GO:0048285	0.000715115	1.98841	21.3211	36	128	organelle fission	BP	alphaCop, FBgn0025725
GO:0050000	3.61475e-05	11.3376	2.16543	9	13	chromosome localization	BP	alphaCop, FBgn0025725
GO:0050662	0.000146968	2.17722	20.4933	37	125	coenzyme binding	MF	alphaCop, FBgn0025725
GO:0051186	0.000100166	2.54005	14.4917	29	87	cofactor metabolic process	BP	alphaCop, FBgn0025725
GO:0051188	2.9701e-05	3.84908	7.32914	19	44	cofactor biosynthetic process	BP	alphaCop, FBgn0025725
GO:0051276	6.064e-07	2.21592	35.4797	64	213	chromosome organization	BP	alphaCop, FBgn0025725
GO:0051303	3.61475e-05	11.3376	2.16543	9	13	establishment of chromosome localization	BP	alphaCop, FBgn0025725
GO:0051310	3.61475e-05	11.3376	2.16543	9	13	metaphase plate congression	BP	alphaCop, FBgn0025725
GO:0051321	0.000611051	2.17458	16.6571	30	100	meiotic cell cycle	BP	alphaCop, FBgn0025725
GO:0051536	0.000585588	3.1645	6.88576	16	42	iron-sulfur cluster binding	MF	alphaCop, FBgn0025725
GO:0051540	0.000585588	3.1645	6.88576	16	42	metal cluster binding	MF	alphaCop, FBgn0025725
GO:0051640	0.000307199	2.58765	11.8266	24	71	organelle localization	BP	alphaCop, FBgn0025725
GO:0051641	8.24885e-05	1.57839	76.2897	107	458	cellular localization	BP	alphaCop, FBgn0025725
GO:0051649	9.06691e-05	1.62328	65.4625	94	393	establishment of localization in cell	BP	alphaCop, FBgn0025725
GO:0051656	0.000189202	2.77502	10.8271	23	65	establishment of organelle localization	BP	alphaCop, FBgn0025725
GO:0055114	0.000282012	1.81533	34.3137	54	206	oxidation reduction	BP	alphaCop, FBgn0025725
GO:0065003	0.000326037	1.98851	24.3194	41	146	macromolecular complex assembly	BP	alphaCop, FBgn0025725
GO:0065004	0.000100775	4.21087	5.49685	15	33	protein-DNA complex assembly	BP	alphaCop, FBgn0025725
GO:0070279	3.66087e-05	4.16914	6.22997	17	38	vitamin B6 binding	MF	alphaCop, FBgn0025725
GO:0070469	1.76407e-06	3.75252	10.3197	26	60	respiratory chain	CC	alphaCop, FBgn0025725
cellCycleHit	0	NA	0	1	541	cellCycleHit	-	alpha-Man-II, FBgn0011740
cellCycleHit	0.0867193	1.02249	47.0886	30	541	cellCycleHit	-	alphaTub84B, FBgn0003884
GO:0003824	8.26864e-10	1.90813	167.529	225	3567	catalytic activity	MF	alphaTub84B, FBgn0003884
GO:0004029	0.000102817	Inf	0.140899	3	3	aldehyde dehydrogenase (NAD) activity	MF	alphaTub84B, FBgn0003884
GO:0004364	2.40374e-05	7.1714	1.64383	9	35	glutathione transferase activity	MF	alphaTub84B, FBgn0003884
GO:0004772	0.000102817	Inf	0.140899	3	3	sterol O-acyltransferase activity	MF	alphaTub84B, FBgn0003884
GO:0005215	0.000263489	1.73668	36.7748	58	783	transporter activity	MF	alphaTub84B, FBgn0003884
GO:0005576	0.000137066	2.16557	17.6338	34	382	extracellular region	CC	alphaTub84B, FBgn0003884
GO:0005578	1.15818e-06	8.12808	1.84647	11	40	proteinaceous extracellular matrix	CC	alphaTub84B, FBgn0003884
GO:0005604	6.69034e-06	21.1098	0.553941	6	12	basement membrane	CC	alphaTub84B, FBgn0003884
GO:0005737	0.000323963	1.56851	81.7986	108	1772	cytoplasm	CC	alphaTub84B, FBgn0003884
GO:0005783	2.68758e-07	3.63233	8.53992	26	185	endoplasmic reticulum	CC	alphaTub84B, FBgn0003884
GO:0005811	4.2061e-05	2.70232	10.5249	25	228	lipid particle	CC	alphaTub84B, FBgn0003884
GO:0005886	0.000708366	1.85592	23.9118	40	518	plasma membrane	CC	alphaTub84B, FBgn0003884
GO:0006071	0.000807024	8.69645	0.787532	5	17	glycerol metabolic process	BP	alphaTub84B, FBgn0003884
GO:0006082	3.34572e-05	2.61607	11.6277	27	251	organic acid metabolic process	BP	alphaTub84B, FBgn0003884
GO:0006519	5.24765e-06	3.17366	8.70918	24	188	cellular amino acid and derivative metabolic process	BP	alphaTub84B, FBgn0003884
GO:0006520	1.13252e-05	3.41688	6.76351	20	146	cellular amino acid metabolic process	BP	alphaTub84B, FBgn0003884
GO:0006641	0.000918775	31.1589	0.231627	3	5	triglyceride metabolic process	BP	alphaTub84B, FBgn0003884
GO:0008652	0.000624713	6.97275	1.11181	6	24	cellular amino acid biosynthetic process	BP	alphaTub84B, FBgn0003884
GO:0009055	0.000333087	2.51966	9.20543	21	196	electron carrier activity	MF	alphaTub84B, FBgn0003884
GO:0009064	0.000210525	8.97035	0.926508	6	20	glutamine family amino acid metabolic process	BP	alphaTub84B, FBgn0003884
GO:0009308	0.00016284	2.3136	13.4344	28	290	amine metabolic process	BP	alphaTub84B, FBgn0003884
GO:0015114	0.00085314	6.49539	1.17416	6	25	phosphate transmembrane transporter activity	MF	alphaTub84B, FBgn0003884
GO:0015291	0.000110853	2.93226	7.27981	19	155	secondary active transmembrane transporter activity	MF	alphaTub84B, FBgn0003884
GO:0016020	2.40983e-05	1.69711	84.5221	116	1831	membrane	CC	alphaTub84B, FBgn0003884
GO:0016042	0.000939028	5.23817	1.62139	7	35	lipid catabolic process	BP	alphaTub84B, FBgn0003884
GO:0016491	1.14847e-08	2.50771	27.5224	59	586	oxidoreductase activity	MF	alphaTub84B, FBgn0003884
GO:0016765	8.27079e-06	5.68319	2.63012	12	56	transferase activity, transferring alkyl or aryl (other than methyl) groups	MF	alphaTub84B, FBgn0003884
GO:0016780	0.000149729	27.3351	0.328765	4	7	phosphotransferase activity, for other substituted phosphate groups	MF	alphaTub84B, FBgn0003884
GO:0016832	0.000396889	61.3556	0.187866	3	4	aldehyde-lyase activity	MF	alphaTub84B, FBgn0003884
GO:0019400	0.000807024	8.69645	0.787532	5	17	alditol metabolic process	BP	alphaTub84B, FBgn0003884
GO:0019637	0.000280012	3.73416	3.70603	12	80	organophosphate metabolic process	BP	alphaTub84B, FBgn0003884
GO:0019751	0.000100102	8.16053	1.15814	7	25	polyol metabolic process	BP	alphaTub84B, FBgn0003884
GO:0019752	3.34572e-05	2.61607	11.6277	27	251	carboxylic acid metabolic process	BP	alphaTub84B, FBgn0003884
GO:0022804	5.87523e-05	2.31255	15.358	32	327	active transmembrane transporter activity	MF	alphaTub84B, FBgn0003884
GO:0031012	1.97446e-06	7.60095	1.93879	11	42	extracellular matrix	CC	alphaTub84B, FBgn0003884
GO:0034641	0.000107974	3.31207	5.51273	16	119	cellular nitrogen compound metabolic process	BP	alphaTub84B, FBgn0003884
GO:0042180	0.000118884	2.40441	12.5079	27	270	cellular ketone metabolic process	BP	alphaTub84B, FBgn0003884
GO:0043436	3.34572e-05	2.61607	11.6277	27	251	oxoacid metabolic process	BP	alphaTub84B, FBgn0003884
GO:0044106	1.13252e-05	3.41688	6.76351	20	146	cellular amine metabolic process	BP	alphaTub84B, FBgn0003884
GO:0044242	0.000988013	6.27358	1.20446	6	26	cellular lipid catabolic process	BP	alphaTub84B, FBgn0003884
GO:0044271	0.000683366	3.57115	3.52073	11	76	nitrogen compound biosynthetic process	BP	alphaTub84B, FBgn0003884
GO:0044420	6.69034e-06	21.1098	0.553941	6	12	extracellular matrix part	CC	alphaTub84B, FBgn0003884
GO:0044421	3.17411e-05	3.94333	4.47769	15	97	extracellular region part	CC	alphaTub84B, FBgn0003884
GO:0044432	0.000883677	3.23815	4.20072	12	91	endoplasmic reticulum part	CC	alphaTub84B, FBgn0003884
GO:0044444	0.000879926	1.5576	61.7644	84	1338	cytoplasmic part	CC	alphaTub84B, FBgn0003884
GO:0048037	0.000401839	2.61802	8.03127	19	171	cofactor binding	MF	alphaTub84B, FBgn0003884
GO:0050896	0.000828835	1.66258	37.8015	57	816	response to stimulus	BP	alphaTub84B, FBgn0003884
cellCycleHit	0.241935	0.496007	148.548	30	541	cellCycleHit	-	alphaTub84D, FBgn0003885
GO:0002376	0.000736384	2.42411	9.12739	20	173	immune system process	BP	alphaTub84D, FBgn0003885
GO:0003824	1.75413e-08	1.75086	186.638	242	3567	catalytic activity	MF	alphaTub84D, FBgn0003885
GO:0004029	0.000142279	Inf	0.15697	3	3	aldehyde dehydrogenase (NAD) activity	MF	alphaTub84D, FBgn0003885
GO:0004364	9.41536e-07	8.49766	1.83132	11	35	glutathione transferase activity	MF	alphaTub84D, FBgn0003885
GO:0005496	0.000995385	4.04095	2.61617	9	50	steroid binding	MF	alphaTub84D, FBgn0003885
GO:0005576	3.29534e-05	2.23939	19.2665	38	382	extracellular region	CC	alphaTub84D, FBgn0003885
GO:0005578	2.00873e-05	6.46082	2.01744	10	40	proteinaceous extracellular matrix	CC	alphaTub84D, FBgn0003885
GO:0005604	1.11777e-05	19.1972	0.605232	6	12	basement membrane	CC	alphaTub84D, FBgn0003885
GO:0005783	7.98956e-09	3.94327	9.33065	30	185	endoplasmic reticulum	CC	alphaTub84D, FBgn0003885
GO:0005789	0.000166482	4.35147	3.02616	11	60	endoplasmic reticulum membrane	CC	alphaTub84D, FBgn0003885
GO:0005975	0.000278295	2.06053	18.202	34	345	carbohydrate metabolic process	BP	alphaTub84D, FBgn0003885
GO:0006082	1.92131e-05	2.56437	13.2426	30	251	organic acid metabolic process	BP	alphaTub84D, FBgn0003885
GO:0006564	0.000560033	54.2951	0.211038	3	4	L-serine biosynthetic process	BP	alphaTub84D, FBgn0003885
GO:0006950	0.000372176	1.96251	20.7345	37	393	response to stress	BP	alphaTub84D, FBgn0003885
GO:0006952	1.67748e-05	3.21658	7.54461	21	143	defense response	BP	alphaTub84D, FBgn0003885
GO:0006955	0.000119674	3.0373	6.75322	18	128	immune response	BP	alphaTub84D, FBgn0003885
GO:0009070	0.000234996	24.19	0.369317	4	7	serine family amino acid biosynthetic process	BP	alphaTub84D, FBgn0003885
GO:0016042	5.96347e-05	6.34519	1.84658	9	35	lipid catabolic process	BP	alphaTub84D, FBgn0003885
GO:0016491	5.85834e-06	2.05428	30.6615	56	586	oxidoreductase activity	MF	alphaTub84D, FBgn0003885
GO:0016620	6.61581e-05	12.2351	0.784851	6	15	oxidoreductase activity, acting on the aldehyde or oxo group of donors, NAD or NADP as acceptor	MF	alphaTub84D, FBgn0003885
GO:0016740	0.000897045	1.57948	46.9341	68	897	transferase activity	MF	alphaTub84D, FBgn0003885
GO:0016765	7.14473e-07	6.211	2.93011	14	56	transferase activity, transferring alkyl or aryl (other than methyl) groups	MF	alphaTub84D, FBgn0003885
GO:0016832	0.000546935	54.7194	0.209294	3	4	aldehyde-lyase activity	MF	alphaTub84D, FBgn0003885
GO:0016903	0.000120475	8.04131	1.20344	7	23	oxidoreductase activity, acting on the aldehyde or oxo group of donors	MF	alphaTub84D, FBgn0003885
GO:0019752	1.92131e-05	2.56437	13.2426	30	251	carboxylic acid metabolic process	BP	alphaTub84D, FBgn0003885
GO:0019842	0.00029813	3.0035	6.01719	16	115	vitamin binding	MF	alphaTub84D, FBgn0003885
GO:0022804	0.000199045	2.12105	17.1098	33	327	active transmembrane transporter activity	MF	alphaTub84D, FBgn0003885
GO:0030149	0.000234996	24.19	0.369317	4	7	sphingolipid catabolic process	BP	alphaTub84D, FBgn0003885
GO:0030170	0.000113136	5.72212	1.98829	9	38	pyridoxal phosphate binding	MF	alphaTub84D, FBgn0003885
GO:0031012	3.18682e-05	6.05482	2.11831	10	42	extracellular matrix	CC	alphaTub84D, FBgn0003885
GO:0032787	0.000320556	3.46963	4.32628	13	82	monocarboxylic acid metabolic process	BP	alphaTub84D, FBgn0003885
GO:0042175	0.000194153	4.26366	3.07659	11	61	nuclear envelope-endoplasmic reticulum network	CC	alphaTub84D, FBgn0003885
GO:0042180	7.72577e-05	2.35435	14.2451	30	270	cellular ketone metabolic process	BP	alphaTub84D, FBgn0003885
GO:0043436	1.92131e-05	2.56437	13.2426	30	251	oxoacid metabolic process	BP	alphaTub84D, FBgn0003885
GO:0044242	4.03152e-06	9.71765	1.37175	9	26	cellular lipid catabolic process	BP	alphaTub84D, FBgn0003885
GO:0044420	1.11777e-05	19.1972	0.605232	6	12	extracellular matrix part	CC	alphaTub84D, FBgn0003885
GO:0044421	0.000319248	3.28405	4.89229	14	97	extracellular region part	CC	alphaTub84D, FBgn0003885
GO:0044432	9.76802e-06	4.18944	4.58967	16	91	endoplasmic reticulum part	CC	alphaTub84D, FBgn0003885
GO:0044444	0.000462613	1.56693	67.4833	92	1338	cytoplasmic part	CC	alphaTub84D, FBgn0003885
GO:0046466	0.000234996	24.19	0.369317	4	7	membrane lipid catabolic process	BP	alphaTub84D, FBgn0003885
GO:0048037	8.40597e-06	3.07565	8.9473	24	171	cofactor binding	MF	alphaTub84D, FBgn0003885
GO:0070279	0.000113136	5.72212	1.98829	9	38	vitamin B6 binding	MF	alphaTub84D, FBgn0003885
cellCycleHit	0.487329	0.0220171	314.327	28	541	cellCycleHit	-	betaTub56D, FBgn0003887
GO:0003824	5.76746e-07	1.6234	194.192	244	3567	catalytic activity	MF	betaTub56D, FBgn0003887
GO:0004029	0.00016031	Inf	0.163324	3	3	aldehyde dehydrogenase (NAD) activity	MF	betaTub56D, FBgn0003887
GO:0004364	1.10626e-05	7.08665	1.90544	10	35	glutathione transferase activity	MF	betaTub56D, FBgn0003887
GO:0004772	0.00016031	Inf	0.163324	3	3	sterol O-acyltransferase activity	MF	betaTub56D, FBgn0003887
GO:0005215	9.801e-05	1.73848	42.6275	67	783	transporter activity	MF	betaTub56D, FBgn0003887
GO:0005319	0.000740392	5.6	1.5788	7	29	lipid transporter activity	MF	betaTub56D, FBgn0003887
GO:0005576	0.00025767	2.01709	20.4421	37	382	extracellular region	CC	betaTub56D, FBgn0003887
GO:0005578	4.94289e-06	6.91676	2.14054	11	40	proteinaceous extracellular matrix	CC	betaTub56D, FBgn0003887
GO:0005604	0.000246489	12.8224	0.642161	5	12	basement membrane	CC	betaTub56D, FBgn0003887
GO:0005783	1.17473e-07	3.52158	9.89998	29	185	endoplasmic reticulum	CC	betaTub56D, FBgn0003887
GO:0005886	4.33914e-05	2.00526	27.72	49	518	plasma membrane	CC	betaTub56D, FBgn0003887
GO:0006729	0.000606262	52.7713	0.216757	3	4	tetrahydrobiopterin biosynthetic process	BP	betaTub56D, FBgn0003887
GO:0006865	0.000665478	4.89711	2.005	8	37	amino acid transport	BP	betaTub56D, FBgn0003887
GO:0006869	0.000492621	7.58445	1.08379	6	20	lipid transport	BP	betaTub56D, FBgn0003887
GO:0007155	1.63963e-05	3.0323	8.72448	23	161	cell adhesion	BP	betaTub56D, FBgn0003887
GO:0008305	0.000247631	23.8749	0.374594	4	7	integrin complex	CC	betaTub56D, FBgn0003887
GO:0015103	0.000833368	4.6993	2.06877	8	38	inorganic anion transmembrane transporter activity	MF	betaTub56D, FBgn0003887
GO:0015238	0.000417817	10.9693	0.707736	5	13	drug transporter activity	MF	betaTub56D, FBgn0003887
GO:0015291	3.08638e-05	2.97226	8.4384	22	155	secondary active transmembrane transporter activity	MF	betaTub56D, FBgn0003887
GO:0015837	0.000964327	4.57978	2.11338	8	39	amine transport	BP	betaTub56D, FBgn0003887
GO:0015849	0.000933337	4.10146	2.60109	9	48	organic acid transport	BP	betaTub56D, FBgn0003887
GO:0016020	1.8753e-09	2.0256	97.9831	147	1831	membrane	CC	betaTub56D, FBgn0003887
GO:0016021	4.52318e-05	1.78951	46.2356	72	864	integral to membrane	CC	betaTub56D, FBgn0003887
GO:0016337	0.000368307	3.92473	3.30555	11	61	cell-cell adhesion	BP	betaTub56D, FBgn0003887
GO:0016491	0.000485368	1.74231	31.9026	51	586	oxidoreductase activity	MF	betaTub56D, FBgn0003887
GO:0016765	6.79582e-06	5.38125	3.04871	13	56	transferase activity, transferring alkyl or aryl (other than methyl) groups	MF	betaTub56D, FBgn0003887
GO:0022610	3.99388e-05	2.8427	9.21218	23	170	biological adhesion	BP	betaTub56D, FBgn0003887
GO:0022804	3.7293e-07	2.64413	17.8023	41	327	active transmembrane transporter activity	MF	betaTub56D, FBgn0003887
GO:0022857	0.000461562	1.71137	35.0602	55	644	transmembrane transporter activity	MF	betaTub56D, FBgn0003887
GO:0031012	8.3105e-06	6.46817	2.24756	11	42	extracellular matrix	CC	betaTub56D, FBgn0003887
GO:0031224	3.78372e-05	1.79542	46.8242	73	875	intrinsic to membrane	CC	betaTub56D, FBgn0003887
GO:0044420	0.000246489	12.8224	0.642161	5	12	extracellular matrix part	CC	betaTub56D, FBgn0003887
GO:0044421	4.6758e-05	3.62805	5.1908	16	97	extracellular region part	CC	betaTub56D, FBgn0003887
GO:0044425	2.02442e-06	1.84445	63.9485	98	1195	membrane part	CC	betaTub56D, FBgn0003887
GO:0046146	0.000606262	52.7713	0.216757	3	4	tetrahydrobiopterin metabolic process	BP	betaTub56D, FBgn0003887
GO:0046942	0.000933337	4.10146	2.60109	9	48	carboxylic acid transport	BP	betaTub56D, FBgn0003887
GO:0050896	0.000738274	1.61636	44.2185	65	816	response to stimulus	BP	betaTub56D, FBgn0003887
cellCycleHit	0.0458107	1.31867	1.51175	4	541	cellCycleHit	-	betaTub85D, FBgn0003889
cellCycleHit	0.0240225	1.60882	52.5132	111	541	cellCycleHit	-	cdc2, FBgn0004106
GO:0000313	8.58617e-06	3.13011	13.1653	29	69	organellar ribosome	CC	cdc2, FBgn0004106
GO:0000314	4.32907e-06	6.24397	5.15165	16	27	organellar small ribosomal subunit	CC	cdc2, FBgn0004106
GO:0000377	0.000941134	1.97172	21.7639	36	117	RNA splicing, via transesterification reactions with bulged adenosine as nucleophile	BP	cdc2, FBgn0004106
GO:0000398	0.000941134	1.97172	21.7639	36	117	nuclear mRNA splicing, via spliceosome	BP	cdc2, FBgn0004106
GO:0003824	0.000128804	1.23709	656.342	720	3567	catalytic activity	MF	cdc2, FBgn0004106
GO:0005578	9.63882e-06	4.30018	7.63207	20	40	proteinaceous extracellular matrix	CC	cdc2, FBgn0004106
GO:0005622	3.16078e-05	1.32198	677.156	736	3549	intracellular	CC	cdc2, FBgn0004106
GO:0005623	3.51614e-07	1.59545	917.184	973	4807	cell	CC	cdc2, FBgn0004106
GO:0005654	4.54583e-08	2.4873	33.7719	64	177	nucleoplasm	CC	cdc2, FBgn0004106
GO:0005669	0.000129804	4.61259	5.15165	14	27	transcription factor TFIID complex	CC	cdc2, FBgn0004106
GO:0005681	0.000596645	2.62376	11.0665	22	58	spliceosomal complex	CC	cdc2, FBgn0004106
GO:0005694	0.000696865	1.68125	42.358	62	222	chromosome	CC	cdc2, FBgn0004106
GO:0005732	0.000251049	Inf	0.954009	5	5	small nucleolar ribonucleoprotein complex	CC	cdc2, FBgn0004106
GO:0005739	9.00797e-11	2.07031	83.9528	138	440	mitochondrion	CC	cdc2, FBgn0004106
GO:0005746	0.000377498	2.67075	11.4481	23	60	mitochondrial respiratory chain	CC	cdc2, FBgn0004106
GO:0005759	9.11026e-08	2.69412	26.5215	53	139	mitochondrial matrix	CC	cdc2, FBgn0004106
GO:0005761	8.58617e-06	3.13011	13.1653	29	69	mitochondrial ribosome	CC	cdc2, FBgn0004106
GO:0005763	4.32907e-06	6.24397	5.15165	16	27	mitochondrial small ribosomal subunit	CC	cdc2, FBgn0004106
GO:0006090	9.01884e-05	9.90731	2.41822	9	13	pyruvate metabolic process	BP	cdc2, FBgn0004106
GO:0006260	9.95022e-05	2.64224	13.9512	28	75	DNA replication	BP	cdc2, FBgn0004106
GO:0006261	0.00033953	3.1808	7.99871	18	43	DNA-dependent DNA replication	BP	cdc2, FBgn0004106
GO:0006323	0.000147068	3.09695	9.48685	21	51	DNA packaging	BP	cdc2, FBgn0004106
GO:0006352	5.1055e-05	2.85148	12.8351	27	69	transcription initiation	BP	cdc2, FBgn0004106
GO:0006367	1.00948e-05	3.23968	11.9051	27	64	transcription initiation from RNA polymerase II promoter	BP	cdc2, FBgn0004106
GO:0006396	0.000156394	1.74927	45.016	68	242	RNA processing	BP	cdc2, FBgn0004106
GO:0006397	0.000569903	1.86033	29.0186	46	156	mRNA processing	BP	cdc2, FBgn0004106
GO:0008641	0.000209765	Inf	0.92002	5	5	small protein activating enzyme activity	MF	cdc2, FBgn0004106
GO:0009987	1.69447e-07	1.40716	855.676	934	4600	cellular process	BP	cdc2, FBgn0004106
GO:0016071	0.000329455	1.83947	33.111	52	178	mRNA metabolic process	BP	cdc2, FBgn0004106
GO:0016251	6.63322e-07	3.26008	14.9043	34	81	general RNA polymerase II transcription factor activity	MF	cdc2, FBgn0004106
GO:0016585	0.000316663	3.77945	6.10566	15	32	chromatin remodeling complex	CC	cdc2, FBgn0004106
GO:0016591	8.00941e-05	3.09135	10.4941	23	55	DNA-directed RNA polymerase II, holoenzyme	CC	cdc2, FBgn0004106
GO:0022900	0.000193721	2.82801	10.975	23	59	electron transport chain	BP	cdc2, FBgn0004106
GO:0022904	7.53673e-05	3.08674	10.4169	23	56	respiratory electron transport chain	BP	cdc2, FBgn0004106
GO:0030532	0.000852054	2.68077	9.9217	20	52	small nuclear ribonucleoprotein complex	CC	cdc2, FBgn0004106
GO:0030894	0.000408243	8.5361	2.28962	8	12	replisome	CC	cdc2, FBgn0004106
GO:0031012	2.43071e-05	3.9076	8.01368	20	42	extracellular matrix	CC	cdc2, FBgn0004106
GO:0031974	6.54912e-16	2.55066	74.7943	140	392	membrane-enclosed lumen	CC	cdc2, FBgn0004106
GO:0031980	9.11026e-08	2.69412	26.5215	53	139	mitochondrial lumen	CC	cdc2, FBgn0004106
GO:0031981	9.68968e-11	2.56874	44.8384	86	235	nuclear lumen	CC	cdc2, FBgn0004106
GO:0032787	3.22621e-05	2.70036	15.2534	31	82	monocarboxylic acid metabolic process	BP	cdc2, FBgn0004106
GO:0032991	1.26711e-07	1.47646	268.077	336	1405	macromolecular complex	CC	cdc2, FBgn0004106
GO:0032993	4.51958e-05	4.94655	5.34245	15	28	protein-DNA complex	CC	cdc2, FBgn0004106
GO:0042773	0.000124119	3.04295	10.0449	22	54	ATP synthesis coupled electron transport	BP	cdc2, FBgn0004106
GO:0042775	6.2959e-05	3.24696	9.67286	22	52	mitochondrial ATP synthesis coupled electron transport	BP	cdc2, FBgn0004106
GO:0043226	5.68802e-06	1.34324	492.841	559	2583	organelle	CC	cdc2, FBgn0004106
GO:0043227	4.18545e-09	1.48003	419.955	505	2201	membrane-bounded organelle	CC	cdc2, FBgn0004106
GO:0043229	4.48358e-06	1.34789	492.078	559	2579	intracellular organelle	CC	cdc2, FBgn0004106
GO:0043231	3.29858e-09	1.48411	419.382	505	2198	intracellular membrane-bounded organelle	CC	cdc2, FBgn0004106
GO:0043233	1.37674e-16	2.62882	72.8863	139	382	organelle lumen	CC	cdc2, FBgn0004106
GO:0043234	6.65581e-05	1.37357	207.974	254	1090	protein complex	CC	cdc2, FBgn0004106
GO:0043596	0.000408243	8.5361	2.28962	8	12	nuclear replication fork	CC	cdc2, FBgn0004106
GO:0043601	0.000408243	8.5361	2.28962	8	12	nuclear replisome	CC	cdc2, FBgn0004106
GO:0044237	7.86707e-07	1.34906	533.31	611	2867	cellular metabolic process	BP	cdc2, FBgn0004106
GO:0044421	0.000136707	2.32931	18.5078	34	97	extracellular region part	CC	cdc2, FBgn0004106
GO:0044422	9.21055e-13	1.69092	269.603	363	1413	organelle part	CC	cdc2, FBgn0004106
GO:0044424	1.5976e-05	1.32642	608.467	671	3189	intracellular part	CC	cdc2, FBgn0004106
GO:0044428	3.03906e-14	2.23653	94.6377	162	496	nuclear part	CC	cdc2, FBgn0004106
GO:0044429	1.15119e-07	1.99379	60.2934	98	316	mitochondrial part	CC	cdc2, FBgn0004106
GO:0044444	0.000204701	1.31632	255.293	301	1338	cytoplasmic part	CC	cdc2, FBgn0004106
GO:0044446	7.35055e-13	1.69507	269.221	363	1411	intracellular organelle part	CC	cdc2, FBgn0004106
GO:0044451	3.21409e-06	2.26277	30.7191	55	161	nucleoplasm part	CC	cdc2, FBgn0004106
GO:0044464	3.51614e-07	1.59545	917.184	973	4807	cell part	CC	cdc2, FBgn0004106
GO:0070013	1.37674e-16	2.62882	72.8863	139	382	intracellular organelle lumen	CC	cdc2, FBgn0004106
GO:0070469	0.000377498	2.67075	11.4481	23	60	respiratory chain	CC	cdc2, FBgn0004106
cellCycleHit	0.0836264	1.03973	13.5475	11	541	cellCycleHit	-	Cdc27, FBgn0012058
GO:0004029	0.000615307	138.772	0.0433537	2	3	aldehyde dehydrogenase (NAD) activity	MF	Cdc27, FBgn0012058
GO:0004096	0.000615307	138.772	0.0433537	2	3	catalase activity	MF	Cdc27, FBgn0012058
GO:0005371	0.000207063	Inf	0.0289025	2	2	tricarboxylate secondary active transmembrane transporter activity	MF	Cdc27, FBgn0012058
GO:0006082	8.8111e-05	3.9488	3.76823	13	251	organic acid metabolic process	BP	Cdc27, FBgn0012058
GO:0006525	0.000223272	Inf	0.0300257	2	2	arginine metabolic process	BP	Cdc27, FBgn0012058
GO:0006527	0.000223272	Inf	0.0300257	2	2	arginine catabolic process	BP	Cdc27, FBgn0012058
GO:0006536	0.00036548	28.916	0.150129	3	10	glutamate metabolic process	BP	Cdc27, FBgn0012058
GO:0009064	0.000193136	17.0124	0.300257	4	20	glutamine family amino acid metabolic process	BP	Cdc27, FBgn0012058
GO:0009065	0.000174339	40.4941	0.120103	3	8	glutamine family amino acid catabolic process	BP	Cdc27, FBgn0012058
GO:0019752	8.8111e-05	3.9488	3.76823	13	251	carboxylic acid metabolic process	BP	Cdc27, FBgn0012058
GO:0042180	0.000183595	3.64642	4.05347	13	270	cellular ketone metabolic process	BP	Cdc27, FBgn0012058
GO:0043436	8.8111e-05	3.9488	3.76823	13	251	oxoacid metabolic process	BP	Cdc27, FBgn0012058
GO:0044255	0.000360971	4.13543	2.71733	10	181	cellular lipid metabolic process	BP	Cdc27, FBgn0012058
cellCycleHit	0.308648	0.350236	113.891	18	541	cellCycleHit	-	cdc2c, FBgn0004107
GO:0000226	0.000848457	2.44402	8.52845	19	256	microtubule cytoskeleton organization	BP	cdc2c, FBgn0004107
GO:0000741	0.000347361	44.0804	0.166571	3	5	karyogamy	BP	cdc2c, FBgn0004107
GO:0000910	9.64665e-05	5.61914	1.89891	9	57	cytokinesis	BP	cdc2c, FBgn0004107
GO:0004364	0.000128849	7.40517	1.16856	7	35	glutathione transferase activity	MF	cdc2c, FBgn0004107
GO:0004601	0.000659705	8.65802	0.734521	5	22	peroxidase activity	MF	cdc2c, FBgn0004107
GO:0004857	0.00015299	3.94986	3.43889	12	103	enzyme inhibitor activity	MF	cdc2c, FBgn0004107
GO:0004866	0.000221538	4.44984	2.57082	10	77	endopeptidase inhibitor activity	MF	cdc2c, FBgn0004107
GO:0005215	0.000677523	1.81271	26.1423	43	783	transporter activity	MF	cdc2c, FBgn0004107
GO:0005815	0.000297895	5.39419	1.74491	8	54	microtubule organizing center	CC	cdc2c, FBgn0004107
GO:0006810	0.000790264	1.67287	40.6767	60	1221	transport	BP	cdc2c, FBgn0004107
GO:0006950	0.000579596	2.18831	13.0925	26	393	response to stress	BP	cdc2c, FBgn0004107
GO:0006997	0.000168493	8.90881	0.866171	6	26	nucleus organization	BP	cdc2c, FBgn0004107
GO:0007051	0.000565446	2.79125	6.32971	16	190	spindle organization	BP	cdc2c, FBgn0004107
GO:0007052	0.000657044	2.85702	5.79668	15	174	mitotic spindle organization	BP	cdc2c, FBgn0004107
GO:0007126	0.000266693	3.98665	3.13154	11	94	meiosis	BP	cdc2c, FBgn0004107
GO:0007143	0.000160263	5.97422	1.59908	8	48	female meiosis	BP	cdc2c, FBgn0004107
GO:0007344	0.000347361	44.0804	0.166571	3	5	pronuclear fusion	BP	cdc2c, FBgn0004107
GO:0008017	0.000625943	4.744	1.93646	8	58	microtubule binding	MF	cdc2c, FBgn0004107
GO:0009607	0.000416245	3.50991	3.83114	12	115	response to biotic stimulus	BP	cdc2c, FBgn0004107
GO:0009617	0.0001656	5.18381	2.03217	9	61	response to bacterium	BP	cdc2c, FBgn0004107
GO:0015291	0.000198135	3.22657	5.17503	15	155	secondary active transmembrane transporter activity	MF	cdc2c, FBgn0004107
GO:0015295	0.000239506	11.3279	0.600972	5	18	solute:hydrogen symporter activity	MF	cdc2c, FBgn0004107
GO:0015631	0.000984115	4.39031	2.07001	8	62	tubulin binding	MF	cdc2c, FBgn0004107
GO:0016684	0.000659705	8.65802	0.734521	5	22	oxidoreductase activity, acting on peroxide as acceptor	MF	cdc2c, FBgn0004107
GO:0019731	6.86955e-05	8.34549	1.06606	7	32	antibacterial humoral response	BP	cdc2c, FBgn0004107
GO:0022804	3.25131e-05	2.66204	10.9177	26	327	active transmembrane transporter activity	MF	cdc2c, FBgn0004107
GO:0030414	0.000304512	4.25748	2.67099	10	80	peptidase inhibitor activity	MF	cdc2c, FBgn0004107
GO:0042742	0.000423034	5.07915	1.83228	8	55	defense response to bacterium	BP	cdc2c, FBgn0004107
GO:0051179	3.77387e-05	1.80499	51.7037	78	1552	localization	BP	cdc2c, FBgn0004107
GO:0051234	1.57028e-05	1.92151	42.0426	68	1262	establishment of localization	BP	cdc2c, FBgn0004107
GO:0051258	0.000650424	8.69969	0.732914	5	22	protein polymerization	BP	cdc2c, FBgn0004107
GO:0051299	0.000676988	13.1043	0.433086	4	13	centrosome separation	BP	cdc2c, FBgn0004107
GO:0051321	2.41389e-05	4.53302	3.33143	13	100	meiotic cell cycle	BP	cdc2c, FBgn0004107
GO:0051327	0.000266693	3.98665	3.13154	11	94	M phase of meiotic cell cycle	BP	cdc2c, FBgn0004107
GO:0051640	0.000532552	4.34123	2.36531	9	71	organelle localization	BP	cdc2c, FBgn0004107
GO:0051656	0.000271882	4.81067	2.16543	9	65	establishment of organelle localization	BP	cdc2c, FBgn0004107
GO:0051707	0.00032561	3.61683	3.7312	12	112	response to other organism	BP	cdc2c, FBgn0004107
GO:0070851	0.000933283	11.7409	0.467422	4	14	growth factor receptor binding	MF	cdc2c, FBgn0004107
cellCycleHit	0.465522	0.0599894	92.1734	9	541	cellCycleHit	-	Cdk8, FBgn0015618
GO:0003824	0.000186777	1.87352	61.7682	83	3567	catalytic activity	MF	Cdk8, FBgn0015618
GO:0004029	0.000883063	115.139	0.0519497	2	3	aldehyde dehydrogenase (NAD) activity	MF	Cdk8, FBgn0015618
GO:0004364	0.00030963	9.77363	0.606079	5	35	glutathione transferase activity	MF	Cdk8, FBgn0015618
GO:0006952	0.000542507	4.2738	2.3513	9	143	defense response	BP	Cdk8, FBgn0015618
GO:0006955	0.000238276	4.82321	2.10466	9	128	immune response	BP	Cdk8, FBgn0015618
GO:0016491	2.03626e-05	2.86417	10.1475	25	586	oxidoreductase activity	MF	Cdk8, FBgn0015618
GO:0016765	4.58492e-05	8.48377	0.969727	7	56	transferase activity, transferring alkyl or aryl (other than methyl) groups	MF	Cdk8, FBgn0015618
GO:0016903	0.000590343	12.2713	0.398281	4	23	oxidoreductase activity, acting on the aldehyde or oxo group of donors	MF	Cdk8, FBgn0015618
GO:0035007	0.000795482	121.735	0.049328	2	3	regulation of melanization defense response	BP	Cdk8, FBgn0015618
cellCycleHit	0.0610942	1.18662	127.931	103	541	cellCycleHit	-	Cdk9, FBgn0019949
GO:0000278	0.00095781	1.54239	57.8126	80	329	mitotic cell cycle	BP	Cdk9, FBgn0019949
GO:0000775	9.11564e-05	3.65625	7.30415	18	41	chromosome, centromeric region	CC	Cdk9, FBgn0019949
GO:0000776	0.000187682	5.07961	4.09745	12	23	kinetochore	CC	Cdk9, FBgn0019949
GO:0000777	3.15913e-05	Inf	1.0689	6	6	condensed chromosome kinetochore	CC	Cdk9, FBgn0019949
GO:0000779	3.78642e-05	32.5043	1.4252	7	8	condensed chromosome, centromeric region	CC	Cdk9, FBgn0019949
GO:0000940	0.000178032	Inf	0.890751	5	5	outer kinetochore of condensed chromosome	CC	Cdk9, FBgn0019949
GO:0003824	7.26841e-10	1.43314	615.46	718	3567	catalytic activity	MF	Cdk9, FBgn0019949
GO:0004364	1.90758e-05	4.5731	6.03899	17	35	glutathione transferase activity	MF	Cdk9, FBgn0019949
GO:0005622	3.71878e-05	1.32875	632.255	689	3549	intracellular	CC	Cdk9, FBgn0019949
GO:0005623	7.51728e-06	1.51726	856.368	904	4807	cell	CC	Cdk9, FBgn0019949
GO:0005737	6.77801e-07	1.42282	315.682	382	1772	cytoplasm	CC	Cdk9, FBgn0019949
GO:0005739	3.72119e-07	1.80177	78.386	119	440	mitochondrion	CC	Cdk9, FBgn0019949
GO:0005759	4.41564e-05	2.18677	24.7629	44	139	mitochondrial matrix	CC	Cdk9, FBgn0019949
GO:0005819	0.000990851	2.68687	9.26381	19	52	spindle	CC	Cdk9, FBgn0019949
GO:0006006	0.000476751	2.90445	8.7861	19	50	glucose metabolic process	BP	Cdk9, FBgn0019949
GO:0006007	0.000598343	3.37962	6.32599	15	36	glucose catabolic process	BP	Cdk9, FBgn0019949
GO:0006082	0.000283205	1.7117	44.1062	66	251	organic acid metabolic process	BP	Cdk9, FBgn0019949
GO:0006260	9.90017e-05	2.67538	13.1792	27	75	DNA replication	BP	Cdk9, FBgn0019949
GO:0006563	0.000166423	Inf	0.87861	5	5	L-serine metabolic process	BP	Cdk9, FBgn0019949
GO:0006564	0.000949632	Inf	0.702888	4	4	L-serine biosynthetic process	BP	Cdk9, FBgn0019949
GO:0006950	0.000638119	1.51402	69.0588	94	393	response to stress	BP	Cdk9, FBgn0019949
GO:0007568	4.44698e-06	3.21585	12.652	29	72	aging	BP	Cdk9, FBgn0019949
GO:0008152	0.000685344	1.23042	708.336	759	4031	metabolic process	BP	Cdk9, FBgn0019949
GO:0008340	4.44698e-06	3.21585	12.652	29	72	determination of adult lifespan	BP	Cdk9, FBgn0019949
GO:0009070	0.000173417	28.278	1.23005	6	7	serine family amino acid biosynthetic process	BP	Cdk9, FBgn0019949
GO:0009132	0.00085281	23.5458	1.05433	5	6	nucleoside diphosphate metabolic process	BP	Cdk9, FBgn0019949
GO:0009987	8.80104e-06	1.34094	808.321	873	4600	cellular process	BP	Cdk9, FBgn0019949
GO:0010259	4.44698e-06	3.21585	12.652	29	72	multicellular organismal aging	BP	Cdk9, FBgn0019949
GO:0016052	0.000157805	2.69981	12.1248	25	69	carbohydrate catabolic process	BP	Cdk9, FBgn0019949
GO:0016491	3.35006e-05	1.53005	101.11	138	586	oxidoreductase activity	MF	Cdk9, FBgn0019949
GO:0016616	1.27631e-05	3.12434	11.9054	27	69	oxidoreductase activity, acting on the CH-OH group of donors, NAD or NADP as acceptor	MF	Cdk9, FBgn0019949
GO:0016620	0.000243826	7.23401	2.58814	9	15	oxidoreductase activity, acting on the aldehyde or oxo group of donors, NAD or NADP as acceptor	MF	Cdk9, FBgn0019949
GO:0016740	2.08474e-08	1.61738	154.771	216	897	transferase activity	MF	Cdk9, FBgn0019949
GO:0016765	0.000234381	2.9063	9.66239	21	56	transferase activity, transferring alkyl or aryl (other than methyl) groups	MF	Cdk9, FBgn0019949
GO:0016772	0.00043068	1.51592	72.4679	99	420	transferase activity, transferring phosphorus-containing groups	MF	Cdk9, FBgn0019949
GO:0016832	0.000883136	Inf	0.690171	4	4	aldehyde-lyase activity	MF	Cdk9, FBgn0019949
GO:0016903	0.000689728	4.42322	3.96848	11	23	oxidoreductase activity, acting on the aldehyde or oxo group of donors	MF	Cdk9, FBgn0019949
GO:0019318	0.000335437	2.58966	11.9491	24	68	hexose metabolic process	BP	Cdk9, FBgn0019949
GO:0019320	0.000598343	3.37962	6.32599	15	36	hexose catabolic process	BP	Cdk9, FBgn0019949
GO:0019752	0.000283205	1.7117	44.1062	66	251	carboxylic acid metabolic process	BP	Cdk9, FBgn0019949
GO:0019991	0.000974437	5.30871	2.98727	9	17	septate junction assembly	BP	Cdk9, FBgn0019949
GO:0030170	0.000277477	3.51683	6.55662	16	38	pyridoxal phosphate binding	MF	Cdk9, FBgn0019949
GO:0031980	4.41564e-05	2.18677	24.7629	44	139	mitochondrial lumen	CC	Cdk9, FBgn0019949
GO:0034061	0.00042575	4.82606	3.79594	11	22	DNA polymerase activity	MF	Cdk9, FBgn0019949
GO:0035010	0.000166423	Inf	0.87861	5	5	encapsulation of foreign target	BP	Cdk9, FBgn0019949
GO:0043229	0.000985205	1.23922	459.449	505	2579	intracellular organelle	CC	Cdk9, FBgn0019949
GO:0043436	0.000283205	1.7117	44.1062	66	251	oxoacid metabolic process	BP	Cdk9, FBgn0019949
GO:0044237	1.0998e-05	1.31112	503.795	571	2867	cellular metabolic process	BP	Cdk9, FBgn0019949
GO:0044248	0.0002213	1.73102	43.7548	66	249	cellular catabolic process	BP	Cdk9, FBgn0019949
GO:0044424	9.08555e-05	1.29855	568.121	623	3189	intracellular part	CC	Cdk9, FBgn0019949
GO:0044429	0.000374608	1.6107	56.2954	80	316	mitochondrial part	CC	Cdk9, FBgn0019949
GO:0044444	6.97301e-08	1.51194	238.365	305	1338	cytoplasmic part	CC	Cdk9, FBgn0019949
GO:0044464	7.51728e-06	1.51726	856.368	904	4807	cell part	CC	Cdk9, FBgn0019949
GO:0046164	0.000317262	2.747	10.5433	22	60	alcohol catabolic process	BP	Cdk9, FBgn0019949
GO:0046365	0.000504889	2.7884	9.48899	20	54	monosaccharide catabolic process	BP	Cdk9, FBgn0019949
GO:0048037	1.15137e-06	2.32648	29.5048	55	171	cofactor binding	MF	Cdk9, FBgn0019949
GO:0050662	0.000876248	1.9649	21.5678	36	125	coenzyme binding	MF	Cdk9, FBgn0019949
GO:0051287	0.000396012	3.36342	6.72916	16	39	NAD or NADH binding	MF	Cdk9, FBgn0019949
GO:0070279	0.000277477	3.51683	6.55662	16	38	vitamin B6 binding	MF	Cdk9, FBgn0019949
cellCycleHit	0.0277624	1.54432	25.3471	51	541	cellCycleHit	-	Cenp-C, FBgn0086697
GO:0000166	1.72458e-06	1.69433	80.2711	120	1046	nucleotide binding	MF	Cenp-C, FBgn0086697
GO:0001882	8.56772e-06	1.75797	55.3303	87	721	nucleoside binding	MF	Cenp-C, FBgn0086697
GO:0001883	6.12303e-06	1.77634	54.8698	87	715	purine nucleoside binding	MF	Cenp-C, FBgn0086697
GO:0003824	9.78803e-06	1.43618	273.735	325	3567	catalytic activity	MF	Cenp-C, FBgn0086697
GO:0005316	0.000227815	7.7325	1.38134	7	18	high affinity inorganic phosphate:sodium symporter activity	MF	Cenp-C, FBgn0086697
GO:0005436	9.51839e-05	7.48785	1.61156	8	21	sodium:phosphate symporter activity	MF	Cenp-C, FBgn0086697
GO:0005524	2.13311e-05	1.75229	50.1119	79	653	ATP binding	MF	Cenp-C, FBgn0086697
GO:0005694	7.81636e-05	2.24791	17.1937	34	222	chromosome	CC	Cenp-C, FBgn0086697
GO:0006519	0.000665837	2.11548	14.7303	28	188	cellular amino acid and derivative metabolic process	BP	Cenp-C, FBgn0086697
GO:0006520	5.50577e-05	2.62573	11.4395	26	146	cellular amino acid metabolic process	BP	Cenp-C, FBgn0086697
GO:0006541	1.62941e-05	59.3462	0.470117	5	6	glutamine metabolic process	BP	Cenp-C, FBgn0086697
GO:0006638	0.000133075	19.7759	0.626823	5	8	neutral lipid metabolic process	BP	Cenp-C, FBgn0086697
GO:0006639	0.000133075	19.7759	0.626823	5	8	acylglycerol metabolic process	BP	Cenp-C, FBgn0086697
GO:0006641	0.000174936	47.3897	0.391764	4	5	triglyceride metabolic process	BP	Cenp-C, FBgn0086697
GO:0007405	0.000106551	5.42751	2.50729	10	32	neuroblast proliferation	BP	Cenp-C, FBgn0086697
GO:0008242	0.000449911	Inf	0.230223	3	3	omega peptidase activity	MF	Cenp-C, FBgn0086697
GO:0008587	0.000251014	5.36494	2.27223	9	29	imaginal disc-derived wing margin morphogenesis	BP	Cenp-C, FBgn0086697
GO:0015103	0.000433049	4.35113	2.91616	10	38	inorganic anion transmembrane transporter activity	MF	Cenp-C, FBgn0086697
GO:0015114	5.80971e-05	6.85286	1.91852	9	25	phosphate transmembrane transporter activity	MF	Cenp-C, FBgn0086697
GO:0016740	0.000210415	1.54448	68.8367	97	897	transferase activity	MF	Cenp-C, FBgn0086697
GO:0017076	5.35876e-06	1.71864	65.3066	100	851	purine nucleotide binding	MF	Cenp-C, FBgn0086697
GO:0022804	1.72447e-05	2.10367	25.0943	47	327	active transmembrane transporter activity	MF	Cenp-C, FBgn0086697
GO:0030554	5.16237e-06	1.78565	54.6396	87	712	adenyl nucleotide binding	MF	Cenp-C, FBgn0086697
GO:0032553	1.7672e-05	1.69392	60.4719	92	788	ribonucleotide binding	MF	Cenp-C, FBgn0086697
GO:0032555	1.7672e-05	1.69392	60.4719	92	788	purine ribonucleotide binding	MF	Cenp-C, FBgn0086697
GO:0032559	1.24902e-05	1.77778	50.1886	80	654	adenyl ribonucleotide binding	MF	Cenp-C, FBgn0086697
GO:0043190	9.63303e-06	5.46795	3.25286	13	42	ATP-binding cassette (ABC) transporter complex	CC	Cenp-C, FBgn0086697
GO:0044106	5.50577e-05	2.62573	11.4395	26	146	cellular amine metabolic process	BP	Cenp-C, FBgn0086697
GO:0044427	0.000711168	2.14307	14.0957	27	182	chromosomal part	CC	Cenp-C, FBgn0086697
GO:0048103	0.000440673	5.60261	1.95882	8	25	somatic stem cell division	BP	Cenp-C, FBgn0086697
cellCycleHit	0.0978587	0.964675	10.8623	8	541	cellCycleHit	-	CG1024, FBgn0027514
GO:0000313	2.8719e-05	11.8716	0.613438	6	69	organellar ribosome	CC	CG1024, FBgn0027514
GO:0000315	0.000632404	11.6992	0.400068	4	45	organellar large ribosomal subunit	CC	CG1024, FBgn0027514
GO:0005730	7.79495e-07	16.8587	0.533425	7	60	nucleolus	CC	CG1024, FBgn0027514
GO:0005739	0.000363912	3.76332	3.91178	12	440	mitochondrion	CC	CG1024, FBgn0027514
GO:0005759	2.58902e-05	7.86398	1.23577	8	139	mitochondrial matrix	CC	CG1024, FBgn0027514
GO:0005761	2.8719e-05	11.8716	0.613438	6	69	mitochondrial ribosome	CC	CG1024, FBgn0027514
GO:0005762	0.000632404	11.6992	0.400068	4	45	mitochondrial large ribosomal subunit	CC	CG1024, FBgn0027514
GO:0006396	5.19302e-05	5.44811	2.17987	10	242	RNA processing	BP	CG1024, FBgn0027514
GO:0009266	0.000864553	10.6117	0.432371	4	48	response to temperature stimulus	BP	CG1024, FBgn0027514
GO:0009408	0.000619613	11.6797	0.39634	4	44	response to heat	BP	CG1024, FBgn0027514
GO:0030529	1.90363e-06	6.19482	2.74714	13	309	ribonucleoprotein complex	CC	CG1024, FBgn0027514
GO:0030532	8.65004e-05	13.0149	0.462301	5	52	small nuclear ribonucleoprotein complex	CC	CG1024, FBgn0027514
GO:0031974	1.96201e-08	7.02278	3.48504	17	392	membrane-enclosed lumen	CC	CG1024, FBgn0027514
GO:0031980	2.58902e-05	7.86398	1.23577	8	139	mitochondrial lumen	CC	CG1024, FBgn0027514
GO:0031981	0.000189824	5.15939	2.08925	9	235	nuclear lumen	CC	CG1024, FBgn0027514
GO:0042254	0.000797854	10.8601	0.423363	4	47	ribosome biogenesis	BP	CG1024, FBgn0027514
GO:0043228	0.000366894	3.18435	6.45444	16	726	non-membrane-bounded organelle	CC	CG1024, FBgn0027514
GO:0043231	0.000986582	2.47281	19.5411	31	2198	intracellular membrane-bounded organelle	CC	CG1024, FBgn0027514
GO:0043232	0.000366894	3.18435	6.45444	16	726	intracellular non-membrane-bounded organelle	CC	CG1024, FBgn0027514
GO:0043233	9.44931e-08	6.59502	3.39614	16	382	organelle lumen	CC	CG1024, FBgn0027514
GO:0044422	1.3143e-05	3.43714	12.5621	27	1413	organelle part	CC	CG1024, FBgn0027514
GO:0044428	6.15509e-07	5.39254	4.40964	17	496	nuclear part	CC	CG1024, FBgn0027514
GO:0044429	7.90068e-05	4.83103	2.80937	11	316	mitochondrial part	CC	CG1024, FBgn0027514
GO:0044446	1.27802e-05	3.44367	12.5444	27	1411	intracellular organelle part	CC	CG1024, FBgn0027514
GO:0070013	9.44931e-08	6.59502	3.39614	16	382	intracellular organelle lumen	CC	CG1024, FBgn0027514
cellCycleHit	0.0835205	1.04033	0.250562	1	541	cellCycleHit	-	CG12269, FBgn0038665
cellCycleHit	NA	NA	NA	0	541	cellCycleHit	-	CG12309, FBgn0033542
cellCycleHit	NA	NA	NA	0	541	cellCycleHit	-	CG15544, FBgn0039804
cellCycleHit	0.889393	-0.905312	213.454	7	541	cellCycleHit	-	CG17209, FBgn0030687
GO:0000267	2.53949e-07	7.16916	2.23218	13	96	cell fraction	CC	CG17209, FBgn0030687
GO:0001882	0.000571818	2.08539	16.0781	30	721	nucleoside binding	MF	CG17209, FBgn0030687
GO:0001883	0.000497242	2.10542	15.9443	30	715	purine nucleoside binding	MF	CG17209, FBgn0030687
GO:0003743	0.000713265	6.2952	1.09269	6	49	translation initiation factor activity	MF	CG17209, FBgn0030687
GO:0003824	2.34171e-08	2.34601	79.5432	116	3567	catalytic activity	MF	CG17209, FBgn0030687
GO:0004364	9.67371e-06	11.3663	0.780491	7	35	glutathione transferase activity	MF	CG17209, FBgn0030687
GO:0004497	7.89215e-07	6.3238	2.43067	13	109	monooxygenase activity	MF	CG17209, FBgn0030687
GO:0004812	8.86511e-12	16.1564	1.22649	14	55	aminoacyl-tRNA ligase activity	MF	CG17209, FBgn0030687
GO:0005275	0.000178275	6.75495	1.20419	7	54	amine transmembrane transporter activity	MF	CG17209, FBgn0030687
GO:0005342	0.00062624	5.37278	1.47178	7	66	organic acid transmembrane transporter activity	MF	CG17209, FBgn0030687
GO:0005506	1.58531e-05	4.10623	4.14775	15	186	iron ion binding	MF	CG17209, FBgn0030687
GO:0005524	0.000242998	2.23821	14.5617	29	653	ATP binding	MF	CG17209, FBgn0030687
GO:0005624	1.52078e-07	7.53751	2.13917	13	92	membrane fraction	CC	CG17209, FBgn0030687
GO:0005626	2.23959e-07	7.25788	2.20892	13	95	insoluble fraction	CC	CG17209, FBgn0030687
GO:0005737	8.53486e-13	3.50284	41.2023	81	1772	cytoplasm	CC	CG17209, FBgn0030687
GO:0005739	1.3062e-08	3.82871	10.2308	31	440	mitochondrion	CC	CG17209, FBgn0030687
GO:0005740	0.000284014	3.46717	4.23183	13	182	mitochondrial envelope	CC	CG17209, FBgn0030687
GO:0005759	0.0003538	3.83969	3.23201	11	139	mitochondrial matrix	CC	CG17209, FBgn0030687
GO:0005792	3.18008e-08	8.77391	1.8834	13	81	microsome	CC	CG17209, FBgn0030687
GO:0005811	0.000773543	2.94875	5.30142	14	228	lipid particle	CC	CG17209, FBgn0030687
GO:0005851	0.000401951	32.1936	0.162763	3	7	eukaryotic translation initiation factor 2B complex	CC	CG17209, FBgn0030687
GO:0005975	6.0169e-07	3.78978	7.20189	23	345	carbohydrate metabolic process	BP	CG17209, FBgn0030687
GO:0005996	8.27641e-06	4.67225	3.46526	14	166	monosaccharide metabolic process	BP	CG17209, FBgn0030687
GO:0006006	2.67327e-10	16.0487	1.04375	12	50	glucose metabolic process	BP	CG17209, FBgn0030687
GO:0006007	1.84389e-09	19.293	0.751501	10	36	glucose catabolic process	BP	CG17209, FBgn0030687
GO:0006066	3.44235e-05	3.65643	4.98913	16	239	alcohol metabolic process	BP	CG17209, FBgn0030687
GO:0006082	7.08411e-12	6.3777	5.23963	26	251	organic acid metabolic process	BP	CG17209, FBgn0030687
GO:0006091	5.50277e-06	4.55289	3.82013	15	183	generation of precursor metabolites and energy	BP	CG17209, FBgn0030687
GO:0006096	2.89769e-09	23.6116	0.584501	9	28	glycolysis	BP	CG17209, FBgn0030687
GO:0006399	5.18801e-11	12.1374	1.64913	15	79	tRNA metabolic process	BP	CG17209, FBgn0030687
GO:0006412	1.96468e-08	4.3575	6.99314	25	335	translation	BP	CG17209, FBgn0030687
GO:0006413	0.000844759	6.07143	1.12725	6	54	translational initiation	BP	CG17209, FBgn0030687
GO:0006418	2.52689e-12	18.0515	1.12725	14	54	tRNA aminoacylation for protein translation	BP	CG17209, FBgn0030687
GO:0006519	2.24996e-10	6.72101	3.92451	21	188	cellular amino acid and derivative metabolic process	BP	CG17209, FBgn0030687
GO:0006520	1.63387e-12	9.03571	3.04776	21	146	cellular amino acid metabolic process	BP	CG17209, FBgn0030687
GO:0006778	0.000462139	28.7119	0.167	3	8	porphyrin metabolic process	BP	CG17209, FBgn0030687
GO:0006779	0.00029332	35.8951	0.146125	3	7	porphyrin biosynthetic process	BP	CG17209, FBgn0030687
GO:0006783	0.00029332	35.8951	0.146125	3	7	heme biosynthetic process	BP	CG17209, FBgn0030687
GO:0006865	6.8848e-07	13.6312	0.772376	8	37	amino acid transport	BP	CG17209, FBgn0030687
GO:0008135	0.000974057	4.94985	1.58328	7	71	translation factor activity, nucleic acid binding	MF	CG17209, FBgn0030687
GO:0008152	0.000423334	1.84185	84.1473	104	4031	metabolic process	BP	CG17209, FBgn0030687
GO:0009055	6.9934e-06	4.1816	4.37075	16	196	electron carrier activity	MF	CG17209, FBgn0030687
GO:0009058	0.000653489	1.8272	32.7529	50	1569	biosynthetic process	BP	CG17209, FBgn0030687
GO:0009266	0.000444775	6.9449	1.002	6	48	response to temperature stimulus	BP	CG17209, FBgn0030687
GO:0009308	5.16576e-09	4.86774	6.05376	24	290	amine metabolic process	BP	CG17209, FBgn0030687
GO:0009408	0.000274006	7.68045	0.918502	6	44	response to heat	BP	CG17209, FBgn0030687
GO:0015803	8.91441e-06	Inf	0.0626251	3	3	branched-chain aliphatic amino acid transport	BP	CG17209, FBgn0030687
GO:0015804	0.000170215	47.8671	0.12525	3	6	neutral amino acid transport	BP	CG17209, FBgn0030687
GO:0015820	8.91441e-06	Inf	0.0626251	3	3	leucine transport	BP	CG17209, FBgn0030687
GO:0015837	1.05905e-06	12.748	0.814126	8	39	amine transport	BP	CG17209, FBgn0030687
GO:0015849	5.54169e-06	9.86667	1.002	8	48	organic acid transport	BP	CG17209, FBgn0030687
GO:0016052	1.18487e-09	11.855	1.44038	13	69	carbohydrate catabolic process	BP	CG17209, FBgn0030687
GO:0016226	8.64312e-05	71.8112	0.104375	3	5	iron-sulfur cluster assembly	BP	CG17209, FBgn0030687
GO:0016491	9.1651e-05	2.42256	13.0676	28	586	oxidoreductase activity	MF	CG17209, FBgn0030687
GO:0016765	3.42701e-06	8.78711	1.24879	9	56	transferase activity, transferring alkyl or aryl (other than methyl) groups	MF	CG17209, FBgn0030687
GO:0016874	2.19161e-06	4.37091	4.48225	17	201	ligase activity	MF	CG17209, FBgn0030687
GO:0016875	8.86511e-12	16.1564	1.22649	14	55	ligase activity, forming carbon-oxygen bonds	MF	CG17209, FBgn0030687
GO:0016876	8.86511e-12	16.1564	1.22649	14	55	ligase activity, forming aminoacyl-tRNA and related compounds	MF	CG17209, FBgn0030687
GO:0017076	0.000230657	2.09457	18.9771	35	851	purine nucleotide binding	MF	CG17209, FBgn0030687
GO:0019318	1.16205e-08	10.8614	1.4195	12	68	hexose metabolic process	BP	CG17209, FBgn0030687
GO:0019320	1.84389e-09	19.293	0.751501	10	36	hexose catabolic process	BP	CG17209, FBgn0030687
GO:0019752	7.08411e-12	6.3777	5.23963	26	251	carboxylic acid metabolic process	BP	CG17209, FBgn0030687
GO:0020037	1.6855e-07	6.15032	2.89897	15	130	heme binding	MF	CG17209, FBgn0030687
GO:0030554	0.000463296	2.11557	15.8774	30	712	adenyl nucleotide binding	MF	CG17209, FBgn0030687
GO:0031163	8.64312e-05	71.8112	0.104375	3	5	metallo-sulfur cluster assembly	BP	CG17209, FBgn0030687
GO:0031225	0.000536764	Inf	0.0465037	2	2	anchored to membrane	CC	CG17209, FBgn0030687
GO:0031980	0.0003538	3.83969	3.23201	11	139	mitochondrial lumen	CC	CG17209, FBgn0030687
GO:0032553	0.000114773	2.20613	17.5722	34	788	ribonucleotide binding	MF	CG17209, FBgn0030687
GO:0032555	0.000114773	2.20613	17.5722	34	788	purine ribonucleotide binding	MF	CG17209, FBgn0030687
GO:0032559	0.000249402	2.23431	14.584	29	654	adenyl ribonucleotide binding	MF	CG17209, FBgn0030687
GO:0033013	7.91921e-05	24.0845	0.2505	4	12	tetrapyrrole metabolic process	BP	CG17209, FBgn0030687
GO:0033014	5.36633e-05	27.5292	0.229625	4	11	tetrapyrrole biosynthetic process	BP	CG17209, FBgn0030687
GO:0034641	0.000175918	4.54601	2.48413	10	119	cellular nitrogen compound metabolic process	BP	CG17209, FBgn0030687
GO:0034660	7.42354e-10	8.84321	2.29625	16	110	ncRNA metabolic process	BP	CG17209, FBgn0030687
GO:0042168	0.000462139	28.7119	0.167	3	8	heme metabolic process	BP	CG17209, FBgn0030687
GO:0042180	6.11331e-12	6.16713	5.63626	27	270	cellular ketone metabolic process	BP	CG17209, FBgn0030687
GO:0042598	3.18008e-08	8.77391	1.8834	13	81	vesicular fraction	CC	CG17209, FBgn0030687
GO:0043038	3.32979e-12	17.6086	1.14813	14	55	amino acid activation	BP	CG17209, FBgn0030687
GO:0043039	2.52689e-12	18.0515	1.12725	14	54	tRNA aminoacylation	BP	CG17209, FBgn0030687
GO:0043436	7.08411e-12	6.3777	5.23963	26	251	oxoacid metabolic process	BP	CG17209, FBgn0030687
GO:0044106	1.63387e-12	9.03571	3.04776	21	146	cellular amine metabolic process	BP	CG17209, FBgn0030687
GO:0044237	0.000251651	1.8169	59.8487	81	2867	cellular metabolic process	BP	CG17209, FBgn0030687
GO:0044271	0.000169155	5.78005	1.5865	8	76	nitrogen compound biosynthetic process	BP	CG17209, FBgn0030687
GO:0044429	2.88899e-06	3.55705	7.34758	22	316	mitochondrial part	CC	CG17209, FBgn0030687
GO:0044444	2.74425e-06	2.34452	31.111	55	1338	cytoplasmic part	CC	CG17209, FBgn0030687
GO:0046164	3.20665e-08	11.306	1.2525	11	60	alcohol catabolic process	BP	CG17209, FBgn0030687
GO:0046365	9.97104e-09	12.8949	1.12725	11	54	monosaccharide catabolic process	BP	CG17209, FBgn0030687
GO:0046658	0.000536764	Inf	0.0465037	2	2	anchored to plasma membrane	CC	CG17209, FBgn0030687
GO:0046906	1.6855e-07	6.15032	2.89897	15	130	tetrapyrrole binding	MF	CG17209, FBgn0030687
GO:0046942	5.54169e-06	9.86667	1.002	8	48	carboxylic acid transport	BP	CG17209, FBgn0030687
GO:0051183	0.000357311	33.4261	0.156098	3	7	vitamin transporter activity	MF	CG17209, FBgn0030687
GO:0051186	1.16888e-05	6.46581	1.81613	10	87	cofactor metabolic process	BP	CG17209, FBgn0030687
GO:0051188	2.23776e-07	12.7877	0.918502	9	44	cofactor biosynthetic process	BP	CG17209, FBgn0030687
GO:0055085	5.04379e-05	4.85644	2.5885	11	124	transmembrane transport	BP	CG17209, FBgn0030687
GO:0060356	8.91441e-06	Inf	0.0626251	3	3	leucine import	BP	CG17209, FBgn0030687
cellCycleHit	0.437961	0.10833	713.001	71	541	cellCycleHit	-	CG31611, FBgn0051611
GO:0003824	9.139e-09	1.44735	483.48	570	3567	catalytic activity	MF	CG31611, FBgn0051611
GO:0004364	6.35522e-07	6.10317	4.74399	17	35	glutathione transferase activity	MF	CG31611, FBgn0051611
GO:0005215	0.000849928	1.38927	106.13	136	783	transporter activity	MF	CG31611, FBgn0051611
GO:0005501	0.00075105	16.0134	0.948798	5	7	retinoid binding	MF	CG31611, FBgn0051611
GO:0005576	0.000798933	1.58579	49.5705	71	382	extracellular region	CC	CG31611, FBgn0051611
GO:0005578	1.03048e-07	6.19762	5.19063	19	40	proteinaceous extracellular matrix	CC	CG31611, FBgn0051611
GO:0005604	2.37444e-05	13.5446	1.55719	8	12	basement membrane	CC	CG31611, FBgn0051611
GO:0005737	0.000827371	1.30141	229.945	268	1772	cytoplasm	CC	CG31611, FBgn0051611
GO:0005886	0.000169075	1.57853	67.2187	95	518	plasma membrane	CC	CG31611, FBgn0051611
GO:0006643	8.60499e-05	6.58043	2.65942	10	20	membrane lipid metabolic process	BP	CG31611, FBgn0051611
GO:0006665	0.000111737	7.39739	2.26051	9	17	sphingolipid metabolic process	BP	CG31611, FBgn0051611
GO:0007155	0.000973143	1.91323	21.4084	36	161	cell adhesion	BP	CG31611, FBgn0051611
GO:0008652	0.000103414	5.57136	3.19131	11	24	cellular amino acid biosynthetic process	BP	CG31611, FBgn0051611
GO:0009070	0.000684902	16.3838	0.930798	5	7	serine family amino acid biosynthetic process	BP	CG31611, FBgn0051611
GO:0015103	0.000983033	3.34445	5.15062	13	38	inorganic anion transmembrane transporter activity	MF	CG31611, FBgn0051611
GO:0015291	2.9544e-05	2.26485	21.0091	40	155	secondary active transmembrane transporter activity	MF	CG31611, FBgn0051611
GO:0015294	0.000851336	2.40659	10.9789	22	81	solute:cation symporter activity	MF	CG31611, FBgn0051611
GO:0016020	2.56731e-05	1.39647	237.601	287	1831	membrane	CC	CG31611, FBgn0051611
GO:0016053	0.000323584	3.1178	7.04747	17	53	organic acid biosynthetic process	BP	CG31611, FBgn0051611
GO:0016491	1.35125e-05	1.62306	79.4279	115	586	oxidoreductase activity	MF	CG31611, FBgn0051611
GO:0016765	8.16629e-05	3.3155	7.59038	19	56	transferase activity, transferring alkyl or aryl (other than methyl) groups	MF	CG31611, FBgn0051611
GO:0016832	0.000335915	Inf	0.54217	4	4	aldehyde-lyase activity	MF	CG31611, FBgn0051611
GO:0022804	2.45141e-05	1.82251	44.3224	71	327	active transmembrane transporter activity	MF	CG31611, FBgn0051611
GO:0022857	0.000528727	1.44905	87.2894	116	644	transmembrane transporter activity	MF	CG31611, FBgn0051611
GO:0030149	0.000684902	16.3838	0.930798	5	7	sphingolipid catabolic process	BP	CG31611, FBgn0051611
GO:0031012	2.71582e-07	5.65646	5.45016	19	42	extracellular matrix	CC	CG31611, FBgn0051611
GO:0034641	0.000705886	2.13647	15.8236	29	119	cellular nitrogen compound metabolic process	BP	CG31611, FBgn0051611
GO:0044420	2.37444e-05	13.5446	1.55719	8	12	extracellular matrix part	CC	CG31611, FBgn0051611
GO:0044421	0.00017931	2.50743	12.5873	26	97	extracellular region part	CC	CG31611, FBgn0051611
GO:0046394	0.000323584	3.1178	7.04747	17	53	carboxylic acid biosynthetic process	BP	CG31611, FBgn0051611
GO:0046466	0.000684902	16.3838	0.930798	5	7	membrane lipid catabolic process	BP	CG31611, FBgn0051611
cellCycleHit	0.160077	0.71991	0.800386	1	541	cellCycleHit	-	CG31856, FBgn0051856
cellCycleHit	0.147243	0.762791	2.50313	2	541	cellCycleHit	-	CG32000, FBgn0052000
GO:0000166	0.000931887	6.71222	1.82434	7	1046	nucleotide binding	MF	CG32000, FBgn0052000
GO:0004812	0.000105048	41.7535	0.0959262	3	55	aminoacyl-tRNA ligase activity	MF	CG32000, FBgn0052000
GO:0006082	0.00043789	15.5836	0.394767	4	251	organic acid metabolic process	BP	CG32000, FBgn0052000
GO:0006399	0.00021444	34.0806	0.124249	3	79	tRNA metabolic process	BP	CG32000, FBgn0052000
GO:0006418	6.87261e-05	50.9706	0.0849299	3	54	tRNA aminoacylation for protein translation	BP	CG32000, FBgn0052000
GO:0007568	3.2269e-06	58.1092	0.11324	4	72	aging	BP	CG32000, FBgn0052000
GO:0008340	3.2269e-06	58.1092	0.11324	4	72	determination of adult lifespan	BP	CG32000, FBgn0052000
GO:0009266	4.81714e-05	57.8167	0.0754933	3	48	response to temperature stimulus	BP	CG32000, FBgn0052000
GO:0009408	3.70133e-05	63.4939	0.0692022	3	44	response to heat	BP	CG32000, FBgn0052000
GO:0010259	3.2269e-06	58.1092	0.11324	4	72	multicellular organismal aging	BP	CG32000, FBgn0052000
GO:0016875	0.000105048	41.7535	0.0959262	3	55	ligase activity, forming carbon-oxygen bonds	MF	CG32000, FBgn0052000
GO:0016876	0.000105048	41.7535	0.0959262	3	55	ligase activity, forming aminoacyl-tRNA and related compounds	MF	CG32000, FBgn0052000
GO:0017076	0.000257829	8.49408	1.48424	7	851	purine nucleotide binding	MF	CG32000, FBgn0052000
GO:0019752	0.00043789	15.5836	0.394767	4	251	carboxylic acid metabolic process	BP	CG32000, FBgn0052000
GO:0032553	0.000158249	9.25992	1.37436	7	788	ribonucleotide binding	MF	CG32000, FBgn0052000
GO:0032555	0.000158249	9.25992	1.37436	7	788	purine ribonucleotide binding	MF	CG32000, FBgn0052000
GO:0034660	0.000569793	24.0981	0.173005	3	110	ncRNA metabolic process	BP	CG32000, FBgn0052000
GO:0042180	0.000578234	14.4296	0.42465	4	270	cellular ketone metabolic process	BP	CG32000, FBgn0052000
GO:0043038	7.26285e-05	49.9832	0.0865027	3	55	amino acid activation	BP	CG32000, FBgn0052000
GO:0043039	6.87261e-05	50.9706	0.0849299	3	54	tRNA aminoacylation	BP	CG32000, FBgn0052000
GO:0043436	0.00043789	15.5836	0.394767	4	251	oxoacid metabolic process	BP	CG32000, FBgn0052000
cellCycleHit	0.0243147	1.60344	0.170203	2	541	cellCycleHit	-	CG32676, FBgn0052676
cellCycleHit	0	NA	0	1	541	cellCycleHit	-	CG4495, FBgn0031893
cellCycleHit	1	NA	1	0	541	cellCycleHit	-	CG4619, FBgn0032166
cellCycleHit	0.000386306	3.4129	0.469362	76	541	cellCycleHit	-	eIF3-S4, FBgn0029629
GO:0000175	3.17825e-05	14.9699	1.15934	7	11	3'-5'-exoribonuclease activity	MF	eIF3-S4, FBgn0029629
GO:0000176	0.00085998	8.22117	1.31099	6	12	nuclear exosome (RNase complex)	CC	eIF3-S4, FBgn0029629
GO:0000177	0.000647304	13.6882	0.873996	5	8	cytoplasmic exosome (RNase complex)	CC	eIF3-S4, FBgn0029629
GO:0000178	0.00085998	8.22117	1.31099	6	12	exosome (RNase complex)	CC	eIF3-S4, FBgn0029629
GO:0000313	2.25416e-08	4.7805	7.53821	25	69	organellar ribosome	CC	eIF3-S4, FBgn0029629
GO:0000314	0.000336756	4.85645	2.94973	10	27	organellar small ribosomal subunit	CC	eIF3-S4, FBgn0029629
GO:0000315	1.05471e-05	4.58825	4.91622	16	45	organellar large ribosomal subunit	CC	eIF3-S4, FBgn0029629
GO:0000428	0.000106209	5.90052	2.62199	10	24	DNA-directed RNA polymerase complex	CC	eIF3-S4, FBgn0029629
GO:0003723	4.87677e-07	2.21725	31.5129	60	299	RNA binding	MF	eIF3-S4, FBgn0029629
GO:0003724	0.000104343	4.01098	4.63735	14	44	RNA helicase activity	MF	eIF3-S4, FBgn0029629
GO:0003824	3.56893e-06	1.3902	375.941	438	3567	catalytic activity	MF	eIF3-S4, FBgn0029629
GO:0003899	1.06642e-05	6.44335	2.95104	12	28	DNA-directed RNA polymerase activity	MF	eIF3-S4, FBgn0029629
GO:0003995	0.000248405	8.55066	1.47552	7	14	acyl-CoA dehydrogenase activity	MF	eIF3-S4, FBgn0029629
GO:0004004	2.26452e-05	4.81654	4.11038	14	39	ATP-dependent RNA helicase activity	MF	eIF3-S4, FBgn0029629
GO:0004532	4.81868e-05	9.78384	1.58091	8	15	exoribonuclease activity	MF	eIF3-S4, FBgn0029629
GO:0005622	5.31545e-11	1.79507	387.726	462	3549	intracellular	CC	eIF3-S4, FBgn0029629
GO:0005623	5.83159e-06	1.71384	525.162	564	4807	cell	CC	eIF3-S4, FBgn0029629
GO:0005730	4.37607e-16	9.75665	6.55497	32	60	nucleolus	CC	eIF3-S4, FBgn0029629
GO:0005736	8.37578e-05	41.0804	0.655497	5	6	DNA-directed RNA polymerase I complex	CC	eIF3-S4, FBgn0029629
GO:0005737	1.17425e-12	1.84659	193.59	273	1772	cytoplasm	CC	eIF3-S4, FBgn0029629
GO:0005739	7.81281e-10	2.27635	48.0698	90	440	mitochondrion	CC	eIF3-S4, FBgn0029629
GO:0005741	0.000738397	5.49181	2.18499	8	20	mitochondrial outer membrane	CC	eIF3-S4, FBgn0029629
GO:0005759	3.76375e-09	3.4475	15.1857	40	139	mitochondrial matrix	CC	eIF3-S4, FBgn0029629
GO:0005761	2.25416e-08	4.7805	7.53821	25	69	mitochondrial ribosome	CC	eIF3-S4, FBgn0029629
GO:0005762	1.05471e-05	4.58825	4.91622	16	45	mitochondrial large ribosomal subunit	CC	eIF3-S4, FBgn0029629
GO:0005763	0.000336756	4.85645	2.94973	10	27	mitochondrial small ribosomal subunit	CC	eIF3-S4, FBgn0029629
GO:0005811	4.58948e-05	2.08106	24.9089	45	228	lipid particle	CC	eIF3-S4, FBgn0029629
GO:0005977	0.000257171	20.6972	0.75865	5	7	glycogen metabolic process	BP	eIF3-S4, FBgn0029629
GO:0006006	1.02085e-05	4.3124	5.41893	17	50	glucose metabolic process	BP	eIF3-S4, FBgn0029629
GO:0006007	1.8208e-06	5.97481	3.90163	15	36	glucose catabolic process	BP	eIF3-S4, FBgn0029629
GO:0006073	0.000257171	20.6972	0.75865	5	7	cellular glucan metabolic process	BP	eIF3-S4, FBgn0029629
GO:0006096	8.52117e-05	5.38696	3.0346	11	28	glycolysis	BP	eIF3-S4, FBgn0029629
GO:0006112	0.000257171	20.6972	0.75865	5	7	energy reserve metabolic process	BP	eIF3-S4, FBgn0029629
GO:0006360	0.000257171	20.6972	0.75865	5	7	transcription from RNA polymerase I promoter	BP	eIF3-S4, FBgn0029629
GO:0006364	1.94838e-08	8.94304	3.35974	16	31	rRNA processing	BP	eIF3-S4, FBgn0029629
GO:0006396	3.9263e-06	2.2231	26.2276	50	242	RNA processing	BP	eIF3-S4, FBgn0029629
GO:0006412	0.000942824	1.66419	36.3068	55	335	translation	BP	eIF3-S4, FBgn0029629
GO:0006631	4.41857e-05	4.17631	4.87704	15	45	fatty acid metabolic process	BP	eIF3-S4, FBgn0029629
GO:0006635	1.52948e-05	19.3657	1.08379	7	10	fatty acid beta-oxidation	BP	eIF3-S4, FBgn0029629
GO:0006778	0.000624552	13.7959	0.867029	5	8	porphyrin metabolic process	BP	eIF3-S4, FBgn0029629
GO:0008186	2.26452e-05	4.81654	4.11038	14	39	RNA-dependent ATPase activity	MF	eIF3-S4, FBgn0029629
GO:0008320	0.000267733	4.49159	3.37262	11	32	protein transmembrane transporter activity	MF	eIF3-S4, FBgn0029629
GO:0008565	0.000181016	3.35704	6.00747	16	57	protein transporter activity	MF	eIF3-S4, FBgn0029629
GO:0008654	0.000589066	3.69914	4.22677	12	39	phospholipid biosynthetic process	BP	eIF3-S4, FBgn0029629
GO:0009062	6.10801e-06	16.6187	1.30054	8	12	fatty acid catabolic process	BP	eIF3-S4, FBgn0029629
GO:0009451	0.000616006	4.37447	3.14298	10	29	RNA modification	BP	eIF3-S4, FBgn0029629
GO:0009987	1.9757e-06	1.48088	498.542	555	4600	cellular process	BP	eIF3-S4, FBgn0029629
GO:0012505	0.000803639	1.96307	19.5557	34	179	endomembrane system	CC	eIF3-S4, FBgn0029629
GO:0015450	0.000855248	5.26381	2.21328	8	21	P-P-bond-hydrolysis-driven protein transmembrane transporter activity	MF	eIF3-S4, FBgn0029629
GO:0016042	3.90527e-05	4.92874	3.79325	13	35	lipid catabolic process	BP	eIF3-S4, FBgn0029629
GO:0016052	9.53215e-08	4.49846	7.47812	24	69	carbohydrate catabolic process	BP	eIF3-S4, FBgn0029629
GO:0016072	3.50844e-08	8.38275	3.46812	16	32	rRNA metabolic process	BP	eIF3-S4, FBgn0029629
GO:0016616	0.000624816	2.81138	7.27221	17	69	oxidoreductase activity, acting on the CH-OH group of donors, NAD or NADP as acceptor	MF	eIF3-S4, FBgn0029629
GO:0016627	2.91869e-05	5.07841	3.6888	13	35	oxidoreductase activity, acting on the CH-CH group of donors	MF	eIF3-S4, FBgn0029629
GO:0016740	1.14688e-06	1.6492	94.5387	138	897	transferase activity	MF	eIF3-S4, FBgn0029629
GO:0016896	4.81868e-05	9.78384	1.58091	8	15	exoribonuclease activity, producing 5'-phosphomonoesters	MF	eIF3-S4, FBgn0029629
GO:0017169	0.000561557	34.1093	0.526971	4	5	CDP-alcohol phosphatidyltransferase activity	MF	eIF3-S4, FBgn0029629
GO:0019318	0.000713205	2.78228	7.36975	17	68	hexose metabolic process	BP	eIF3-S4, FBgn0029629
GO:0019320	1.8208e-06	5.97481	3.90163	15	36	hexose catabolic process	BP	eIF3-S4, FBgn0029629
GO:0019395	2.24993e-06	22.1618	1.19216	8	11	fatty acid oxidation	BP	eIF3-S4, FBgn0029629
GO:0022613	2.85523e-11	5.7992	8.02002	30	74	ribonucleoprotein complex biogenesis	BP	eIF3-S4, FBgn0029629
GO:0022884	0.000855248	5.26381	2.21328	8	21	macromolecule transmembrane transporter activity	MF	eIF3-S4, FBgn0029629
GO:0030529	8.72526e-06	2.01821	33.7581	59	309	ribonucleoprotein complex	CC	eIF3-S4, FBgn0029629
GO:0030880	0.000106209	5.90052	2.62199	10	24	RNA polymerase complex	CC	eIF3-S4, FBgn0029629
GO:0031090	0.000931399	1.67081	36.3801	55	333	organelle membrane	CC	eIF3-S4, FBgn0029629
GO:0031974	2.08179e-16	3.02896	42.8258	98	392	membrane-enclosed lumen	CC	eIF3-S4, FBgn0029629
GO:0031980	3.76375e-09	3.4475	15.1857	40	139	mitochondrial lumen	CC	eIF3-S4, FBgn0029629
GO:0031981	6.69185e-09	2.69973	25.6736	56	235	nuclear lumen	CC	eIF3-S4, FBgn0029629
GO:0032787	1.18655e-05	3.27617	8.88705	23	82	monocarboxylic acid metabolic process	BP	eIF3-S4, FBgn0029629
GO:0034062	1.06642e-05	6.44335	2.95104	12	28	RNA polymerase activity	MF	eIF3-S4, FBgn0029629
GO:0034440	2.24993e-06	22.1618	1.19216	8	11	lipid oxidation	BP	eIF3-S4, FBgn0029629
GO:0034470	2.15239e-08	5.24277	6.50272	23	60	ncRNA processing	BP	eIF3-S4, FBgn0029629
GO:0034660	3.50318e-06	3.02283	11.9216	29	110	ncRNA metabolic process	BP	eIF3-S4, FBgn0029629
GO:0042168	0.000624552	13.7959	0.867029	5	8	heme metabolic process	BP	eIF3-S4, FBgn0029629
GO:0042254	6.68316e-15	11.4796	5.09379	27	47	ribosome biogenesis	BP	eIF3-S4, FBgn0029629
GO:0043226	0.000185045	1.35315	282.191	325	2583	organelle	CC	eIF3-S4, FBgn0029629
GO:0043227	8.80265e-08	1.56247	240.458	302	2201	membrane-bounded organelle	CC	eIF3-S4, FBgn0029629
GO:0043229	0.000302128	1.3384	281.754	323	2579	intracellular organelle	CC	eIF3-S4, FBgn0029629
GO:0043231	1.18893e-07	1.55526	240.13	301	2198	intracellular membrane-bounded organelle	CC	eIF3-S4, FBgn0029629
GO:0043233	3.06803e-16	3.04385	41.7333	96	382	organelle lumen	CC	eIF3-S4, FBgn0029629
GO:0044042	0.000257171	20.6972	0.75865	5	7	glucan metabolic process	BP	eIF3-S4, FBgn0029629
GO:0044237	3.9111e-05	1.36154	310.721	362	2867	cellular metabolic process	BP	eIF3-S4, FBgn0029629
GO:0044242	5.51268e-06	7.14899	2.81784	12	26	cellular lipid catabolic process	BP	eIF3-S4, FBgn0029629
GO:0044255	3.95477e-05	2.24878	19.6165	38	181	cellular lipid metabolic process	BP	eIF3-S4, FBgn0029629
GO:0044422	3.3898e-06	1.52643	154.369	202	1413	organelle part	CC	eIF3-S4, FBgn0029629
GO:0044424	2.45956e-12	1.82774	348.396	430	3189	intracellular part	CC	eIF3-S4, FBgn0029629
GO:0044428	8.4141e-05	1.67723	54.1877	81	496	nuclear part	CC	eIF3-S4, FBgn0029629
GO:0044429	5.71474e-09	2.43232	34.5228	69	316	mitochondrial part	CC	eIF3-S4, FBgn0029629
GO:0044444	3.98699e-12	1.89095	146.176	218	1338	cytoplasmic part	CC	eIF3-S4, FBgn0029629
GO:0044446	4.72146e-06	1.51704	154.151	201	1411	intracellular organelle part	CC	eIF3-S4, FBgn0029629
GO:0044452	3.83709e-05	24.6825	0.873996	6	8	nucleolar part	CC	eIF3-S4, FBgn0029629
GO:0044464	5.83159e-06	1.71384	525.162	564	4807	cell part	CC	eIF3-S4, FBgn0029629
GO:0046164	1.11484e-07	4.87543	6.50272	22	60	alcohol catabolic process	BP	eIF3-S4, FBgn0029629
GO:0046365	1.16125e-08	5.79518	5.85244	22	54	monosaccharide catabolic process	BP	eIF3-S4, FBgn0029629
GO:0051186	0.000804818	2.49525	9.42894	20	87	cofactor metabolic process	BP	eIF3-S4, FBgn0029629
GO:0051188	0.000544386	3.49275	4.76866	13	44	cofactor biosynthetic process	BP	eIF3-S4, FBgn0029629
GO:0055029	0.000106209	5.90052	2.62199	10	24	nuclear DNA-directed RNA polymerase complex	CC	eIF3-S4, FBgn0029629
GO:0070013	3.06803e-16	3.04385	41.7333	96	382	intracellular organelle lumen	CC	eIF3-S4, FBgn0029629
cellCycleHit	0.12023	0.864356	42.5614	20	541	cellCycleHit	-	CkIalpha, FBgn0015024
GO:0003824	0.000262244	1.57154	112.427	140	3567	catalytic activity	MF	CkIalpha, FBgn0015024
GO:0004364	5.24371e-09	14.678	1.10315	11	35	glutathione transferase activity	MF	CkIalpha, FBgn0015024
GO:0005975	0.000250387	2.4683	10.3589	23	345	carbohydrate metabolic process	BP	CkIalpha, FBgn0015024
GO:0006066	0.000802994	2.6036	7.17615	17	239	alcohol metabolic process	BP	CkIalpha, FBgn0015024
GO:0016020	9.92851e-05	1.81781	54.4698	78	1831	membrane	CC	CkIalpha, FBgn0015024
GO:0016491	7.51802e-05	2.179	18.4699	36	586	oxidoreductase activity	MF	CkIalpha, FBgn0015024
GO:0016620	6.92874e-05	15.6532	0.472779	5	15	oxidoreductase activity, acting on the aldehyde or oxo group of donors, NAD or NADP as acceptor	MF	CkIalpha, FBgn0015024
GO:0016765	1.25789e-08	9.73866	1.76504	13	56	transferase activity, transferring alkyl or aryl (other than methyl) groups	MF	CkIalpha, FBgn0015024
GO:0016903	0.000631293	8.68728	0.724928	5	23	oxidoreductase activity, acting on the aldehyde or oxo group of donors	MF	CkIalpha, FBgn0015024
GO:0030149	0.000854234	24.5652	0.21018	3	7	sphingolipid catabolic process	BP	CkIalpha, FBgn0015024
GO:0046164	0.000385959	5.12719	1.80154	8	60	alcohol catabolic process	BP	CkIalpha, FBgn0015024
GO:0046365	0.00018315	5.80112	1.62139	8	54	monosaccharide catabolic process	BP	CkIalpha, FBgn0015024
GO:0046466	0.000854234	24.5652	0.21018	3	7	membrane lipid catabolic process	BP	CkIalpha, FBgn0015024
GO:0070851	0.000751579	12.4723	0.441261	4	14	growth factor receptor binding	MF	CkIalpha, FBgn0015024
cellCycleHit	0.263981	0.445317	193.498	35	541	cellCycleHit	-	CkIIalpha, FBgn0000258
GO:0000166	0.000148193	1.58661	64.1126	92	1046	nucleotide binding	MF	CkIIalpha, FBgn0000258
GO:0000226	2.77769e-05	2.33486	16.9471	35	256	microtubule cytoskeleton organization	BP	CkIIalpha, FBgn0000258
GO:0001882	2.33625e-06	1.918	44.1924	75	721	nucleoside binding	MF	CkIIalpha, FBgn0000258
GO:0001883	1.69805e-06	1.93767	43.8246	75	715	purine nucleoside binding	MF	CkIIalpha, FBgn0000258
GO:0002376	0.000981061	2.22368	11.4525	23	173	immune system process	BP	CkIIalpha, FBgn0000258
GO:0003824	5.24899e-16	2.13652	218.633	305	3567	catalytic activity	MF	CkIIalpha, FBgn0000258
GO:0004029	0.000228952	Inf	0.183879	3	3	aldehyde dehydrogenase (NAD) activity	MF	CkIIalpha, FBgn0000258
GO:0004364	6.1872e-09	10.4798	2.14526	14	35	glutathione transferase activity	MF	CkIIalpha, FBgn0000258
GO:0004812	1.97742e-05	4.84188	3.37112	13	55	aminoacyl-tRNA ligase activity	MF	CkIIalpha, FBgn0000258
GO:0005496	0.000172192	4.39554	3.06466	11	50	steroid binding	MF	CkIIalpha, FBgn0000258
GO:0005524	7.15134e-06	1.90534	40.0244	68	653	ATP binding	MF	CkIIalpha, FBgn0000258
GO:0005578	2.46596e-06	6.82965	2.42777	12	40	proteinaceous extracellular matrix	CC	CkIIalpha, FBgn0000258
GO:0005604	1.7394e-06	22.0822	0.72833	7	12	basement membrane	CC	CkIIalpha, FBgn0000258
GO:0005737	2.32391e-05	1.6004	107.55	143	1772	cytoplasm	CC	CkIIalpha, FBgn0000258
GO:0006082	7.20035e-06	2.47673	16.6161	36	251	organic acid metabolic process	BP	CkIIalpha, FBgn0000258
GO:0006418	3.57221e-05	4.5729	3.57478	13	54	tRNA aminoacylation for protein translation	BP	CkIIalpha, FBgn0000258
GO:0006519	9.99424e-05	2.45014	12.4455	27	188	cellular amino acid and derivative metabolic process	BP	CkIIalpha, FBgn0000258
GO:0006520	2.74498e-06	3.1786	9.66514	26	146	cellular amino acid metabolic process	BP	CkIIalpha, FBgn0000258
GO:0006955	0.000255177	2.68498	8.47355	20	128	immune response	BP	CkIIalpha, FBgn0000258
GO:0007049	0.000796606	1.7221	31.0476	49	469	cell cycle	BP	CkIIalpha, FBgn0000258
GO:0007051	1.73682e-05	2.64376	12.5779	29	190	spindle organization	BP	CkIIalpha, FBgn0000258
GO:0007052	6.84714e-05	2.56599	11.5187	26	174	mitotic spindle organization	BP	CkIIalpha, FBgn0000258
GO:0007155	0.000868569	2.29407	10.6581	22	161	cell adhesion	BP	CkIIalpha, FBgn0000258
GO:0008289	2.38431e-05	3.04707	8.33587	22	136	lipid binding	MF	CkIIalpha, FBgn0000258
GO:0009308	0.000723673	1.94265	19.1979	34	290	amine metabolic process	BP	CkIIalpha, FBgn0000258
GO:0016491	0.000273584	1.7354	35.9178	57	586	oxidoreductase activity	MF	CkIIalpha, FBgn0000258
GO:0016620	1.30197e-05	13.5796	0.919397	7	15	oxidoreductase activity, acting on the aldehyde or oxo group of donors, NAD or NADP as acceptor	MF	CkIIalpha, FBgn0000258
GO:0016740	0.00072743	1.54497	54.9799	78	897	transferase activity	MF	CkIIalpha, FBgn0000258
GO:0016765	1.94312e-08	6.87892	3.43242	17	56	transferase activity, transferring alkyl or aryl (other than methyl) groups	MF	CkIIalpha, FBgn0000258
GO:0016769	0.000702054	7.1434	1.16457	6	19	transferase activity, transferring nitrogenous groups	MF	CkIIalpha, FBgn0000258
GO:0016874	8.95562e-05	2.4564	12.3199	27	201	ligase activity	MF	CkIIalpha, FBgn0000258
GO:0016875	1.97742e-05	4.84188	3.37112	13	55	ligase activity, forming carbon-oxygen bonds	MF	CkIIalpha, FBgn0000258
GO:0016876	1.97742e-05	4.84188	3.37112	13	55	ligase activity, forming aminoacyl-tRNA and related compounds	MF	CkIIalpha, FBgn0000258
GO:0016877	0.000951597	6.63228	1.22586	6	20	ligase activity, forming carbon-sulfur bonds	MF	CkIIalpha, FBgn0000258
GO:0016903	4.06292e-05	8.2865	1.40974	8	23	oxidoreductase activity, acting on the aldehyde or oxo group of donors	MF	CkIIalpha, FBgn0000258
GO:0017076	4.4961e-06	1.8167	52.1605	84	851	purine nucleotide binding	MF	CkIIalpha, FBgn0000258
GO:0019731	0.000160504	5.60927	2.11839	9	32	antibacterial humoral response	BP	CkIIalpha, FBgn0000258
GO:0019752	7.20035e-06	2.47673	16.6161	36	251	carboxylic acid metabolic process	BP	CkIIalpha, FBgn0000258
GO:0019842	1.88639e-05	3.31847	7.04871	20	115	vitamin binding	MF	CkIIalpha, FBgn0000258
GO:0022402	0.000448121	1.84704	25.553	43	386	cell cycle process	BP	CkIIalpha, FBgn0000258
GO:0022804	0.000825174	1.89971	20.0429	35	327	active transmembrane transporter activity	MF	CkIIalpha, FBgn0000258
GO:0030170	1.08504e-05	6.35928	2.32914	11	38	pyridoxal phosphate binding	MF	CkIIalpha, FBgn0000258
GO:0030554	1.44437e-06	1.94764	43.6407	75	712	adenyl nucleotide binding	MF	CkIIalpha, FBgn0000258
GO:0031012	4.36893e-06	6.37201	2.54915	12	42	extracellular matrix	CC	CkIIalpha, FBgn0000258
GO:0032553	1.74298e-05	1.78079	48.299	77	788	ribonucleotide binding	MF	CkIIalpha, FBgn0000258
GO:0032555	1.74298e-05	1.78079	48.299	77	788	purine ribonucleotide binding	MF	CkIIalpha, FBgn0000258
GO:0032559	3.83449e-06	1.93793	40.0857	69	654	adenyl ribonucleotide binding	MF	CkIIalpha, FBgn0000258
GO:0042180	3.68961e-05	2.26878	17.8739	36	270	cellular ketone metabolic process	BP	CkIIalpha, FBgn0000258
GO:0042742	0.000793439	3.58794	3.64098	11	55	defense response to bacterium	BP	CkIIalpha, FBgn0000258
GO:0043038	4.40079e-05	4.46333	3.64098	13	55	amino acid activation	BP	CkIIalpha, FBgn0000258
GO:0043039	3.57221e-05	4.5729	3.57478	13	54	tRNA aminoacylation	BP	CkIIalpha, FBgn0000258
GO:0043436	7.20035e-06	2.47673	16.6161	36	251	oxoacid metabolic process	BP	CkIIalpha, FBgn0000258
GO:0044106	2.74498e-06	3.1786	9.66514	26	146	cellular amine metabolic process	BP	CkIIalpha, FBgn0000258
GO:0044420	1.7394e-06	22.0822	0.72833	7	12	extracellular matrix part	CC	CkIIalpha, FBgn0000258
GO:0044421	1.63308e-05	3.66112	5.88733	18	97	extracellular region part	CC	CkIIalpha, FBgn0000258
GO:0048037	3.9936e-05	2.70929	10.4811	25	171	cofactor binding	MF	CkIIalpha, FBgn0000258
GO:0051301	0.000633045	2.54498	8.40735	19	127	cell division	BP	CkIIalpha, FBgn0000258
GO:0051321	0.000796709	2.7472	6.61996	16	100	meiotic cell cycle	BP	CkIIalpha, FBgn0000258
GO:0070279	1.08504e-05	6.35928	2.32914	11	38	vitamin B6 binding	MF	CkIIalpha, FBgn0000258
cellCycleHit	0.119593	0.866976	208.212	84	541	cellCycleHit	-	crp, FBgn0001994
GO:0000070	0.000547292	3.48675	5.54418	14	37	mitotic sister chromatid segregation	BP	crp, FBgn0001994
GO:0000087	0.000500661	2.1211	17.8313	32	119	M phase of mitotic cell cycle	BP	crp, FBgn0001994
GO:0000166	3.05391e-05	1.43106	152.593	197	1046	nucleotide binding	MF	crp, FBgn0001994
GO:0000280	0.000191629	2.20661	18.4307	34	123	nuclear division	BP	crp, FBgn0001994
GO:0000313	1.15002e-16	8.21445	10.2751	40	69	organellar ribosome	CC	crp, FBgn0001994
GO:0000314	1.45421e-08	9.88946	4.02069	17	27	organellar small ribosomal subunit	CC	crp, FBgn0001994
GO:0000315	2.4563e-10	7.32565	6.70115	25	45	organellar large ribosomal subunit	CC	crp, FBgn0001994
GO:0000776	0.000917413	4.43581	3.42503	10	23	kinetochore	CC	crp, FBgn0001994
GO:0000819	0.000748806	3.34091	5.69402	14	38	sister chromatid segregation	BP	crp, FBgn0001994
GO:0000910	0.000129403	3.10706	8.54104	20	57	cytokinesis	BP	crp, FBgn0001994
GO:0001882	5.2947e-05	1.49605	105.181	142	721	nucleoside binding	MF	crp, FBgn0001994
GO:0001883	3.44097e-05	1.51316	104.306	142	715	purine nucleoside binding	MF	crp, FBgn0001994
GO:0003735	0.000229554	1.98701	24.5083	42	168	structural constituent of ribosome	MF	crp, FBgn0001994
GO:0003824	8.97619e-13	1.56645	520.363	632	3567	catalytic activity	MF	crp, FBgn0001994
GO:0005524	0.000158262	1.47992	95.2614	128	653	ATP binding	MF	crp, FBgn0001994
GO:0005622	5.65153e-13	1.75039	528.497	622	3549	intracellular	CC	crp, FBgn0001994
GO:0005623	6.79635e-08	1.75504	715.831	769	4807	cell	CC	crp, FBgn0001994
GO:0005694	1.33281e-05	2.0426	33.059	57	222	chromosome	CC	crp, FBgn0001994
GO:0005737	1.22726e-17	1.91612	263.876	373	1772	cytoplasm	CC	crp, FBgn0001994
GO:0005739	1.42885e-19	2.87981	65.5223	137	440	mitochondrion	CC	crp, FBgn0001994
GO:0005759	1.83043e-15	4.44861	20.6991	59	139	mitochondrial matrix	CC	crp, FBgn0001994
GO:0005761	1.15002e-16	8.21445	10.2751	40	69	mitochondrial ribosome	CC	crp, FBgn0001994
GO:0005762	2.4563e-10	7.32565	6.70115	25	45	mitochondrial large ribosomal subunit	CC	crp, FBgn0001994
GO:0005763	1.45421e-08	9.88946	4.02069	17	27	mitochondrial small ribosomal subunit	CC	crp, FBgn0001994
GO:0005840	0.000445103	1.91967	25.3154	42	170	ribosome	CC	crp, FBgn0001994
GO:0005940	0.000488873	Inf	0.595657	4	4	septin ring	CC	crp, FBgn0001994
GO:0006082	0.000187435	1.78782	37.6105	59	251	organic acid metabolic process	BP	crp, FBgn0001994
GO:0006259	2.78677e-05	2.11418	26.9717	48	180	DNA metabolic process	BP	crp, FBgn0001994
GO:0006399	4.7358e-05	2.82867	11.8376	26	79	tRNA metabolic process	BP	crp, FBgn0001994
GO:0006519	0.000366521	1.87642	28.1704	46	188	cellular amino acid and derivative metabolic process	BP	crp, FBgn0001994
GO:0006520	0.000148574	2.10925	21.877	39	146	cellular amino acid metabolic process	BP	crp, FBgn0001994
GO:0006732	0.000332888	2.59369	11.0884	23	74	coenzyme metabolic process	BP	crp, FBgn0001994
GO:0006996	0.000837263	1.3805	115.379	146	770	organelle organization	BP	crp, FBgn0001994
GO:0007059	9.49134e-06	2.89096	13.4858	30	90	chromosome segregation	BP	crp, FBgn0001994
GO:0007067	0.000500661	2.1211	17.8313	32	119	mitosis	BP	crp, FBgn0001994
GO:0007568	0.00057949	2.5285	10.7887	22	72	aging	BP	crp, FBgn0001994
GO:0008033	1.59647e-05	6.21111	3.74607	13	25	tRNA processing	BP	crp, FBgn0001994
GO:0008152	1.37759e-05	1.33725	604.016	666	4031	metabolic process	BP	crp, FBgn0001994
GO:0008340	0.00057949	2.5285	10.7887	22	72	determination of adult lifespan	BP	crp, FBgn0001994
GO:0008610	0.000652179	2.20849	15.1341	28	101	lipid biosynthetic process	BP	crp, FBgn0001994
GO:0008654	0.000283146	3.58301	5.84387	15	39	phospholipid biosynthetic process	BP	crp, FBgn0001994
GO:0009058	0.00052404	1.29416	235.103	277	1569	biosynthetic process	BP	crp, FBgn0001994
GO:0009070	6.82696e-05	34.2322	1.0489	6	7	serine family amino acid biosynthetic process	BP	crp, FBgn0001994
GO:0009987	1.67227e-07	1.45529	689.277	761	4600	cellular process	BP	crp, FBgn0001994
GO:0010259	0.00057949	2.5285	10.7887	22	72	multicellular organismal aging	BP	crp, FBgn0001994
GO:0016491	0.000141231	1.51171	85.4872	117	586	oxidoreductase activity	MF	crp, FBgn0001994
GO:0016616	0.000571092	2.59	10.0659	21	69	oxidoreductase activity, acting on the CH-OH group of donors, NAD or NADP as acceptor	MF	crp, FBgn0001994
GO:0016740	2.59587e-08	1.65814	130.857	188	897	transferase activity	MF	crp, FBgn0001994
GO:0016780	5.84277e-05	35.3047	1.02118	6	7	phosphotransferase activity, for other substituted phosphate groups	MF	crp, FBgn0001994
GO:0017076	6.72335e-05	1.44972	124.146	163	851	purine nucleotide binding	MF	crp, FBgn0001994
GO:0019752	0.000187435	1.78782	37.6105	59	251	carboxylic acid metabolic process	BP	crp, FBgn0001994
GO:0030554	2.76065e-05	1.52185	103.868	142	712	adenyl nucleotide binding	MF	crp, FBgn0001994
GO:0031974	2.36615e-12	2.40706	58.3744	110	392	membrane-enclosed lumen	CC	crp, FBgn0001994
GO:0031980	1.83043e-15	4.44861	20.6991	59	139	mitochondrial lumen	CC	crp, FBgn0001994
GO:0032156	0.000488873	Inf	0.595657	4	4	septin cytoskeleton	CC	crp, FBgn0001994
GO:0032553	0.00018486	1.43184	114.956	150	788	ribonucleotide binding	MF	crp, FBgn0001994
GO:0032555	0.00018486	1.43184	114.956	150	788	purine ribonucleotide binding	MF	crp, FBgn0001994
GO:0032559	0.00011174	1.49291	95.4073	129	654	adenyl ribonucleotide binding	MF	crp, FBgn0001994
GO:0032991	0.000125929	1.35964	209.225	253	1405	macromolecular complex	CC	crp, FBgn0001994
GO:0033279	9.14582e-05	2.15017	22.1882	40	149	ribosomal subunit	CC	crp, FBgn0001994
GO:0042180	0.000258723	1.73465	40.4575	62	270	cellular ketone metabolic process	BP	crp, FBgn0001994
GO:0043226	1.26279e-09	1.55499	384.646	466	2583	organelle	CC	crp, FBgn0001994
GO:0043227	2.68269e-09	1.54826	327.76	406	2201	membrane-bounded organelle	CC	crp, FBgn0001994
GO:0043228	2.09505e-07	1.68727	108.112	156	726	non-membrane-bounded organelle	CC	crp, FBgn0001994
GO:0043229	1.50929e-09	1.55165	384.05	465	2579	intracellular organelle	CC	crp, FBgn0001994
GO:0043231	3.40622e-09	1.54383	327.314	405	2198	intracellular membrane-bounded organelle	CC	crp, FBgn0001994
GO:0043232	2.09505e-07	1.68727	108.112	156	726	intracellular non-membrane-bounded organelle	CC	crp, FBgn0001994
GO:0043233	5.56958e-12	2.39515	56.8853	107	382	organelle lumen	CC	crp, FBgn0001994
GO:0043436	0.000187435	1.78782	37.6105	59	251	oxoacid metabolic process	BP	crp, FBgn0001994
GO:0044106	0.000148574	2.10925	21.877	39	146	cellular amine metabolic process	BP	crp, FBgn0001994
GO:0044237	3.92096e-07	1.39846	429.599	503	2867	cellular metabolic process	BP	crp, FBgn0001994
GO:0044249	0.00043928	1.30245	227.911	270	1521	cellular biosynthetic process	BP	crp, FBgn0001994
GO:0044255	0.000566397	1.85823	27.1215	44	181	cellular lipid metabolic process	BP	crp, FBgn0001994
GO:0044422	1.03986e-14	1.85891	210.416	303	1413	organelle part	CC	crp, FBgn0001994
GO:0044424	5.53373e-13	1.71576	474.888	571	3189	intracellular part	CC	crp, FBgn0001994
GO:0044427	1.39076e-05	2.17153	27.1024	49	182	chromosomal part	CC	crp, FBgn0001994
GO:0044429	2.33755e-15	2.90585	47.0569	101	316	mitochondrial part	CC	crp, FBgn0001994
GO:0044444	2.53817e-16	1.94451	199.247	296	1338	cytoplasmic part	CC	crp, FBgn0001994
GO:0044446	1.57482e-14	1.85166	210.118	302	1411	intracellular organelle part	CC	crp, FBgn0001994
GO:0044464	6.79635e-08	1.75504	715.831	769	4807	cell part	CC	crp, FBgn0001994
GO:0048285	0.000195668	2.17447	19.1799	35	128	organelle fission	BP	crp, FBgn0001994
GO:0051186	0.000107272	2.59422	13.0363	27	87	cofactor metabolic process	BP	crp, FBgn0001994
GO:0051276	2.03092e-05	2.02901	31.9165	55	213	chromosome organization	BP	crp, FBgn0001994
GO:0051301	0.000797397	2.02406	19.03	33	127	cell division	BP	crp, FBgn0001994
GO:0051656	0.000921267	2.55123	9.73978	20	65	establishment of organelle localization	BP	crp, FBgn0001994
GO:0070013	5.56958e-12	2.39515	56.8853	107	382	intracellular organelle lumen	CC	crp, FBgn0001994
cellCycleHit	0.0174187	1.75135	24.8914	77	541	cellCycleHit	-	CSN1b, FBgn0027057
GO:0000070	0.000450593	3.69723	4.7718	13	37	mitotic sister chromatid segregation	BP	CSN1b, FBgn0027057
GO:0000087	2.83241e-05	2.53878	15.3472	32	119	M phase of mitotic cell cycle	BP	CSN1b, FBgn0027057
GO:0000166	0.000663386	1.36626	127.052	160	1046	nucleotide binding	MF	CSN1b, FBgn0027057
GO:0000226	1.5125e-07	2.29509	33.0157	63	256	microtubule cytoskeleton organization	BP	CSN1b, FBgn0027057
GO:0000278	5.98104e-07	2.04574	42.4304	74	329	mitotic cell cycle	BP	CSN1b, FBgn0027057
GO:0000279	2.43338e-07	2.10601	41.5276	74	322	M phase	BP	CSN1b, FBgn0027057
GO:0000280	2.24338e-05	2.53249	15.863	33	123	nuclear division	BP	CSN1b, FBgn0027057
GO:0000313	0.000144582	2.91628	9.14259	21	69	organellar ribosome	CC	CSN1b, FBgn0027057
GO:0000315	2.94252e-05	4.04175	5.96256	17	45	organellar large ribosomal subunit	CC	CSN1b, FBgn0027057
GO:0000775	0.000504971	3.43885	5.43255	14	41	chromosome, centromeric region	CC	CSN1b, FBgn0027057
GO:0000776	6.10832e-05	6.07352	3.04753	11	23	kinetochore	CC	CSN1b, FBgn0027057
GO:0000793	3.61655e-05	6.62696	2.91503	11	22	condensed chromosome	CC	CSN1b, FBgn0027057
GO:0000819	0.000153121	3.98611	4.90077	14	38	sister chromatid segregation	BP	CSN1b, FBgn0027057
GO:0000910	0.000583694	2.90633	7.35116	17	57	cytokinesis	BP	CSN1b, FBgn0027057
GO:0003696	0.000977682	29.0463	0.607325	4	5	satellite DNA binding	MF	CSN1b, FBgn0027057
GO:0003824	2.0146e-06	1.37412	433.266	501	3567	catalytic activity	MF	CSN1b, FBgn0027057
GO:0004364	0.000130239	4.31818	4.25128	13	35	glutathione transferase activity	MF	CSN1b, FBgn0027057
GO:0005604	0.00030184	9.24036	1.59002	7	12	basement membrane	CC	CSN1b, FBgn0027057
GO:0005622	7.45178e-07	1.48255	470.247	531	3549	intracellular	CC	CSN1b, FBgn0027057
GO:0005623	3.49552e-09	1.94302	636.934	692	4807	cell	CC	CSN1b, FBgn0027057
GO:0005694	1.79653e-05	2.07475	29.4153	52	222	chromosome	CC	CSN1b, FBgn0027057
GO:0005701	0.000215709	32.9416	0.795008	5	6	polytene chromosome chromocenter	CC	CSN1b, FBgn0027057
GO:0005737	2.08682e-06	1.45865	234.792	291	1772	cytoplasm	CC	CSN1b, FBgn0027057
GO:0005739	1.70232e-07	1.94404	58.3006	96	440	mitochondrion	CC	CSN1b, FBgn0027057
GO:0005759	6.11788e-06	2.53871	18.4177	38	139	mitochondrial matrix	CC	CSN1b, FBgn0027057
GO:0005761	0.000144582	2.91628	9.14259	21	69	mitochondrial ribosome	CC	CSN1b, FBgn0027057
GO:0005762	2.94252e-05	4.04175	5.96256	17	45	mitochondrial large ribosomal subunit	CC	CSN1b, FBgn0027057
GO:0005813	0.000326949	3.43353	5.83006	15	44	centrosome	CC	CSN1b, FBgn0027057
GO:0005814	0.000672364	16.4675	0.927509	5	7	centriole	CC	CSN1b, FBgn0027057
GO:0005815	3.25799e-05	3.61833	7.15507	19	54	microtubule organizing center	CC	CSN1b, FBgn0027057
GO:0005819	1.75743e-05	3.83915	6.89007	19	52	spindle	CC	CSN1b, FBgn0027057
GO:0005856	0.000325477	1.72796	39.0879	60	295	cytoskeleton	CC	CSN1b, FBgn0027057
GO:0006082	0.000932014	1.71998	32.3709	50	251	organic acid metabolic process	BP	CSN1b, FBgn0027057
GO:0006325	4.84087e-05	2.45292	15.7341	32	122	chromatin organization	BP	CSN1b, FBgn0027057
GO:0006520	0.000753957	2.0093	18.8293	33	146	cellular amino acid metabolic process	BP	CSN1b, FBgn0027057
GO:0006551	0.000275045	Inf	0.515871	4	4	leucine metabolic process	BP	CSN1b, FBgn0027057
GO:0006996	4.56648e-09	1.81263	99.3051	153	770	organelle organization	BP	CSN1b, FBgn0027057
GO:0006997	0.000188379	5.00165	3.35316	11	26	nucleus organization	BP	CSN1b, FBgn0027057
GO:0007010	7.30538e-06	1.80458	53.1347	84	412	cytoskeleton organization	BP	CSN1b, FBgn0027057
GO:0007017	2.51762e-06	1.92293	46.2994	77	359	microtubule-based process	BP	CSN1b, FBgn0027057
GO:0007049	1.18381e-08	2.01679	60.4858	103	469	cell cycle	BP	CSN1b, FBgn0027057
GO:0007051	5.03672e-08	2.63945	24.5039	52	190	spindle organization	BP	CSN1b, FBgn0027057
GO:0007052	8.91276e-07	2.50387	22.4404	46	174	mitotic spindle organization	BP	CSN1b, FBgn0027057
GO:0007059	4.19696e-05	2.79552	11.6071	26	90	chromosome segregation	BP	CSN1b, FBgn0027057
GO:0007067	2.83241e-05	2.53878	15.3472	32	119	mitosis	BP	CSN1b, FBgn0027057
GO:0007088	0.000244312	3.53555	5.67458	15	44	regulation of mitosis	BP	CSN1b, FBgn0027057
GO:0007098	0.000330763	3.85861	4.64284	13	36	centrosome cycle	BP	CSN1b, FBgn0027057
GO:0007155	0.000261124	2.0587	20.7638	37	161	cell adhesion	BP	CSN1b, FBgn0027057
GO:0008574	0.000977682	29.0463	0.607325	4	5	plus-end-directed microtubule motor activity	MF	CSN1b, FBgn0027057
GO:0009081	5.81481e-07	Inf	0.902774	7	7	branched chain family amino acid metabolic process	BP	CSN1b, FBgn0027057
GO:0009987	3.08153e-07	1.48018	593.251	659	4600	cellular process	BP	CSN1b, FBgn0027057
GO:0010369	0.000312433	13.1886	1.19251	6	9	chromocenter	CC	CSN1b, FBgn0027057
GO:0010564	0.000882777	2.67627	8.25393	18	64	regulation of cell cycle process	BP	CSN1b, FBgn0027057
GO:0015630	2.82905e-05	2.15666	24.6452	45	186	microtubule cytoskeleton	CC	CSN1b, FBgn0027057
GO:0016043	4.8904e-06	1.45366	186.1	238	1443	cellular component organization	BP	CSN1b, FBgn0027057
GO:0016585	0.000107494	4.53896	4.24004	13	32	chromatin remodeling complex	CC	CSN1b, FBgn0027057
GO:0016810	0.000754897	2.4067	10.8104	22	89	hydrolase activity, acting on carbon-nitrogen (but not peptide) bonds	MF	CSN1b, FBgn0027057
GO:0016820	0.000438596	2.16309	16.0334	30	132	hydrolase activity, acting on acid anhydrides, catalyzing transmembrane movement of substances	MF	CSN1b, FBgn0027057
GO:0019752	0.000932014	1.71998	32.3709	50	251	carboxylic acid metabolic process	BP	CSN1b, FBgn0027057
GO:0022402	5.17905e-09	2.17032	49.7815	90	386	cell cycle process	BP	CSN1b, FBgn0027057
GO:0022403	6.94371e-07	2.01522	44.1069	76	342	cell cycle phase	BP	CSN1b, FBgn0027057
GO:0022610	0.000795254	1.91649	21.9245	37	170	biological adhesion	BP	CSN1b, FBgn0027057
GO:0022804	8.09823e-06	1.92758	39.7191	67	327	active transmembrane transporter activity	MF	CSN1b, FBgn0027057
GO:0031023	6.28371e-05	3.911	5.67458	16	44	microtubule organizing center organization	BP	CSN1b, FBgn0027057
GO:0031974	4.54621e-06	1.84959	51.9405	83	392	membrane-enclosed lumen	CC	CSN1b, FBgn0027057
GO:0031980	6.11788e-06	2.53871	18.4177	38	139	mitochondrial lumen	CC	CSN1b, FBgn0027057
GO:0032991	0.000123427	1.38007	186.164	228	1405	macromolecular complex	CC	CSN1b, FBgn0027057
GO:0033043	0.000537581	2.38606	11.994	24	93	regulation of organelle organization	BP	CSN1b, FBgn0027057
GO:0034641	0.00017963	2.32051	15.3472	30	119	cellular nitrogen compound metabolic process	BP	CSN1b, FBgn0027057
GO:0035060	1.20895e-08	Inf	1.19251	9	9	brahma complex	CC	CSN1b, FBgn0027057
GO:0043190	0.000666776	3.31537	5.56505	14	42	ATP-binding cassette (ABC) transporter complex	CC	CSN1b, FBgn0027057
GO:0043226	2.24981e-06	1.42959	342.251	402	2583	organelle	CC	CSN1b, FBgn0027057
GO:0043227	2.09832e-05	1.38268	291.635	344	2201	membrane-bounded organelle	CC	CSN1b, FBgn0027057
GO:0043228	2.15401e-05	1.56544	96.1959	133	726	non-membrane-bounded organelle	CC	CSN1b, FBgn0027057
GO:0043229	1.8434e-06	1.43419	341.721	402	2579	intracellular organelle	CC	CSN1b, FBgn0027057
GO:0043231	2.56005e-05	1.3778	291.238	343	2198	intracellular membrane-bounded organelle	CC	CSN1b, FBgn0027057
GO:0043232	2.15401e-05	1.56544	96.1959	133	726	intracellular non-membrane-bounded organelle	CC	CSN1b, FBgn0027057
GO:0043233	5.64128e-06	1.85076	50.6155	81	382	organelle lumen	CC	CSN1b, FBgn0027057
GO:0043436	0.000932014	1.71998	32.3709	50	251	oxoacid metabolic process	BP	CSN1b, FBgn0027057
GO:0044106	0.000753957	2.0093	18.8293	33	146	cellular amine metabolic process	BP	CSN1b, FBgn0027057
GO:0044420	0.00030184	9.24036	1.59002	7	12	extracellular matrix part	CC	CSN1b, FBgn0027057
GO:0044422	2.39384e-12	1.8015	187.224	267	1413	organelle part	CC	CSN1b, FBgn0027057
GO:0044424	1.56011e-08	1.55187	422.547	494	3189	intracellular part	CC	CSN1b, FBgn0027057
GO:0044427	3.53755e-05	2.15294	24.1152	44	182	chromosomal part	CC	CSN1b, FBgn0027057
GO:0044428	0.000115324	1.6042	65.7206	94	496	nuclear part	CC	CSN1b, FBgn0027057
GO:0044429	5.25063e-06	1.94868	41.8704	70	316	mitochondrial part	CC	CSN1b, FBgn0027057
GO:0044430	4.32952e-05	1.93841	33.3903	56	252	cytoskeletal part	CC	CSN1b, FBgn0027057
GO:0044444	3.34589e-06	1.48853	177.287	228	1338	cytoplasmic part	CC	CSN1b, FBgn0027057
GO:0044446	2.00237e-12	1.80557	186.959	267	1411	intracellular organelle part	CC	CSN1b, FBgn0027057
GO:0044464	3.49552e-09	1.94302	636.934	692	4807	cell part	CC	CSN1b, FBgn0027057
GO:0048285	2.12684e-05	2.49941	16.5079	34	128	organelle fission	BP	CSN1b, FBgn0027057
GO:0051188	1.47246e-05	4.31492	5.67458	17	44	cofactor biosynthetic process	BP	CSN1b, FBgn0027057
GO:0051225	0.000634693	4.54185	3.22419	10	25	spindle assembly	BP	CSN1b, FBgn0027057
GO:0051276	3.76694e-09	2.69863	27.4701	59	213	chromosome organization	BP	CSN1b, FBgn0027057
GO:0051297	9.80708e-05	3.94545	5.28768	15	41	centrosome organization	BP	CSN1b, FBgn0027057
GO:0051301	4.54522e-05	2.42311	16.3789	33	127	cell division	BP	CSN1b, FBgn0027057
GO:0051321	0.000281921	2.41374	12.8968	26	100	meiotic cell cycle	BP	CSN1b, FBgn0027057
GO:0051783	0.000244312	3.53555	5.67458	15	44	regulation of nuclear division	BP	CSN1b, FBgn0027057
GO:0070013	5.64128e-06	1.85076	50.6155	81	382	intracellular organelle lumen	CC	CSN1b, FBgn0027057
GO:0070603	1.20895e-08	Inf	1.19251	9	9	SWI/SNF-type complex	CC	CSN1b, FBgn0027057
cellCycleHit	0.168843	0.692199	95.2276	29	541	cellCycleHit	-	CSN4, FBgn0027054
GO:0000267	0.000906967	3.06149	4.80903	13	96	cell fraction	CC	CSN4, FBgn0027054
GO:0003824	5.54365e-05	1.50727	170.64	208	3567	catalytic activity	MF	CSN4, FBgn0027054
GO:0004364	3.49783e-06	8.14759	1.67435	10	35	glutathione transferase activity	MF	CSN4, FBgn0027054
GO:0004497	0.000654685	3.00632	5.2144	14	109	monooxygenase activity	MF	CSN4, FBgn0027054
GO:0004857	0.00036467	3.21154	4.92737	14	103	enzyme inhibitor activity	MF	CSN4, FBgn0027054
GO:0004866	6.32107e-05	4.14955	3.68357	13	77	endopeptidase inhibitor activity	MF	CSN4, FBgn0027054
GO:0004867	0.000734442	3.82908	3.01383	10	63	serine-type endopeptidase inhibitor activity	MF	CSN4, FBgn0027054
GO:0005215	3.85755e-05	1.84855	37.4576	62	783	transporter activity	MF	CSN4, FBgn0027054
GO:0005506	0.000555027	2.47484	8.89797	20	186	iron ion binding	MF	CSN4, FBgn0027054
GO:0005626	0.000820234	3.09939	4.75893	13	95	insoluble fraction	CC	CSN4, FBgn0027054
GO:0005792	0.000628611	3.39595	4.05762	12	81	microsome	CC	CSN4, FBgn0027054
GO:0006810	0.000661769	1.55787	58.8329	82	1221	transport	BP	CSN4, FBgn0027054
GO:0007472	0.000807694	2.53413	7.85402	18	163	wing disc morphogenesis	BP	CSN4, FBgn0027054
GO:0007476	0.000697396	2.57036	7.75765	18	161	imaginal disc-derived wing morphogenesis	BP	CSN4, FBgn0027054
GO:0008559	0.000309588	20.1026	0.382708	4	8	xenobiotic-transporting ATPase activity	MF	CSN4, FBgn0027054
GO:0015238	0.000228372	12.5907	0.621901	5	13	drug transporter activity	MF	CSN4, FBgn0027054
GO:0015239	0.00014625	14.3913	0.574063	5	12	multidrug transporter activity	MF	CSN4, FBgn0027054
GO:0015399	0.00041619	2.78596	6.79307	17	142	primary active transmembrane transporter activity	MF	CSN4, FBgn0027054
GO:0015405	0.00041619	2.78596	6.79307	17	142	P-P-bond-hydrolysis-driven transmembrane transporter activity	MF	CSN4, FBgn0027054
GO:0016020	0.000536108	1.51271	91.7222	118	1831	membrane	CC	CSN4, FBgn0027054
GO:0016337	0.000591538	3.96114	2.93923	10	61	cell-cell adhesion	BP	CSN4, FBgn0027054
GO:0016765	0.000275778	4.41583	2.67896	10	56	transferase activity, transferring alkyl or aryl (other than methyl) groups	MF	CSN4, FBgn0027054
GO:0016820	5.22703e-05	3.24806	6.31469	18	132	hydrolase activity, acting on acid anhydrides, catalyzing transmembrane movement of substances	MF	CSN4, FBgn0027054
GO:0020037	0.000142597	3.08674	6.21901	17	130	heme binding	MF	CSN4, FBgn0027054
GO:0022804	2.69506e-07	2.79469	15.6432	38	327	active transmembrane transporter activity	MF	CSN4, FBgn0027054
GO:0022857	0.000379154	1.7765	30.808	50	644	transmembrane transporter activity	MF	CSN4, FBgn0027054
GO:0030414	9.5158e-05	3.96218	3.82708	13	80	peptidase inhibitor activity	MF	CSN4, FBgn0027054
GO:0042598	0.000628611	3.39595	4.05762	12	81	vesicular fraction	CC	CSN4, FBgn0027054
GO:0042626	5.74062e-05	3.35787	5.78846	17	121	ATPase activity, coupled to transmembrane movement of substances	MF	CSN4, FBgn0027054
GO:0042910	0.000309588	20.1026	0.382708	4	8	xenobiotic transporter activity	MF	CSN4, FBgn0027054
GO:0043190	0.000181269	5.30378	2.10395	9	42	ATP-binding cassette (ABC) transporter complex	CC	CSN4, FBgn0027054
GO:0043492	5.74062e-05	3.35787	5.78846	17	121	ATPase activity, coupled to movement of substances	MF	CSN4, FBgn0027054
GO:0046906	0.000142597	3.08674	6.21901	17	130	tetrapyrrole binding	MF	CSN4, FBgn0027054
GO:0050839	0.000936671	8.3894	0.813255	5	17	cell adhesion molecule binding	MF	CSN4, FBgn0027054
GO:0051179	0.000253394	1.55866	74.7818	102	1552	localization	BP	CSN4, FBgn0027054
GO:0051234	3.46192e-05	1.70528	60.8084	90	1262	establishment of localization	BP	CSN4, FBgn0027054
cellCycleHit	0.00116652	2.9326	1.87576	93	541	cellCycleHit	-	CSN7, FBgn0028836
GO:0000087	4.70137e-05	2.40899	17.2358	34	119	M phase of mitotic cell cycle	BP	CSN7, FBgn0028836
GO:0000226	3.52292e-05	1.90124	37.0786	61	256	microtubule cytoskeleton organization	BP	CSN7, FBgn0028836
GO:0000278	1.27833e-05	1.83635	47.6518	76	329	mitotic cell cycle	BP	CSN7, FBgn0028836
GO:0000279	6.77352e-05	1.75401	46.638	72	322	M phase	BP	CSN7, FBgn0028836
GO:0000280	4.01077e-05	2.39653	17.8151	35	123	nuclear division	BP	CSN7, FBgn0028836
GO:0000313	1.57295e-11	5.68125	10.3577	34	69	organellar ribosome	CC	CSN7, FBgn0028836
GO:0000314	0.000237726	4.57829	4.053	12	27	organellar small ribosomal subunit	CC	CSN7, FBgn0028836
GO:0000315	2.9294e-10	7.25528	6.755	25	45	organellar large ribosomal subunit	CC	CSN7, FBgn0028836
GO:0000819	0.000526976	3.4784	5.50386	14	38	sister chromatid segregation	BP	CSN7, FBgn0028836
GO:0003682	0.000504257	2.98236	7.30921	17	53	chromatin binding	MF	CSN7, FBgn0028836
GO:0003824	4.12798e-05	1.29361	491.923	553	3567	catalytic activity	MF	CSN7, FBgn0028836
GO:0003954	0.000700885	3.78082	4.41311	12	32	NADH dehydrogenase activity	MF	CSN7, FBgn0028836
GO:0005215	0.000608076	1.39938	107.983	139	783	transporter activity	MF	CSN7, FBgn0028836
GO:0005622	2.13423e-06	1.42693	532.744	594	3549	intracellular	CC	CSN7, FBgn0028836
GO:0005623	2.31365e-10	1.96538	721.584	784	4807	cell	CC	CSN7, FBgn0028836
GO:0005654	0.000339244	1.91911	26.5697	44	177	nucleoplasm	CC	CSN7, FBgn0028836
GO:0005665	0.000664835	7.98209	1.80133	7	12	DNA-directed RNA polymerase II, core complex	CC	CSN7, FBgn0028836
GO:0005694	3.76227e-06	2.12493	33.3247	59	222	chromosome	CC	CSN7, FBgn0028836
GO:0005732	7.54835e-05	Inf	0.750556	5	5	small nucleolar ribonucleoprotein complex	CC	CSN7, FBgn0028836
GO:0005737	9.15665e-06	1.39806	265.997	321	1772	cytoplasm	CC	CSN7, FBgn0028836
GO:0005739	9.8037e-14	2.42261	66.0489	124	440	mitochondrion	CC	CSN7, FBgn0028836
GO:0005740	0.00016546	1.96559	27.3202	46	182	mitochondrial envelope	CC	CSN7, FBgn0028836
GO:0005743	0.000321314	2.03697	21.9162	38	146	mitochondrial inner membrane	CC	CSN7, FBgn0028836
GO:0005746	2.78732e-05	3.33639	9.00667	22	60	mitochondrial respiratory chain	CC	CSN7, FBgn0028836
GO:0005759	1.19705e-11	3.64912	20.8654	53	139	mitochondrial matrix	CC	CSN7, FBgn0028836
GO:0005761	1.57295e-11	5.68125	10.3577	34	69	mitochondrial ribosome	CC	CSN7, FBgn0028836
GO:0005762	2.9294e-10	7.25528	6.755	25	45	mitochondrial large ribosomal subunit	CC	CSN7, FBgn0028836
GO:0005763	0.000237726	4.57829	4.053	12	27	mitochondrial small ribosomal subunit	CC	CSN7, FBgn0028836
GO:0006091	3.45801e-06	2.28297	26.5054	50	183	generation of precursor metabolites and energy	BP	CSN7, FBgn0028836
GO:0006119	1.06092e-05	2.55592	17.5255	36	121	oxidative phosphorylation	BP	CSN7, FBgn0028836
GO:0006120	0.000257005	4.46928	4.05548	12	28	mitochondrial electron transport, NADH to ubiquinone	BP	CSN7, FBgn0028836
GO:0006325	0.000192791	2.22926	17.6703	33	122	chromatin organization	BP	CSN7, FBgn0028836
GO:0006396	0.000315727	1.77883	35.0509	55	242	RNA processing	BP	CSN7, FBgn0028836
GO:0006551	0.000437857	Inf	0.579354	4	4	leucine metabolic process	BP	CSN7, FBgn0028836
GO:0006996	1.0612e-07	1.68228	111.526	162	770	organelle organization	BP	CSN7, FBgn0028836
GO:0006997	0.0005319	4.36633	3.7658	11	26	nucleus organization	BP	CSN7, FBgn0028836
GO:0007010	0.000298822	1.58372	59.6734	85	412	cytoskeleton organization	BP	CSN7, FBgn0028836
GO:0007017	0.000275516	1.63309	51.997	76	359	microtubule-based process	BP	CSN7, FBgn0028836
GO:0007049	7.29866e-06	1.71273	67.9292	102	469	cell cycle	BP	CSN7, FBgn0028836
GO:0007051	5.12451e-05	2.04533	27.5193	48	190	spindle organization	BP	CSN7, FBgn0028836
GO:0007052	2.15429e-05	2.1752	25.2019	46	174	mitotic spindle organization	BP	CSN7, FBgn0028836
GO:0007059	0.000729924	2.30302	13.0355	25	90	chromosome segregation	BP	CSN7, FBgn0028836
GO:0007067	4.70137e-05	2.40899	17.2358	34	119	mitosis	BP	CSN7, FBgn0028836
GO:0009081	1.31362e-06	Inf	1.01387	7	7	branched chain family amino acid metabolic process	BP	CSN7, FBgn0028836
GO:0009987	3.86015e-09	1.542	666.257	746	4600	cellular process	BP	CSN7, FBgn0028836
GO:0015399	2.86777e-05	2.32971	19.5832	38	142	primary active transmembrane transporter activity	MF	CSN7, FBgn0028836
GO:0015405	2.86777e-05	2.32971	19.5832	38	142	P-P-bond-hydrolysis-driven transmembrane transporter activity	MF	CSN7, FBgn0028836
GO:0015698	0.000820699	5.94328	2.31741	8	16	inorganic anion transport	BP	CSN7, FBgn0028836
GO:0015980	4.12155e-05	2.7138	13.0355	28	90	energy derivation by oxidation of organic compounds	BP	CSN7, FBgn0028836
GO:0016585	0.00038756	3.91701	4.80356	13	32	chromatin remodeling complex	CC	CSN7, FBgn0028836
GO:0016651	0.000431871	3.53266	5.37847	14	39	oxidoreductase activity, acting on NADH or NADPH	MF	CSN7, FBgn0028836
GO:0016769	0.00043883	5.66393	2.62028	9	19	transferase activity, transferring nitrogenous groups	MF	CSN7, FBgn0028836
GO:0016820	7.20514e-05	2.29656	18.2041	35	132	hydrolase activity, acting on acid anhydrides, catalyzing transmembrane movement of substances	MF	CSN7, FBgn0028836
GO:0019866	3.68942e-05	2.16978	24.318	44	162	organelle inner membrane	CC	CSN7, FBgn0028836
GO:0022402	4.57198e-06	1.81427	55.9076	88	386	cell cycle process	BP	CSN7, FBgn0028836
GO:0022403	5.3004e-05	1.74264	49.5347	76	342	cell cycle phase	BP	CSN7, FBgn0028836
GO:0022804	9.24288e-08	2.10447	45.0964	80	327	active transmembrane transporter activity	MF	CSN7, FBgn0028836
GO:0022857	0.000699289	1.43366	88.8138	117	644	transmembrane transporter activity	MF	CSN7, FBgn0028836
GO:0022900	3.06383e-06	3.83656	8.54547	23	59	electron transport chain	BP	CSN7, FBgn0028836
GO:0022904	1.04027e-06	4.18745	8.11095	23	56	respiratory electron transport chain	BP	CSN7, FBgn0028836
GO:0030529	4.96627e-05	1.78434	46.3843	72	309	ribonucleoprotein complex	CC	CSN7, FBgn0028836
GO:0031090	0.000566875	1.61205	49.987	72	333	organelle membrane	CC	CSN7, FBgn0028836
GO:0031966	0.000353238	1.94767	25.0686	42	167	mitochondrial membrane	CC	CSN7, FBgn0028836
GO:0031967	0.000108361	1.81897	38.5786	61	257	organelle envelope	CC	CSN7, FBgn0028836
GO:0031974	6.13983e-15	2.62541	58.8436	117	392	membrane-enclosed lumen	CC	CSN7, FBgn0028836
GO:0031975	0.000121877	1.80936	38.7287	61	258	envelope	CC	CSN7, FBgn0028836
GO:0031980	1.19705e-11	3.64912	20.8654	53	139	mitochondrial lumen	CC	CSN7, FBgn0028836
GO:0031981	1.22873e-05	2.0102	35.2761	60	235	nuclear lumen	CC	CSN7, FBgn0028836
GO:0032991	5.13398e-11	1.69489	210.906	289	1405	macromolecular complex	CC	CSN7, FBgn0028836
GO:0035060	1.9591e-06	45.7011	1.351	8	9	brahma complex	CC	CSN7, FBgn0028836
GO:0042626	6.31275e-05	2.38547	16.6871	33	121	ATPase activity, coupled to transmembrane movement of substances	MF	CSN7, FBgn0028836
GO:0042773	2.10112e-06	4.12708	7.82128	22	54	ATP synthesis coupled electron transport	BP	CSN7, FBgn0028836
GO:0042775	9.73368e-07	4.4037	7.5316	22	52	mitochondrial ATP synthesis coupled electron transport	BP	CSN7, FBgn0028836
GO:0043190	0.000205714	3.53025	6.30467	16	42	ATP-binding cassette (ABC) transporter complex	CC	CSN7, FBgn0028836
GO:0043226	6.70139e-08	1.47629	387.737	460	2583	organelle	CC	CSN7, FBgn0028836
GO:0043227	1.13676e-07	1.47291	330.395	400	2201	membrane-bounded organelle	CC	CSN7, FBgn0028836
GO:0043228	2.28999e-08	1.75107	108.981	161	726	non-membrane-bounded organelle	CC	CSN7, FBgn0028836
GO:0043229	5.25016e-08	1.48115	387.137	460	2579	intracellular organelle	CC	CSN7, FBgn0028836
GO:0043231	9.43783e-08	1.47677	329.944	400	2198	intracellular membrane-bounded organelle	CC	CSN7, FBgn0028836
GO:0043232	2.28999e-08	1.75107	108.981	161	726	intracellular non-membrane-bounded organelle	CC	CSN7, FBgn0028836
GO:0043233	1.45557e-14	2.61849	57.3425	114	382	organelle lumen	CC	CSN7, FBgn0028836
GO:0043234	3.82077e-06	1.49522	163.621	213	1090	protein complex	CC	CSN7, FBgn0028836
GO:0043492	6.31275e-05	2.38547	16.6871	33	121	ATPase activity, coupled to movement of substances	MF	CSN7, FBgn0028836
GO:0044237	5.47432e-05	1.30632	415.252	472	2867	cellular metabolic process	BP	CSN7, FBgn0028836
GO:0044422	4.34967e-19	2.03471	212.107	320	1413	organelle part	CC	CSN7, FBgn0028836
GO:0044424	2.39852e-08	1.50724	478.704	553	3189	intracellular part	CC	CSN7, FBgn0028836
GO:0044427	1.73537e-05	2.15009	27.3202	49	182	chromosomal part	CC	CSN7, FBgn0028836
GO:0044428	4.55939e-08	1.88657	74.4551	118	496	nuclear part	CC	CSN7, FBgn0028836
GO:0044429	3.32834e-14	2.78418	47.4351	99	316	mitochondrial part	CC	CSN7, FBgn0028836
GO:0044444	5.06137e-08	1.56013	200.849	264	1338	cytoplasmic part	CC	CSN7, FBgn0028836
GO:0044446	3.39697e-19	2.0395	211.807	320	1411	intracellular organelle part	CC	CSN7, FBgn0028836
GO:0044455	3.93355e-05	2.62918	14.4107	30	96	mitochondrial membrane part	CC	CSN7, FBgn0028836
GO:0044464	2.31365e-10	1.96538	721.584	784	4807	cell part	CC	CSN7, FBgn0028836
GO:0045333	6.75968e-05	2.73777	12.0216	26	83	cellular respiration	BP	CSN7, FBgn0028836
GO:0045787	0.000469629	6.79346	2.17258	8	15	positive regulation of cell cycle	BP	CSN7, FBgn0028836
GO:0048285	4.10958e-05	2.35864	18.5393	36	128	organelle fission	BP	CSN7, FBgn0028836
GO:0051188	0.000868946	3.08479	6.37289	15	44	cofactor biosynthetic process	BP	CSN7, FBgn0028836
GO:0051276	1.12885e-07	2.39821	30.8506	60	213	chromosome organization	BP	CSN7, FBgn0028836
GO:0070013	1.45557e-14	2.61849	57.3425	114	382	intracellular organelle lumen	CC	CSN7, FBgn0028836
GO:0070469	2.78732e-05	3.33639	9.00667	22	60	respiratory chain	CC	CSN7, FBgn0028836
GO:0070603	1.9591e-06	45.7011	1.351	8	9	SWI/SNF-type complex	CC	CSN7, FBgn0028836
cellCycleHit	0.00018563	3.73127	0.0250601	16	541	cellCycleHit	-	Cul-1, FBgn0015509
GO:0000087	0.000105628	6.20002	1.48027	8	119	M phase of mitotic cell cycle	BP	Cul-1, FBgn0015509
GO:0000226	6.87149e-05	4.36918	3.18444	12	256	microtubule cytoskeleton organization	BP	Cul-1, FBgn0015509
GO:0000267	0.00080546	6.11935	1.11609	6	96	cell fraction	CC	Cul-1, FBgn0015509
GO:0000278	1.06822e-05	4.37434	4.09251	15	329	mitotic cell cycle	BP	Cul-1, FBgn0015509
GO:0000279	3.70602e-05	4.10897	4.00543	14	322	M phase	BP	Cul-1, FBgn0015509
GO:0000280	0.000133226	5.98085	1.53003	8	123	nuclear division	BP	Cul-1, FBgn0015509
GO:0000502	1.76404e-09	23.6812	0.534792	9	46	proteasome complex	CC	Cul-1, FBgn0015509
GO:0000776	0.000125286	18.9539	0.267396	4	23	kinetochore	CC	Cul-1, FBgn0015509
GO:0000910	5.76926e-06	11.9998	0.709036	7	57	cytokinesis	BP	Cul-1, FBgn0015509
GO:0003774	3.71145e-05	8.70707	0.932852	7	78	motor activity	MF	Cul-1, FBgn0015509
GO:0003777	2.59894e-05	11.95	0.597982	6	50	microtubule motor activity	MF	Cul-1, FBgn0015509
GO:0003824	8.33725e-06	2.52812	42.66	64	3567	catalytic activity	MF	Cul-1, FBgn0015509
GO:0004126	0.000421366	168.723	0.0358789	2	3	cytidine deaminase activity	MF	Cul-1, FBgn0015509
GO:0004301	1.65816e-06	Inf	0.0358789	3	3	epoxide hydrolase activity	MF	Cul-1, FBgn0015509
GO:0005624	0.000642479	6.40848	1.06958	6	92	membrane fraction	CC	Cul-1, FBgn0015509
GO:0005626	0.000762011	6.1892	1.10446	6	95	insoluble fraction	CC	Cul-1, FBgn0015509
GO:0005792	0.000323173	7.36258	0.941699	6	81	microsome	CC	Cul-1, FBgn0015509
GO:0005819	2.63998e-05	12.0652	0.604548	6	52	spindle	CC	Cul-1, FBgn0015509
GO:0005826	0.000787205	87.5606	0.0465037	2	4	contractile ring	CC	Cul-1, FBgn0015509
GO:0005838	2.4789e-06	30.5079	0.232518	5	20	proteasome regulatory particle	CC	Cul-1, FBgn0015509
GO:0005856	0.00051942	3.7353	3.42965	11	295	cytoskeleton	CC	Cul-1, FBgn0015509
GO:0005871	7.59763e-07	24.2272	0.337152	6	29	kinesin complex	CC	Cul-1, FBgn0015509
GO:0006714	6.27769e-05	61.6339	0.0870746	3	7	sesquiterpenoid metabolic process	BP	Cul-1, FBgn0015509
GO:0006716	6.27769e-05	61.6339	0.0870746	3	7	juvenile hormone metabolic process	BP	Cul-1, FBgn0015509
GO:0006719	7.37182e-06	246.643	0.0497569	3	4	juvenile hormone catabolic process	BP	Cul-1, FBgn0015509
GO:0006720	5.98388e-05	23.7281	0.223906	4	18	isoprenoid metabolic process	BP	Cul-1, FBgn0015509
GO:0006721	0.000285452	30.7991	0.136832	3	11	terpenoid metabolic process	BP	Cul-1, FBgn0015509
GO:0007010	0.000502238	3.13644	5.12496	14	412	cytoskeleton organization	BP	Cul-1, FBgn0015509
GO:0007018	0.000943958	5.87511	1.14441	6	92	microtubule-based movement	BP	Cul-1, FBgn0015509
GO:0007049	0.000180798	3.21065	5.834	16	469	cell cycle	BP	Cul-1, FBgn0015509
GO:0007051	2.0588e-05	5.44016	2.36345	11	190	spindle organization	BP	Cul-1, FBgn0015509
GO:0007052	5.35851e-05	5.33972	2.16443	10	174	mitotic spindle organization	BP	Cul-1, FBgn0015509
GO:0007059	0.000117062	7.19398	1.11953	7	90	chromosome segregation	BP	Cul-1, FBgn0015509
GO:0007067	0.000105628	6.20002	1.48027	8	119	mitosis	BP	Cul-1, FBgn0015509
GO:0007080	0.000285452	30.7991	0.136832	3	11	mitotic metaphase plate congression	BP	Cul-1, FBgn0015509
GO:0007143	0.000298221	9.73341	0.597083	5	48	female meiosis	BP	Cul-1, FBgn0015509
GO:0008096	1.65816e-06	Inf	0.0358789	3	3	juvenile hormone epoxide hydrolase activity	MF	Cul-1, FBgn0015509
GO:0008300	7.37182e-06	246.643	0.0497569	3	4	isoprenoid catabolic process	BP	Cul-1, FBgn0015509
GO:0008541	8.07468e-05	53.3169	0.0930074	3	8	proteasome regulatory particle, lid subcomplex	CC	Cul-1, FBgn0015509
GO:0008574	1.62946e-05	127.887	0.0597982	3	5	plus-end-directed microtubule motor activity	MF	Cul-1, FBgn0015509
GO:0009056	0.000854219	2.38937	10.9341	22	879	catabolic process	BP	Cul-1, FBgn0015509
GO:0009636	9.29607e-05	20.756	0.248785	4	20	response to toxin	BP	Cul-1, FBgn0015509
GO:0016107	7.37182e-06	246.643	0.0497569	3	4	sesquiterpenoid catabolic process	BP	Cul-1, FBgn0015509
GO:0016115	7.37182e-06	246.643	0.0497569	3	4	terpenoid catabolic process	BP	Cul-1, FBgn0015509
GO:0016787	1.02987e-05	2.59265	20.2716	39	1695	hydrolase activity	MF	Cul-1, FBgn0015509
GO:0016801	5.60451e-05	63.9274	0.0837175	3	7	hydrolase activity, acting on ether bonds	MF	Cul-1, FBgn0015509
GO:0016803	6.57497e-06	255.806	0.0478385	3	4	ether hydrolase activity	MF	Cul-1, FBgn0015509
GO:0022402	6.96118e-05	3.67026	4.80154	15	386	cell cycle process	BP	Cul-1, FBgn0015509
GO:0022403	7.16617e-05	3.84673	4.25422	14	342	cell cycle phase	BP	Cul-1, FBgn0015509
GO:0022624	3.22438e-06	28.5962	0.244144	5	21	proteasome accessory complex	CC	Cul-1, FBgn0015509
GO:0030178	0.000926145	18.9396	0.199028	3	16	negative regulation of Wnt receptor signaling pathway	BP	Cul-1, FBgn0015509
GO:0031023	0.00019667	10.738	0.547326	5	44	microtubule organizing center organization	BP	Cul-1, FBgn0015509
GO:0042214	9.95397e-05	49.3	0.0995139	3	8	terpene metabolic process	BP	Cul-1, FBgn0015509
GO:0042447	7.37182e-06	246.643	0.0497569	3	4	hormone catabolic process	BP	Cul-1, FBgn0015509
GO:0042598	0.000323173	7.36258	0.941699	6	81	vesicular fraction	CC	Cul-1, FBgn0015509
GO:0043234	0.000112142	2.74441	12.6723	26	1090	protein complex	CC	Cul-1, FBgn0015509
GO:0044248	0.000238137	4.05567	3.09737	11	249	cellular catabolic process	BP	Cul-1, FBgn0015509
GO:0044430	0.000131877	4.43619	2.92973	11	252	cytoskeletal part	CC	Cul-1, FBgn0015509
GO:0045132	0.000157088	11.3217	0.522448	5	42	meiotic chromosome segregation	BP	Cul-1, FBgn0015509
GO:0046247	7.37182e-06	246.643	0.0497569	3	4	terpene catabolic process	BP	Cul-1, FBgn0015509
GO:0048285	0.000175853	5.72743	1.59222	8	128	organelle fission	BP	Cul-1, FBgn0015509
GO:0050000	0.000485944	24.6321	0.16171	3	13	chromosome localization	BP	Cul-1, FBgn0015509
GO:0051012	0.000152978	Inf	0.0248785	2	2	microtubule sliding	BP	Cul-1, FBgn0015509
GO:0051225	0.000231461	15.8026	0.310981	4	25	spindle assembly	BP	Cul-1, FBgn0015509
GO:0051299	0.000485944	24.6321	0.16171	3	13	centrosome separation	BP	Cul-1, FBgn0015509
GO:0051301	0.000966532	4.94885	1.57978	7	127	cell division	BP	Cul-1, FBgn0015509
GO:0051303	0.000485944	24.6321	0.16171	3	13	establishment of chromosome localization	BP	Cul-1, FBgn0015509
GO:0051310	0.000485944	24.6321	0.16171	3	13	metaphase plate congression	BP	Cul-1, FBgn0015509
GO:0051761	6.27769e-05	61.6339	0.0870746	3	7	sesquiterpene metabolic process	BP	Cul-1, FBgn0015509
GO:0051763	7.37182e-06	246.643	0.0497569	3	4	sesquiterpene catabolic process	BP	Cul-1, FBgn0015509
cellCycleHit	0.541022	-0.0714231	88.1866	7	541	cellCycleHit	-	Cul-4, FBgn0033260
GO:0000723	0.000637421	22.7096	0.178439	3	12	telomere maintenance	BP	Cul-4, FBgn0033260
GO:0004364	7.4471e-07	17.1239	0.531955	7	35	glutathione transferase activity	MF	Cul-4, FBgn0033260
GO:0004748	0.000229136	Inf	0.0303974	2	2	ribonucleoside-diphosphate reductase activity	MF	Cul-4, FBgn0033260
GO:0005371	0.000229136	Inf	0.0303974	2	2	tricarboxylate secondary active transmembrane transporter activity	MF	Cul-4, FBgn0033260
GO:0005662	0.000605773	140.585	0.0430843	2	3	DNA replication factor A complex	CC	Cul-4, FBgn0033260
GO:0005971	0.00020383	Inf	0.0287229	2	2	ribonucleoside-diphosphate reductase complex	CC	Cul-4, FBgn0033260
GO:0006915	0.000855777	5.05378	1.54647	7	104	apoptosis	BP	Cul-4, FBgn0033260
GO:0006917	0.000389947	13.74	0.356877	4	24	induction of apoptosis	BP	Cul-4, FBgn0033260
GO:0006919	0.00016945	40.901	0.118959	3	8	activation of caspase activity	BP	Cul-4, FBgn0033260
GO:0006950	0.000644662	2.90351	5.84387	15	393	response to stress	BP	Cul-4, FBgn0033260
GO:0007176	0.000650666	135.078	0.0446097	2	3	regulation of epidermal growth factor receptor activity	BP	Cul-4, FBgn0033260
GO:0007560	0.000380668	3.79973	3.25651	11	219	imaginal disc morphogenesis	BP	Cul-4, FBgn0033260
GO:0008172	0.000680554	131.733	0.0455961	2	3	S-methyltransferase activity	MF	Cul-4, FBgn0033260
GO:0009186	0.000219019	Inf	0.0297398	2	2	deoxyribonucleoside diphosphate metabolic process	BP	Cul-4, FBgn0033260
GO:0009219	0.000650666	135.078	0.0446097	2	3	pyrimidine deoxyribonucleotide metabolic process	BP	Cul-4, FBgn0033260
GO:0009221	0.000219019	Inf	0.0297398	2	2	pyrimidine deoxyribonucleotide biosynthetic process	BP	Cul-4, FBgn0033260
GO:0009262	3.12623e-05	102.297	0.0743494	3	5	deoxyribonucleotide metabolic process	BP	Cul-4, FBgn0033260
GO:0009263	0.000219019	Inf	0.0297398	2	2	deoxyribonucleotide biosynthetic process	BP	Cul-4, FBgn0033260
GO:0009265	0.000219019	Inf	0.0297398	2	2	2'-deoxyribonucleotide biosynthetic process	BP	Cul-4, FBgn0033260
GO:0009394	0.000650666	135.078	0.0446097	2	3	2'-deoxyribonucleotide metabolic process	BP	Cul-4, FBgn0033260
GO:0009886	0.000859273	3.22291	4.16357	12	280	post-embryonic morphogenesis	BP	Cul-4, FBgn0033260
GO:0010469	0.000650666	135.078	0.0446097	2	3	regulation of receptor activity	BP	Cul-4, FBgn0033260
GO:0010941	0.0003817	5.84708	1.35316	7	91	regulation of cell death	BP	Cul-4, FBgn0033260
GO:0010952	0.000251429	34.0792	0.133829	3	9	positive regulation of peptidase activity	BP	Cul-4, FBgn0033260
GO:0016728	0.000229136	Inf	0.0303974	2	2	oxidoreductase activity, acting on CH or CH2 groups, disulfide as acceptor	MF	Cul-4, FBgn0033260
GO:0016740	0.000814706	2.18719	13.6332	26	897	transferase activity	MF	Cul-4, FBgn0033260
GO:0016765	1.97221e-05	9.75901	0.851127	7	56	transferase activity, transferring alkyl or aryl (other than methyl) groups	MF	Cul-4, FBgn0033260
GO:0019692	0.000650666	135.078	0.0446097	2	3	deoxyribose phosphate metabolic process	BP	Cul-4, FBgn0033260
GO:0032200	0.000637421	22.7096	0.178439	3	12	telomere organization	BP	Cul-4, FBgn0033260
GO:0035107	0.000349047	4.15512	2.70632	10	182	appendage morphogenesis	BP	Cul-4, FBgn0033260
GO:0035114	0.00031942	4.20526	2.67658	10	180	imaginal disc-derived appendage morphogenesis	BP	Cul-4, FBgn0033260
GO:0042058	0.000120272	19.6457	0.267658	4	18	regulation of epidermal growth factor receptor signaling pathway	BP	Cul-4, FBgn0033260
GO:0042770	0.000819719	20.4356	0.193309	3	13	DNA damage response, signal transduction	BP	Cul-4, FBgn0033260
GO:0042981	0.000123687	7.13387	1.13011	7	76	regulation of apoptosis	BP	Cul-4, FBgn0033260
GO:0043065	0.000717838	11.4433	0.416357	4	28	positive regulation of apoptosis	BP	Cul-4, FBgn0033260
GO:0043067	0.0003817	5.84708	1.35316	7	91	regulation of programmed cell death	BP	Cul-4, FBgn0033260
GO:0043280	0.000251429	34.0792	0.133829	3	9	positive regulation of caspase activity	BP	Cul-4, FBgn0033260
GO:0043281	0.000355307	29.2065	0.148699	3	10	regulation of caspase activity	BP	Cul-4, FBgn0033260
GO:0048707	0.000756984	3.27372	4.10409	12	276	instar larval or pupal morphogenesis	BP	Cul-4, FBgn0033260
GO:0048736	0.0003647	4.13049	2.72119	10	183	appendage development	BP	Cul-4, FBgn0033260
GO:0048737	0.000333959	4.18004	2.69145	10	181	imaginal disc-derived appendage development	BP	Cul-4, FBgn0033260
GO:0052547	0.000483276	25.552	0.163569	3	11	regulation of peptidase activity	BP	Cul-4, FBgn0033260
GO:0052548	0.000483276	25.552	0.163569	3	11	regulation of endopeptidase activity	BP	Cul-4, FBgn0033260
cellCycleHit	0.157257	0.729084	139.015	44	541	cellCycleHit	-	CycA, FBgn0000404
GO:0000070	4.14747e-08	8.18437	2.90964	15	37	mitotic sister chromatid segregation	BP	CycA, FBgn0000404
GO:0000075	0.000784497	5.92081	1.65142	7	21	cell cycle checkpoint	BP	CycA, FBgn0000404
GO:0000087	2.41843e-12	5.14563	9.35802	35	119	M phase of mitotic cell cycle	BP	CycA, FBgn0000404
GO:0000226	7.81154e-12	3.36422	20.1315	54	256	microtubule cytoskeleton organization	BP	CycA, FBgn0000404
GO:0000278	3.6136e-13	3.2048	25.8722	66	329	mitotic cell cycle	BP	CycA, FBgn0000404
GO:0000279	8.45789e-16	3.58333	25.3217	70	322	M phase	BP	CycA, FBgn0000404
GO:0000280	1.36751e-12	5.11767	9.67258	36	123	nuclear division	BP	CycA, FBgn0000404
GO:0000313	1.07122e-06	4.51176	5.52094	19	69	organellar ribosome	CC	CycA, FBgn0000404
GO:0000315	5.98019e-06	5.32187	3.60062	14	45	organellar large ribosomal subunit	CC	CycA, FBgn0000404
GO:0000775	1.70376e-06	6.11486	3.28056	14	41	chromosome, centromeric region	CC	CycA, FBgn0000404
GO:0000776	3.59055e-08	12.8469	1.84031	12	23	kinetochore	CC	CycA, FBgn0000404
GO:0000777	0.000532966	23.1853	0.480082	4	6	condensed chromosome kinetochore	CC	CycA, FBgn0000404
GO:0000779	0.000146766	19.3593	0.640109	5	8	condensed chromosome, centromeric region	CC	CycA, FBgn0000404
GO:0000793	2.62538e-06	9.76892	1.7603	10	22	condensed chromosome	CC	CycA, FBgn0000404
GO:0000819	7.51794e-09	8.74634	2.98828	16	38	sister chromatid segregation	BP	CycA, FBgn0000404
GO:0000910	9.49136e-05	3.88815	4.48241	14	57	cytokinesis	BP	CycA, FBgn0000404
GO:0000940	0.000189668	46.3793	0.400068	4	5	outer kinetochore of condensed chromosome	CC	CycA, FBgn0000404
GO:0003682	8.52863e-05	4.17422	3.889	13	53	chromatin binding	MF	CycA, FBgn0000404
GO:0004364	0.000725245	4.42361	2.56821	9	35	glutathione transferase activity	MF	CycA, FBgn0000404
GO:0005623	0.000210501	1.65054	384.626	412	4807	cell	CC	CycA, FBgn0000404
GO:0005694	2.66677e-08	2.94034	17.763	43	222	chromosome	CC	CycA, FBgn0000404
GO:0005730	0.000731941	3.24255	4.80082	13	60	nucleolus	CC	CycA, FBgn0000404
GO:0005759	0.000585148	2.34589	11.1219	23	139	mitochondrial matrix	CC	CycA, FBgn0000404
GO:0005761	1.07122e-06	4.51176	5.52094	19	69	mitochondrial ribosome	CC	CycA, FBgn0000404
GO:0005762	5.98019e-06	5.32187	3.60062	14	45	mitochondrial large ribosomal subunit	CC	CycA, FBgn0000404
GO:0005813	0.000516462	3.9008	3.5206	11	44	centrosome	CC	CycA, FBgn0000404
GO:0005815	5.93791e-05	4.11751	4.32074	14	54	microtubule organizing center	CC	CycA, FBgn0000404
GO:0005819	2.67236e-07	5.75749	4.16071	17	52	spindle	CC	CycA, FBgn0000404
GO:0005856	3.06264e-05	2.12095	23.604	44	295	cytoskeleton	CC	CycA, FBgn0000404
GO:0005871	0.000291876	5.25588	2.3204	9	29	kinesin complex	CC	CycA, FBgn0000404
GO:0006259	0.000781562	2.12271	14.155	27	180	DNA metabolic process	BP	CycA, FBgn0000404
GO:0006323	2.47855e-05	4.52289	4.01058	14	51	DNA packaging	BP	CycA, FBgn0000404
GO:0006325	0.000177872	2.64333	9.59394	22	122	chromatin organization	BP	CycA, FBgn0000404
GO:0006333	0.000822624	3.63265	3.69603	11	47	chromatin assembly or disassembly	BP	CycA, FBgn0000404
GO:0006996	5.67704e-15	2.51847	60.5519	121	770	organelle organization	BP	CycA, FBgn0000404
GO:0006997	1.67152e-06	8.74694	2.04461	11	26	nucleus organization	BP	CycA, FBgn0000404
GO:0007010	6.07316e-10	2.55159	32.3992	69	412	cytoskeleton organization	BP	CycA, FBgn0000404
GO:0007017	1.90008e-10	2.7449	28.2313	64	359	microtubule-based process	BP	CycA, FBgn0000404
GO:0007049	1.78249e-16	3.13095	36.8816	90	469	cell cycle	BP	CycA, FBgn0000404
GO:0007051	4.6716e-13	4.11721	14.9414	47	190	spindle organization	BP	CycA, FBgn0000404
GO:0007052	5.02739e-12	4.08719	13.6832	43	174	mitotic spindle organization	BP	CycA, FBgn0000404
GO:0007056	0.000499222	23.5971	0.471833	4	6	spindle assembly involved in female meiosis	BP	CycA, FBgn0000404
GO:0007059	1.58975e-11	5.82445	7.07749	29	90	chromosome segregation	BP	CycA, FBgn0000404
GO:0007067	2.41843e-12	5.14563	9.35802	35	119	mitosis	BP	CycA, FBgn0000404
GO:0007076	0.000399687	8.87316	1.10094	6	14	mitotic chromosome condensation	BP	CycA, FBgn0000404
GO:0007080	7.55069e-05	14.2037	0.865027	6	11	mitotic metaphase plate congression	BP	CycA, FBgn0000404
GO:0007088	6.05821e-07	6.20206	3.46011	15	44	regulation of mitosis	BP	CycA, FBgn0000404
GO:0007091	2.99606e-05	9.49668	1.4155	8	18	mitotic metaphase/anaphase transition	BP	CycA, FBgn0000404
GO:0007094	1.57508e-05	23.6801	0.707749	6	9	mitotic cell cycle spindle assembly checkpoint	BP	CycA, FBgn0000404
GO:0007098	6.28259e-05	5.24	2.831	11	36	centrosome cycle	BP	CycA, FBgn0000404
GO:0007126	3.37187e-08	4.39959	7.39205	25	94	meiosis	BP	CycA, FBgn0000404
GO:0007143	5.58991e-08	6.59814	3.77466	17	48	female meiosis	BP	CycA, FBgn0000404
GO:0007346	0.000145706	3.17953	6.36975	17	81	regulation of mitotic cell cycle	BP	CycA, FBgn0000404
GO:0008017	1.23546e-05	4.49417	4.25589	15	58	microtubule binding	MF	CycA, FBgn0000404
GO:0008574	0.00013521	50.8513	0.366887	4	5	plus-end-directed microtubule motor activity	MF	CycA, FBgn0000404
GO:0009617	0.000742772	3.22579	4.79697	13	61	response to bacterium	BP	CycA, FBgn0000404
GO:0010564	2.39457e-05	3.99251	5.03289	16	64	regulation of cell cycle process	BP	CycA, FBgn0000404
GO:0010948	1.78676e-05	10.5535	1.33686	8	17	negative regulation of cell cycle process	BP	CycA, FBgn0000404
GO:0015399	0.000622983	2.3662	10.4196	22	142	primary active transmembrane transporter activity	MF	CycA, FBgn0000404
GO:0015405	0.000622983	2.3662	10.4196	22	142	P-P-bond-hydrolysis-driven transmembrane transporter activity	MF	CycA, FBgn0000404
GO:0015630	3.24574e-06	2.69503	14.8825	34	186	microtubule cytoskeleton	CC	CycA, FBgn0000404
GO:0015631	2.93421e-05	4.10946	4.5494	15	62	tubulin binding	MF	CycA, FBgn0000404
GO:0016043	3.71249e-09	1.80004	113.476	169	1443	cellular component organization	BP	CycA, FBgn0000404
GO:0016585	0.000658214	4.56777	2.56044	9	32	chromatin remodeling complex	CC	CycA, FBgn0000404
GO:0019731	0.000583823	4.6443	2.51644	9	32	antibacterial humoral response	BP	CycA, FBgn0000404
GO:0022402	3.13409e-17	3.47624	30.3546	81	386	cell cycle process	BP	CycA, FBgn0000404
GO:0022403	6.54585e-15	3.37637	26.8945	71	342	cell cycle phase	BP	CycA, FBgn0000404
GO:0022607	0.000502474	1.7882	28.8605	47	367	cellular component assembly	BP	CycA, FBgn0000404
GO:0022804	0.000114372	1.98384	23.9944	43	327	active transmembrane transporter activity	MF	CycA, FBgn0000404
GO:0030071	2.99606e-05	9.49668	1.4155	8	18	regulation of mitotic metaphase/anaphase transition	BP	CycA, FBgn0000404
GO:0031023	0.000100949	4.46933	3.46011	12	44	microtubule organizing center organization	BP	CycA, FBgn0000404
GO:0031523	1.80195e-05	58.0994	0.480082	5	6	Myb complex	CC	CycA, FBgn0000404
GO:0031577	1.57508e-05	23.6801	0.707749	6	9	spindle checkpoint	BP	CycA, FBgn0000404
GO:0031974	1.97534e-06	2.13762	31.3654	58	392	membrane-enclosed lumen	CC	CycA, FBgn0000404
GO:0031980	0.000585148	2.34589	11.1219	23	139	mitochondrial lumen	CC	CycA, FBgn0000404
GO:0031981	0.000209181	2.09394	18.8032	35	235	nuclear lumen	CC	CycA, FBgn0000404
GO:0032991	7.47621e-07	1.67182	112.419	157	1405	macromolecular complex	CC	CycA, FBgn0000404
GO:0032993	0.000216396	5.53354	2.24038	9	28	protein-DNA complex	CC	CycA, FBgn0000404
GO:0033043	8.83788e-05	3.08011	7.31341	19	93	regulation of organelle organization	BP	CycA, FBgn0000404
GO:0034621	0.000655194	2.15151	13.9977	27	178	cellular macromolecular complex subunit organization	BP	CycA, FBgn0000404
GO:0034622	0.000146075	2.55634	10.7735	24	137	cellular macromolecular complex assembly	BP	CycA, FBgn0000404
GO:0035060	0.000308546	14.5167	0.720123	5	9	brahma complex	CC	CycA, FBgn0000404
GO:0043226	0.000127029	1.42994	206.675	245	2583	organelle	CC	CycA, FBgn0000404
GO:0043228	1.82004e-13	2.47586	58.0899	113	726	non-membrane-bounded organelle	CC	CycA, FBgn0000404
GO:0043229	0.000112398	1.43428	206.355	245	2579	intracellular organelle	CC	CycA, FBgn0000404
GO:0043232	1.82004e-13	2.47586	58.0899	113	726	intracellular non-membrane-bounded organelle	CC	CycA, FBgn0000404
GO:0043233	1.85564e-06	2.15753	30.5652	57	382	organelle lumen	CC	CycA, FBgn0000404
GO:0043933	0.000260216	2.22897	14.6268	29	186	macromolecular complex subunit organization	BP	CycA, FBgn0000404
GO:0044085	0.000659641	1.69464	34.837	54	443	cellular component biogenesis	BP	CycA, FBgn0000404
GO:0044422	1.00923e-13	2.14534	113.059	182	1413	organelle part	CC	CycA, FBgn0000404
GO:0044427	5.32175e-10	3.56836	14.5625	41	182	chromosomal part	CC	CycA, FBgn0000404
GO:0044428	7.86992e-06	1.92865	39.6868	67	496	nuclear part	CC	CycA, FBgn0000404
GO:0044430	6.89576e-06	2.35269	20.1634	41	252	cytoskeletal part	CC	CycA, FBgn0000404
GO:0044446	8.73528e-14	2.14986	112.899	182	1411	intracellular organelle part	CC	CycA, FBgn0000404
GO:0044464	0.000210501	1.65054	384.626	412	4807	cell part	CC	CycA, FBgn0000404
GO:0045132	6.12308e-05	4.76877	3.30283	12	42	meiotic chromosome segregation	BP	CycA, FBgn0000404
GO:0045786	7.48637e-05	7.91144	1.57278	8	20	negative regulation of cell cycle	BP	CycA, FBgn0000404
GO:0045839	4.47187e-06	20.7551	0.865027	7	11	negative regulation of mitosis	BP	CycA, FBgn0000404
GO:0045841	1.57508e-05	23.6801	0.707749	6	9	negative regulation of mitotic metaphase/anaphase transition	BP	CycA, FBgn0000404
GO:0048285	5.05449e-12	4.83573	10.0658	36	128	organelle fission	BP	CycA, FBgn0000404
GO:0050000	1.25689e-06	19.0081	1.0223	8	13	chromosome localization	BP	CycA, FBgn0000404
GO:0051225	7.00161e-05	6.68346	1.96597	9	25	spindle assembly	BP	CycA, FBgn0000404
GO:0051276	1.52542e-09	3.22871	16.7501	44	213	chromosome organization	BP	CycA, FBgn0000404
GO:0051297	0.00023005	4.36327	3.22419	11	41	centrosome organization	BP	CycA, FBgn0000404
GO:0051299	0.000244547	10.1423	1.0223	6	13	centrosome separation	BP	CycA, FBgn0000404
GO:0051301	4.18042e-05	2.80896	9.98713	24	127	cell division	BP	CycA, FBgn0000404
GO:0051303	1.25689e-06	19.0081	1.0223	8	13	establishment of chromosome localization	BP	CycA, FBgn0000404
GO:0051310	1.25689e-06	19.0081	1.0223	8	13	metaphase plate congression	BP	CycA, FBgn0000404
GO:0051321	6.61718e-09	4.50554	7.86388	27	100	meiotic cell cycle	BP	CycA, FBgn0000404
GO:0051327	3.37187e-08	4.39959	7.39205	25	94	M phase of meiotic cell cycle	BP	CycA, FBgn0000404
GO:0051640	9.35165e-05	3.48056	5.58336	16	71	organelle localization	BP	CycA, FBgn0000404
GO:0051656	2.94986e-05	3.91042	5.11152	16	65	establishment of organelle localization	BP	CycA, FBgn0000404
GO:0051726	1.39513e-05	2.96078	9.98713	25	127	regulation of cell cycle	BP	CycA, FBgn0000404
GO:0051783	6.05821e-07	6.20206	3.46011	15	44	regulation of nuclear division	BP	CycA, FBgn0000404
GO:0051784	4.47187e-06	20.7551	0.865027	7	11	negative regulation of nuclear division	BP	CycA, FBgn0000404
GO:0065003	5.85557e-05	2.61489	11.4813	26	146	macromolecular complex assembly	BP	CycA, FBgn0000404
GO:0065004	0.000146698	5.16989	2.59508	10	33	protein-DNA complex assembly	BP	CycA, FBgn0000404
GO:0070013	1.85564e-06	2.15753	30.5652	57	382	intracellular organelle lumen	CC	CycA, FBgn0000404
GO:0070603	0.000308546	14.5167	0.720123	5	9	SWI/SNF-type complex	CC	CycA, FBgn0000404
cellCycleHit	1	NA	1	0	541	cellCycleHit	-	CycB, FBgn0000405
cellCycleHit	1	NA	1	0	541	cellCycleHit	-	CycB3, FBgn0015625
cellCycleHit	0.709685	-0.388196	80.1944	4	541	cellCycleHit	-	Dcp2, FBgn0036534
GO:0002684	0.000665185	82.5357	0.0414641	2	5	positive regulation of immune system process	BP	Dcp2, FBgn0036534
GO:0004587	6.86383e-05	Inf	0.0166937	2	2	ornithine-oxo-acid transaminase activity	MF	Dcp2, FBgn0036534
GO:0005496	0.000765064	10.9234	0.417341	4	50	steroid binding	MF	Dcp2, FBgn0036534
GO:0005918	0.000503778	23.2019	0.160711	3	20	septate junction	CC	Dcp2, FBgn0036534
GO:0006525	6.75949e-05	Inf	0.0165856	2	2	arginine metabolic process	BP	Dcp2, FBgn0036534
GO:0006527	6.75949e-05	Inf	0.0165856	2	2	arginine catabolic process	BP	Dcp2, FBgn0036534
GO:0006591	6.75949e-05	Inf	0.0165856	2	2	ornithine metabolic process	BP	Dcp2, FBgn0036534
GO:0006950	7.07003e-05	4.48819	3.25908	12	393	response to stress	BP	Dcp2, FBgn0036534
GO:0008361	0.000738209	11.095	0.414641	4	50	regulation of cell size	BP	Dcp2, FBgn0036534
GO:0016049	0.000492529	12.4571	0.373177	4	45	cell growth	BP	Dcp2, FBgn0036534
GO:0019794	0.000201702	247.679	0.0248785	2	3	nonprotein amino acid metabolic process	BP	Dcp2, FBgn0036534
GO:0030170	0.000264345	14.8011	0.31718	4	38	pyridoxal phosphate binding	MF	Dcp2, FBgn0036534
GO:0031349	0.000401251	123.821	0.0331713	2	4	positive regulation of defense response	BP	Dcp2, FBgn0036534
GO:0040008	0.000933646	7.42681	0.76294	5	92	regulation of growth	BP	Dcp2, FBgn0036534
GO:0042065	0.000992459	61.8929	0.0497569	2	6	glial cell growth	BP	Dcp2, FBgn0036534
GO:0042066	0.000992459	61.8929	0.0497569	2	6	perineurial glial growth	BP	Dcp2, FBgn0036534
GO:0045089	0.000401251	123.821	0.0331713	2	4	positive regulation of innate immune response	BP	Dcp2, FBgn0036534
GO:0048584	0.000112932	41.9818	0.0995139	3	12	positive regulation of response to stimulus	BP	Dcp2, FBgn0036534
GO:0050778	0.000665185	82.5357	0.0414641	2	5	positive regulation of immune response	BP	Dcp2, FBgn0036534
GO:0070160	0.000988161	17.9132	0.200889	3	25	occluding junction	CC	Dcp2, FBgn0036534
GO:0070279	0.000264345	14.8011	0.31718	4	38	vitamin B6 binding	MF	Dcp2, FBgn0036534
cellCycleHit	0.13998	0.788441	211.79	73	541	cellCycleHit	-	desat1, FBgn0086687
GO:0000139	0.000307725	3.92361	4.63156	13	35	Golgi membrane	CC	desat1, FBgn0086687
GO:0003824	2.96278e-09	1.47743	460.373	548	3567	catalytic activity	MF	desat1, FBgn0086687
GO:0004364	1.08461e-05	5.12071	4.51725	15	35	glutathione transferase activity	MF	desat1, FBgn0086687
GO:0005578	4.44708e-06	4.93274	5.29321	17	40	proteinaceous extracellular matrix	CC	desat1, FBgn0086687
GO:0005604	2.75048e-05	13.2402	1.58796	8	12	basement membrane	CC	desat1, FBgn0086687
GO:0005622	6.85313e-05	1.36454	469.64	518	3549	intracellular	CC	desat1, FBgn0086687
GO:0005623	0.000845112	1.40784	636.112	667	4807	cell	CC	desat1, FBgn0086687
GO:0005737	2.71955e-16	1.9199	234.489	334	1772	cytoplasm	CC	desat1, FBgn0086687
GO:0005739	8.00134e-08	1.97667	58.2253	97	440	mitochondrion	CC	desat1, FBgn0086687
GO:0005740	0.000159517	2.02254	24.0841	42	182	mitochondrial envelope	CC	desat1, FBgn0086687
GO:0005783	1.84589e-06	2.38306	24.4811	48	185	endoplasmic reticulum	CC	desat1, FBgn0086687
GO:0005798	9.82011e-05	5.61367	3.17593	11	24	Golgi-associated vesicle	CC	desat1, FBgn0086687
GO:0005811	3.84245e-06	2.16751	30.1713	55	228	lipid particle	CC	desat1, FBgn0086687
GO:0006082	2.76618e-05	1.96976	32.8015	56	251	organic acid metabolic process	BP	desat1, FBgn0086687
GO:0006519	1.24565e-05	2.2161	24.5685	46	188	cellular amino acid and derivative metabolic process	BP	desat1, FBgn0086687
GO:0006520	6.36749e-06	2.48809	19.0798	39	146	cellular amino acid metabolic process	BP	desat1, FBgn0086687
GO:0006582	0.000644219	10.0374	1.30683	6	10	melanin metabolic process	BP	desat1, FBgn0086687
GO:0006888	0.000402426	6.70199	2.09094	8	16	ER to Golgi vesicle-mediated transport	BP	desat1, FBgn0086687
GO:0006952	0.000299633	2.11649	18.6877	34	143	defense response	BP	desat1, FBgn0086687
GO:0008104	0.000862418	1.62893	42.0801	62	322	protein localization	BP	desat1, FBgn0086687
GO:0009055	0.000531471	1.87589	25.2966	42	196	electron carrier activity	MF	desat1, FBgn0086687
GO:0009308	4.11964e-05	1.86776	37.8982	62	290	amine metabolic process	BP	desat1, FBgn0086687
GO:0009617	0.000179149	3.05193	7.97169	19	61	response to bacterium	BP	desat1, FBgn0086687
GO:0012505	0.000226115	2.00108	23.6871	41	179	endomembrane system	CC	desat1, FBgn0086687
GO:0015980	0.000387991	2.4572	11.7615	24	90	energy derivation by oxidation of organic compounds	BP	desat1, FBgn0086687
GO:0016491	6.32271e-06	1.66654	75.6317	112	586	oxidoreductase activity	MF	desat1, FBgn0086687
GO:0016740	0.000270541	1.41514	115.771	150	897	transferase activity	MF	desat1, FBgn0086687
GO:0016765	2.66482e-06	4.11192	7.22761	21	56	transferase activity, transferring alkyl or aryl (other than methyl) groups	MF	desat1, FBgn0086687
GO:0016779	3.15382e-05	3.20551	8.90544	22	69	nucleotidyltransferase activity	MF	desat1, FBgn0086687
GO:0019731	0.000423195	4.03104	4.18187	12	32	antibacterial humoral response	BP	desat1, FBgn0086687
GO:0019752	2.76618e-05	1.96976	32.8015	56	251	carboxylic acid metabolic process	BP	desat1, FBgn0086687
GO:0030134	0.000214351	32.9909	0.793982	5	6	ER to Golgi transport vesicle	CC	desat1, FBgn0086687
GO:0030170	0.000155367	3.9766	4.90445	14	38	pyridoxal phosphate binding	MF	desat1, FBgn0086687
GO:0031012	9.84819e-06	4.53633	5.55787	17	42	extracellular matrix	CC	desat1, FBgn0086687
GO:0031090	0.000110161	1.74825	44.066	68	333	organelle membrane	CC	desat1, FBgn0086687
GO:0031967	7.43991e-05	1.89127	34.0089	56	257	organelle envelope	CC	desat1, FBgn0086687
GO:0031975	8.32516e-05	1.88152	34.1412	56	258	envelope	CC	desat1, FBgn0086687
GO:0042180	3.24392e-05	1.91941	35.2845	59	270	cellular ketone metabolic process	BP	desat1, FBgn0086687
GO:0042742	0.000429293	3.01338	7.18759	17	55	defense response to bacterium	BP	desat1, FBgn0086687
GO:0043436	2.76618e-05	1.96976	32.8015	56	251	oxoacid metabolic process	BP	desat1, FBgn0086687
GO:0044106	6.36749e-06	2.48809	19.0798	39	146	cellular amine metabolic process	BP	desat1, FBgn0086687
GO:0044420	2.75048e-05	13.2402	1.58796	8	12	extracellular matrix part	CC	desat1, FBgn0086687
GO:0044421	9.42199e-05	2.58434	12.836	27	97	extracellular region part	CC	desat1, FBgn0086687
GO:0044424	2.58499e-06	1.43492	422.001	481	3189	intracellular part	CC	desat1, FBgn0086687
GO:0044429	0.000125312	1.76198	41.8164	65	316	mitochondrial part	CC	desat1, FBgn0086687
GO:0044444	1.07803e-14	1.9284	177.058	264	1338	cytoplasmic part	CC	desat1, FBgn0086687
GO:0044464	0.000845112	1.40784	636.112	667	4807	cell part	CC	desat1, FBgn0086687
GO:0048037	2.05076e-05	2.24763	22.07	42	171	cofactor binding	MF	desat1, FBgn0086687
GO:0048193	4.21957e-05	4.71333	4.44324	14	34	Golgi vesicle transport	BP	desat1, FBgn0086687
GO:0051186	8.05631e-05	2.7296	11.3695	25	87	cofactor metabolic process	BP	desat1, FBgn0086687
GO:0051188	7.39254e-05	3.8511	5.75007	16	44	cofactor biosynthetic process	BP	desat1, FBgn0086687
GO:0051536	0.000136757	3.78931	5.42071	15	42	iron-sulfur cluster binding	MF	desat1, FBgn0086687
GO:0051540	0.000136757	3.78931	5.42071	15	42	metal cluster binding	MF	desat1, FBgn0086687
GO:0070279	0.000155367	3.9766	4.90445	14	38	vitamin B6 binding	MF	desat1, FBgn0086687
cellCycleHit	0.0341723	1.45123	32.327	52	541	cellCycleHit	-	dm, FBgn0000472
GO:0000154	0.000614647	11.427	0.810695	5	10	rRNA modification	BP	dm, FBgn0000472
GO:0000175	8.145e-09	50.5718	0.909929	9	11	3'-5'-exoribonuclease activity	MF	dm, FBgn0000472
GO:0000176	5.98613e-07	23.3232	0.962216	8	12	nuclear exosome (RNase complex)	CC	dm, FBgn0000472
GO:0000177	1.52268e-07	81.5	0.641477	7	8	cytoplasmic exosome (RNase complex)	CC	dm, FBgn0000472
GO:0000178	5.98613e-07	23.3232	0.962216	8	12	exosome (RNase complex)	CC	dm, FBgn0000472
GO:0000428	7.49481e-07	9.91552	1.92443	11	24	DNA-directed RNA polymerase complex	CC	dm, FBgn0000472
GO:0001522	0.000156758	19.051	0.648556	5	8	pseudouridine synthesis	BP	dm, FBgn0000472
GO:0002252	0.000141815	5.22686	2.59422	10	32	immune effector process	BP	dm, FBgn0000472
GO:0002376	8.44093e-07	2.88569	14.025	34	173	immune system process	BP	dm, FBgn0000472
GO:0002682	0.000122285	4.05259	4.05347	13	50	regulation of immune system process	BP	dm, FBgn0000472
GO:0003676	0.00074703	1.39153	110.515	141	1336	nucleic acid binding	MF	dm, FBgn0000472
GO:0003723	6.12499e-08	2.50955	24.7335	53	299	RNA binding	MF	dm, FBgn0000472
GO:0003724	1.17752e-06	5.84507	3.63972	15	44	RNA helicase activity	MF	dm, FBgn0000472
GO:0003899	8.20293e-07	8.4513	2.31618	12	28	DNA-directed RNA polymerase activity	MF	dm, FBgn0000472
GO:0004004	1.31312e-06	6.32197	3.22611	14	39	ATP-dependent RNA helicase activity	MF	dm, FBgn0000472
GO:0004386	5.32173e-05	3.01128	8.27208	21	100	helicase activity	MF	dm, FBgn0000472
GO:0004527	5.5754e-05	5.37586	2.81251	11	34	exonuclease activity	MF	dm, FBgn0000472
GO:0004532	2.88031e-08	22.5015	1.24081	10	15	exoribonuclease activity	MF	dm, FBgn0000472
GO:0004540	2.91902e-06	6.3728	2.97795	13	36	ribonuclease activity	MF	dm, FBgn0000472
GO:0004869	0.000607995	22.3061	0.496325	4	6	cysteine-type endopeptidase inhibitor activity	MF	dm, FBgn0000472
GO:0005578	2.76599e-09	8.76	3.20739	17	40	proteinaceous extracellular matrix	CC	dm, FBgn0000472
GO:0005604	5.98613e-07	23.3232	0.962216	8	12	basement membrane	CC	dm, FBgn0000472
GO:0005730	1.7374e-22	16.0951	4.81108	34	60	nucleolus	CC	dm, FBgn0000472
GO:0005736	2.58058e-07	Inf	0.481108	6	6	DNA-directed RNA polymerase I complex	CC	dm, FBgn0000472
GO:0005829	0.000713606	2.11222	14.8342	28	185	cytosol	CC	dm, FBgn0000472
GO:0005852	2.28473e-05	13.5707	1.0424	7	13	eukaryotic translation initiation factor 3 complex	CC	dm, FBgn0000472
GO:0006360	2.22413e-08	Inf	0.567486	7	7	transcription from RNA polymerase I promoter	BP	dm, FBgn0000472
GO:0006364	1.76128e-16	24.6808	2.51315	21	31	rRNA processing	BP	dm, FBgn0000472
GO:0006396	3.13002e-09	2.97146	19.6188	48	242	RNA processing	BP	dm, FBgn0000472
GO:0006400	0.000614647	11.427	0.810695	5	10	tRNA modification	BP	dm, FBgn0000472
GO:0006412	0.000838848	1.77396	27.1583	44	335	translation	BP	dm, FBgn0000472
GO:0006563	0.000200097	45.6554	0.405347	4	5	L-serine metabolic process	BP	dm, FBgn0000472
GO:0006582	4.37718e-05	17.1738	0.810695	6	10	melanin metabolic process	BP	dm, FBgn0000472
GO:0006626	0.000555157	5.39619	2.02674	8	25	protein targeting to mitochondrion	BP	dm, FBgn0000472
GO:0006807	0.000792879	1.37541	130.522	162	1610	nitrogen compound metabolic process	BP	dm, FBgn0000472
GO:0006952	2.82949e-06	2.98502	11.5929	29	143	defense response	BP	dm, FBgn0000472
GO:0006955	2.47591e-07	3.44546	10.3769	29	128	immune response	BP	dm, FBgn0000472
GO:0006959	6.42857e-05	3.45423	5.99914	17	74	humoral immune response	BP	dm, FBgn0000472
GO:0008026	6.99303e-05	3.42843	6.03862	17	73	ATP-dependent helicase activity	MF	dm, FBgn0000472
GO:0008033	0.000555157	5.39619	2.02674	8	25	tRNA processing	BP	dm, FBgn0000472
GO:0008135	0.000570029	3.01577	5.87318	15	71	translation factor activity, nucleic acid binding	MF	dm, FBgn0000472
GO:0008168	0.000311549	2.75124	8.02392	19	97	methyltransferase activity	MF	dm, FBgn0000472
GO:0008186	1.31312e-06	6.32197	3.22611	14	39	RNA-dependent ATPase activity	MF	dm, FBgn0000472
GO:0008320	0.000848407	4.385	2.64707	9	32	protein transmembrane transporter activity	MF	dm, FBgn0000472
GO:0008408	7.21868e-05	6.73099	1.9853	9	24	3'-5' exonuclease activity	MF	dm, FBgn0000472
GO:0008757	0.000108977	3.84645	4.54964	14	55	S-adenosylmethionine-dependent methyltransferase activity	MF	dm, FBgn0000472
GO:0009451	1.15018e-07	9.40241	2.35102	13	29	RNA modification	BP	dm, FBgn0000472
GO:0009607	1.08751e-06	3.42246	9.32299	26	115	response to biotic stimulus	BP	dm, FBgn0000472
GO:0009617	4.71551e-09	6.14135	4.94524	21	61	response to bacterium	BP	dm, FBgn0000472
GO:0010467	0.000276334	1.44968	104.985	137	1295	gene expression	BP	dm, FBgn0000472
GO:0015450	0.000161732	6.89493	1.73714	8	21	P-P-bond-hydrolysis-driven protein transmembrane transporter activity	MF	dm, FBgn0000472
GO:0016070	0.000704693	1.48548	71.4222	97	881	RNA metabolic process	BP	dm, FBgn0000472
GO:0016072	4.74089e-16	22.4336	2.59422	21	32	rRNA metabolic process	BP	dm, FBgn0000472
GO:0016741	0.000121323	2.90054	8.10664	20	98	transferase activity, transferring one-carbon groups	MF	dm, FBgn0000472
GO:0016765	0.000507538	3.39942	4.63237	13	56	transferase activity, transferring alkyl or aryl (other than methyl) groups	MF	dm, FBgn0000472
GO:0016779	0.000412588	3.12832	5.70774	15	69	nucleotidyltransferase activity	MF	dm, FBgn0000472
GO:0016796	3.62608e-06	9.36672	1.81986	10	22	exonuclease activity, active with either ribo- or deoxyribonucleic acids and producing 5'-phosphomonoesters	MF	dm, FBgn0000472
GO:0016896	2.88031e-08	22.5015	1.24081	10	15	exoribonuclease activity, producing 5'-phosphomonoesters	MF	dm, FBgn0000472
GO:0019730	7.73397e-05	3.55996	5.51273	16	68	antimicrobial humoral response	BP	dm, FBgn0000472
GO:0019731	4.68532e-07	7.91412	2.59422	13	32	antibacterial humoral response	BP	dm, FBgn0000472
GO:0022613	1.66116e-20	11.3988	5.99914	36	74	ribonucleoprotein complex biogenesis	BP	dm, FBgn0000472
GO:0022884	0.000161732	6.89493	1.73714	8	21	macromolecule transmembrane transporter activity	MF	dm, FBgn0000472
GO:0030515	0.000563692	Inf	0.248162	3	3	snoRNA binding	MF	dm, FBgn0000472
GO:0030684	1.82109e-05	57.9634	0.481108	5	6	preribosome	CC	dm, FBgn0000472
GO:0030880	7.49481e-07	9.91552	1.92443	11	24	RNA polymerase complex	CC	dm, FBgn0000472
GO:0031012	6.8215e-09	8.05619	3.36776	17	42	extracellular matrix	CC	dm, FBgn0000472
GO:0031347	8.88926e-05	6.4627	2.02674	9	25	regulation of defense response	BP	dm, FBgn0000472
GO:0031974	2.98435e-10	2.64622	31.4324	68	392	membrane-enclosed lumen	CC	dm, FBgn0000472
GO:0031981	1.9747e-10	3.25789	18.8434	49	235	nuclear lumen	CC	dm, FBgn0000472
GO:0032040	0.000191272	46.271	0.400923	4	5	small-subunit processome	CC	dm, FBgn0000472
GO:0034062	8.20293e-07	8.4513	2.31618	12	28	RNA polymerase activity	MF	dm, FBgn0000472
GO:0034404	0.000329209	14.286	0.729625	5	9	nucleobase, nucleoside and nucleotide biosynthetic process	BP	dm, FBgn0000472
GO:0034470	1.19923e-16	11.1215	4.86417	29	60	ncRNA processing	BP	dm, FBgn0000472
GO:0034654	0.000329209	14.286	0.729625	5	9	nucleobase, nucleoside, nucleotide and nucleic acid biosynthetic process	BP	dm, FBgn0000472
GO:0034660	7.7517e-14	5.82043	8.91764	36	110	ncRNA metabolic process	BP	dm, FBgn0000472
GO:0035006	2.77045e-07	Inf	0.486417	6	6	melanization defense response	BP	dm, FBgn0000472
GO:0035007	0.000530222	Inf	0.243208	3	3	regulation of melanization defense response	BP	dm, FBgn0000472
GO:0042254	1.61882e-27	31.4729	3.81027	34	47	ribosome biogenesis	BP	dm, FBgn0000472
GO:0042742	1.46777e-07	5.66238	4.45882	18	55	defense response to bacterium	BP	dm, FBgn0000472
GO:0043233	1.78647e-09	2.56969	30.6305	65	382	organelle lumen	CC	dm, FBgn0000472
GO:0044085	2.00969e-05	1.90771	35.9138	61	443	cellular component biogenesis	BP	dm, FBgn0000472
GO:0044271	0.000968875	2.83589	6.16128	15	76	nitrogen compound biosynthetic process	BP	dm, FBgn0000472
GO:0044420	5.98613e-07	23.3232	0.962216	8	12	extracellular matrix part	CC	dm, FBgn0000472
GO:0044421	3.82528e-07	3.92082	7.77791	24	97	extracellular region part	CC	dm, FBgn0000472
GO:0044428	3.16689e-05	1.84745	39.7716	65	496	nuclear part	CC	dm, FBgn0000472
GO:0044452	1.52268e-07	81.5	0.641477	7	8	nucleolar part	CC	dm, FBgn0000472
GO:0045087	1.24118e-07	6.17699	3.9724	17	49	innate immune response	BP	dm, FBgn0000472
GO:0050776	0.000430901	4.92012	2.43208	9	30	regulation of immune response	BP	dm, FBgn0000472
GO:0051704	0.000193751	2.31593	13.7007	28	169	multi-organism process	BP	dm, FBgn0000472
GO:0051707	6.314e-07	3.54352	9.07978	26	112	response to other organism	BP	dm, FBgn0000472
GO:0055029	7.49481e-07	9.91552	1.92443	11	24	nuclear DNA-directed RNA polymerase complex	CC	dm, FBgn0000472
GO:0070013	1.78647e-09	2.56969	30.6305	65	382	intracellular organelle lumen	CC	dm, FBgn0000472
GO:0070035	6.99303e-05	3.42843	6.03862	17	73	purine NTP-dependent helicase activity	MF	dm, FBgn0000472
GO:0070585	0.000555157	5.39619	2.02674	8	25	protein localization in mitochondrion	BP	dm, FBgn0000472
cellCycleHit	0.112123	0.898659	6.83949	5	541	cellCycleHit	-	Doa, FBgn0053553
GO:0007318	0.000668513	70.2323	0.0400343	2	8	pole plasm protein localization	BP	Doa, FBgn0053553
GO:0007611	0.000322133	14.1239	0.335287	4	67	learning or memory	BP	Doa, FBgn0053553
GO:0007635	4.28257e-05	15.2978	0.400343	5	80	chemosensory behavior	BP	Doa, FBgn0053553
GO:0008105	0.000468866	23.2065	0.155133	3	31	asymmetric protein localization	BP	Doa, FBgn0053553
GO:0022604	0.000342507	9.57983	0.620532	5	124	regulation of cell morphogenesis	BP	Doa, FBgn0053553
GO:0042048	0.000522268	12.3423	0.380326	4	76	olfactory behavior	BP	Doa, FBgn0053553
GO:0043186	0.000619993	72.2609	0.0384681	2	9	P granule	CC	Doa, FBgn0053553
GO:0045727	0.000856817	60.1905	0.0450386	2	9	positive regulation of translation	BP	Doa, FBgn0053553
GO:0046594	7.2763e-05	421.697	0.0150129	2	3	maintenance of pole plasm mRNA location	BP	Doa, FBgn0053553
GO:0051237	0.000145068	210.818	0.0200172	2	4	maintenance of RNA location	BP	Doa, FBgn0053553
GO:0060293	0.000619993	72.2609	0.0384681	2	9	germ plasm	CC	Doa, FBgn0053553
cellCycleHit	0.101361	0.947714	165.725	80	541	cellCycleHit	-	Dp, FBgn0011763
GO:0000070	0.000303554	3.72569	5.24264	14	37	mitotic sister chromatid segregation	BP	Dp, FBgn0011763
GO:0000087	1.48501e-06	2.80049	16.8615	37	119	M phase of mitotic cell cycle	BP	Dp, FBgn0011763
GO:0000166	0.000114657	1.40026	145.947	186	1046	nucleotide binding	MF	Dp, FBgn0011763
GO:0000228	5.90148e-08	4.41842	9.26791	27	64	nuclear chromosome	CC	Dp, FBgn0011763
GO:0000278	3.70747e-08	2.13921	46.617	83	329	mitotic cell cycle	BP	Dp, FBgn0011763
GO:0000279	1.20245e-06	1.97993	45.6251	77	322	M phase	BP	Dp, FBgn0011763
GO:0000280	1.28052e-06	2.77617	17.4282	38	123	nuclear division	BP	Dp, FBgn0011763
GO:0000785	2.28017e-10	4.43445	12.7434	37	88	chromatin	CC	Dp, FBgn0011763
GO:0000792	2.84555e-05	8.52535	2.46179	10	17	heterochromatin	CC	Dp, FBgn0011763
GO:0000819	0.000105945	3.9959	5.38433	15	38	sister chromatid segregation	BP	Dp, FBgn0011763
GO:0001700	0.000559242	2.01736	20.1204	35	142	embryonic development via the syncytial blastoderm	BP	Dp, FBgn0011763
GO:0001882	0.000371628	1.43312	100.6	132	721	nucleoside binding	MF	Dp, FBgn0011763
GO:0001883	0.000379095	1.43412	99.7633	131	715	purine nucleoside binding	MF	Dp, FBgn0011763
GO:0001885	9.94374e-05	7.85045	2.26709	9	16	endothelial cell development	BP	Dp, FBgn0011763
GO:0003676	8.08735e-07	1.48324	186.411	244	1336	nucleic acid binding	MF	Dp, FBgn0011763
GO:0003677	1.13771e-06	1.63716	99.7633	144	715	DNA binding	MF	Dp, FBgn0011763
GO:0003678	0.000268701	4.04386	4.60446	13	33	DNA helicase activity	MF	Dp, FBgn0011763
GO:0003682	5.74746e-09	5.6091	7.39504	25	53	chromatin binding	MF	Dp, FBgn0011763
GO:0003712	2.5836e-05	3.56987	7.6741	20	55	transcription cofactor activity	MF	Dp, FBgn0011763
GO:0004407	1.01305e-06	Inf	0.976704	7	7	histone deacetylase activity	MF	Dp, FBgn0011763
GO:0004529	0.000861951	15.4821	0.976704	5	7	exodeoxyribonuclease activity	MF	Dp, FBgn0011763
GO:0005488	1.15172e-09	1.4966	661.228	752	4739	binding	MF	Dp, FBgn0011763
GO:0005515	8.51318e-06	1.40303	214.735	269	1539	protein binding	MF	Dp, FBgn0011763
GO:0005524	0.000117502	1.50104	91.1125	124	653	ATP binding	MF	Dp, FBgn0011763
GO:0005622	2.74158e-08	1.53526	513.935	585	3549	intracellular	CC	Dp, FBgn0011763
GO:0005623	8.82223e-09	1.84864	696.107	752	4807	cell	CC	Dp, FBgn0011763
GO:0005634	4.78029e-13	1.80931	196.653	281	1358	nucleus	CC	Dp, FBgn0011763
GO:0005654	6.3508e-06	2.26935	25.6316	48	177	nucleoplasm	CC	Dp, FBgn0011763
GO:0005656	1.87973e-07	Inf	1.15849	8	8	pre-replicative complex	CC	Dp, FBgn0011763
GO:0005657	0.000117846	7.66365	2.31698	9	16	replication fork	CC	Dp, FBgn0011763
GO:0005678	0.000514587	11.8882	1.3033	6	9	chromatin assembly complex	CC	Dp, FBgn0011763
GO:0005694	3.23749e-15	3.42187	32.1481	78	222	chromosome	CC	Dp, FBgn0011763
GO:0005918	2.64254e-05	7.29971	2.89622	11	20	septate junction	CC	Dp, FBgn0011763
GO:0006139	4.83889e-08	1.55293	191.285	255	1350	nucleobase, nucleoside, nucleotide and nucleic acid metabolic process	BP	Dp, FBgn0011763
GO:0006259	9.2131e-13	3.41529	25.5047	63	180	DNA metabolic process	BP	Dp, FBgn0011763
GO:0006260	3.28832e-13	6.08808	10.627	37	75	DNA replication	BP	Dp, FBgn0011763
GO:0006261	2.39927e-12	9.48711	6.09279	26	43	DNA-dependent DNA replication	BP	Dp, FBgn0011763
GO:0006267	1.12595e-06	Inf	0.99185	7	7	pre-replicative complex assembly	BP	Dp, FBgn0011763
GO:0006270	4.60715e-09	67.3694	1.70031	11	12	DNA replication initiation	BP	Dp, FBgn0011763
GO:0006277	3.11689e-05	21.345	1.27524	7	9	DNA amplification	BP	Dp, FBgn0011763
GO:0006323	8.842e-08	5.07028	7.22634	23	51	DNA packaging	BP	Dp, FBgn0011763
GO:0006325	2.49424e-10	3.66094	17.2865	45	122	chromatin organization	BP	Dp, FBgn0011763
GO:0006333	3.9208e-07	4.97688	6.65957	21	47	chromatin assembly or disassembly	BP	Dp, FBgn0011763
GO:0006334	8.52535e-05	6.78899	2.69216	10	19	nucleosome assembly	BP	Dp, FBgn0011763
GO:0006342	2.35159e-08	6.84861	5.38433	20	38	chromatin silencing	BP	Dp, FBgn0011763
GO:0006464	0.000208205	1.51524	80.3399	110	567	protein modification process	BP	Dp, FBgn0011763
GO:0006476	1.24863e-06	48.8464	1.27524	8	9	protein amino acid deacetylation	BP	Dp, FBgn0011763
GO:0006479	1.83203e-05	6.67694	3.25894	12	23	protein amino acid methylation	BP	Dp, FBgn0011763
GO:0006807	3.39817e-07	1.47627	228.126	291	1610	nitrogen compound metabolic process	BP	Dp, FBgn0011763
GO:0006996	5.0814e-11	1.89819	109.104	172	770	organelle organization	BP	Dp, FBgn0011763
GO:0007049	4.39507e-10	2.09489	66.454	115	469	cell cycle	BP	Dp, FBgn0011763
GO:0007059	2.98409e-06	3.09209	12.7524	30	90	chromosome segregation	BP	Dp, FBgn0011763
GO:0007067	1.48501e-06	2.80049	16.8615	37	119	mitosis	BP	Dp, FBgn0011763
GO:0007088	0.000686913	3.16598	6.23449	15	44	regulation of mitosis	BP	Dp, FBgn0011763
GO:0007275	0.00025823	1.33669	196.386	238	1386	multicellular organismal development	BP	Dp, FBgn0011763
GO:0007307	0.000299782	30.4361	0.850157	5	6	eggshell chorion gene amplification	BP	Dp, FBgn0011763
GO:0007346	8.4488e-05	2.74835	11.4771	25	81	regulation of mitotic cell cycle	BP	Dp, FBgn0011763
GO:0007399	3.01403e-05	1.59	81.8985	116	578	nervous system development	BP	Dp, FBgn0011763
GO:0008080	0.000655543	3.35005	5.58116	14	40	N-acetyltransferase activity	MF	Dp, FBgn0011763
GO:0008134	0.00019338	2.56232	11.9995	25	86	transcription factor binding	MF	Dp, FBgn0011763
GO:0008213	1.83203e-05	6.67694	3.25894	12	23	protein amino acid alkylation	BP	Dp, FBgn0011763
GO:0008270	0.000292632	1.40689	119.576	154	857	zinc ion binding	MF	Dp, FBgn0011763
GO:0008623	0.000437091	Inf	0.579244	4	4	chromatin accessibility complex	CC	Dp, FBgn0011763
GO:0009790	0.000413507	1.56696	59.3693	84	419	embryonic development	BP	Dp, FBgn0011763
GO:0009792	0.000960358	1.94335	20.6872	35	146	embryonic development ending in birth or egg hatching	BP	Dp, FBgn0011763
GO:0009890	8.9001e-06	2.37097	21.5373	42	152	negative regulation of biosynthetic process	BP	Dp, FBgn0011763
GO:0009892	2.94274e-05	2.00164	31.4558	54	222	negative regulation of metabolic process	BP	Dp, FBgn0011763
GO:0009987	5.46449e-09	1.54157	651.787	730	4600	cellular process	BP	Dp, FBgn0011763
GO:0010558	7.43264e-06	2.39313	21.3956	42	151	negative regulation of macromolecule biosynthetic process	BP	Dp, FBgn0011763
GO:0010564	0.000996026	2.58807	9.06834	19	64	regulation of cell cycle process	BP	Dp, FBgn0011763
GO:0010605	1.47453e-05	2.06481	30.7474	54	217	negative regulation of macromolecule metabolic process	BP	Dp, FBgn0011763
GO:0010629	1.50574e-05	2.30685	21.9624	42	155	negative regulation of gene expression	BP	Dp, FBgn0011763
GO:0010926	5.2953e-05	1.58248	77.7894	110	549	anatomical structure formation	BP	Dp, FBgn0011763
GO:0014045	0.000402549	6.97108	2.12539	8	15	establishment of endothelial blood-brain barrier	BP	Dp, FBgn0011763
GO:0016043	1.58366e-11	1.69913	204.463	286	1443	cellular component organization	BP	Dp, FBgn0011763
GO:0016278	0.000164194	6.98594	2.37199	9	17	lysine N-methyltransferase activity	MF	Dp, FBgn0011763
GO:0016279	0.000164194	6.98594	2.37199	9	17	protein-lysine N-methyltransferase activity	MF	Dp, FBgn0011763
GO:0016327	0.000251615	3.42032	6.37169	16	44	apicolateral plasma membrane	CC	Dp, FBgn0011763
GO:0016458	3.3908e-06	3.41431	10.3436	26	73	gene silencing	BP	Dp, FBgn0011763
GO:0016481	5.18789e-06	2.65625	17.0031	36	120	negative regulation of transcription	BP	Dp, FBgn0011763
GO:0016568	2.51659e-06	3.48912	10.2019	26	72	chromatin modification	BP	Dp, FBgn0011763
GO:0016569	8.28883e-06	4.4236	6.09279	18	43	covalent chromatin modification	BP	Dp, FBgn0011763
GO:0016570	8.28883e-06	4.4236	6.09279	18	43	histone modification	BP	Dp, FBgn0011763
GO:0016571	2.35266e-05	8.73161	2.40878	10	17	histone methylation	BP	Dp, FBgn0011763
GO:0016575	5.66203e-05	Inf	0.708464	5	5	histone deacetylation	BP	Dp, FBgn0011763
GO:0016585	1.15668e-05	5.28669	4.63395	15	32	chromatin remodeling complex	CC	Dp, FBgn0011763
GO:0016740	7.22461e-05	1.44494	125.158	164	897	transferase activity	MF	Dp, FBgn0011763
GO:0016810	0.000347252	2.44114	12.4181	25	89	hydrolase activity, acting on carbon-nitrogen (but not peptide) bonds	MF	Dp, FBgn0011763
GO:0016895	0.000861951	15.4821	0.976704	5	7	exodeoxyribonuclease activity, producing 5'-phosphomonoesters	MF	Dp, FBgn0011763
GO:0018024	0.000164194	6.98594	2.37199	9	17	histone-lysine N-methyltransferase activity	MF	Dp, FBgn0011763
GO:0019213	8.25123e-05	14.4738	1.39529	7	10	deacetylase activity	MF	Dp, FBgn0011763
GO:0019222	0.000356405	1.38486	133.9	169	945	regulation of metabolic process	BP	Dp, FBgn0011763
GO:0022402	5.97147e-08	2.01825	54.6935	93	386	cell cycle process	BP	Dp, FBgn0011763
GO:0022403	2.30995e-07	2.02725	48.459	83	342	cell cycle phase	BP	Dp, FBgn0011763
GO:0022607	1.72315e-05	1.77929	52.0013	81	367	cellular component assembly	BP	Dp, FBgn0011763
GO:0030261	8.67347e-05	5.24354	3.68401	12	26	chromosome condensation	BP	Dp, FBgn0011763
GO:0030554	0.000463366	1.42707	99.3447	130	712	adenyl nucleotide binding	MF	Dp, FBgn0011763
GO:0030894	0.000530266	8.32833	1.73773	7	12	replisome	CC	Dp, FBgn0011763
GO:0031324	4.01472e-05	2.08506	26.4966	47	187	negative regulation of cellular metabolic process	BP	Dp, FBgn0011763
GO:0031327	8.9001e-06	2.37097	21.5373	42	152	negative regulation of cellular biosynthetic process	BP	Dp, FBgn0011763
GO:0031497	8.67347e-05	5.24354	3.68401	12	26	chromatin assembly	BP	Dp, FBgn0011763
GO:0031519	0.000122503	9.52944	1.88254	8	13	PcG protein complex	CC	Dp, FBgn0011763
GO:0031981	8.16086e-06	2.05305	34.0306	59	235	nuclear lumen	CC	Dp, FBgn0011763
GO:0032502	3.80247e-05	1.37128	222.458	272	1570	developmental process	BP	Dp, FBgn0011763
GO:0032553	0.000924203	1.37985	109.949	140	788	ribonucleotide binding	MF	Dp, FBgn0011763
GO:0032555	0.000924203	1.37985	109.949	140	788	purine ribonucleotide binding	MF	Dp, FBgn0011763
GO:0032559	0.000125863	1.49797	91.252	124	654	adenyl ribonucleotide binding	MF	Dp, FBgn0011763
GO:0032993	2.07705e-09	10.8391	4.05471	18	28	protein-DNA complex	CC	Dp, FBgn0011763
GO:0033043	0.000365479	2.38707	13.1774	26	93	regulation of organelle organization	BP	Dp, FBgn0011763
GO:0033301	0.000402549	6.97108	2.12539	8	15	cell cycle comprising mitosis without cytokinesis	BP	Dp, FBgn0011763
GO:0033558	1.01305e-06	Inf	0.976704	7	7	protein deacetylase activity	MF	Dp, FBgn0011763
GO:0034621	0.000870021	1.84791	25.2213	41	178	cellular macromolecular complex subunit organization	BP	Dp, FBgn0011763
GO:0034622	8.61901e-06	2.46843	19.4119	39	137	cellular macromolecular complex assembly	BP	Dp, FBgn0011763
GO:0034960	7.39112e-05	1.32217	299.114	351	2111	cellular biopolymer metabolic process	BP	Dp, FBgn0011763
GO:0035060	3.59767e-05	20.8333	1.3033	7	9	brahma complex	CC	Dp, FBgn0011763
GO:0040029	1.20279e-06	3.19849	12.8941	31	91	regulation of gene expression, epigenetic	BP	Dp, FBgn0011763
GO:0042054	7.48033e-05	6.9049	2.65105	10	19	histone methyltransferase activity	MF	Dp, FBgn0011763
GO:0042325	0.000519702	3.2796	6.09279	15	43	regulation of phosphorylation	BP	Dp, FBgn0011763
GO:0043138	1.5644e-05	16.5564	1.53482	8	11	3'-5' DNA helicase activity	MF	Dp, FBgn0011763
GO:0043226	1.592e-06	1.41849	374.047	437	2583	organelle	CC	Dp, FBgn0011763
GO:0043227	6.21126e-07	1.44564	318.729	383	2201	membrane-bounded organelle	CC	Dp, FBgn0011763
GO:0043228	8.79983e-05	1.49224	105.133	140	726	non-membrane-bounded organelle	CC	Dp, FBgn0011763
GO:0043229	1.84824e-06	1.41526	373.468	436	2579	intracellular organelle	CC	Dp, FBgn0011763
GO:0043231	7.65359e-07	1.44125	318.295	382	2198	intracellular membrane-bounded organelle	CC	Dp, FBgn0011763
GO:0043232	8.79983e-05	1.49224	105.133	140	726	intracellular non-membrane-bounded organelle	CC	Dp, FBgn0011763
GO:0043296	0.000945897	3.21655	5.79244	14	40	apical junction complex	CC	Dp, FBgn0011763
GO:0043596	0.000530266	8.32833	1.73773	7	12	nuclear replication fork	CC	Dp, FBgn0011763
GO:0043601	0.000530266	8.32833	1.73773	7	12	nuclear replisome	CC	Dp, FBgn0011763
GO:0043687	3.61276e-06	1.76713	63.6201	98	449	post-translational protein modification	BP	Dp, FBgn0011763
GO:0043933	0.00030957	1.91772	26.3549	44	186	macromolecular complex subunit organization	BP	Dp, FBgn0011763
GO:0044085	5.72764e-05	1.64787	62.7699	92	443	cellular component biogenesis	BP	Dp, FBgn0011763
GO:0044237	1.06718e-05	1.34431	406.233	468	2867	cellular metabolic process	BP	Dp, FBgn0011763
GO:0044260	9.57728e-05	1.31582	299.964	351	2117	cellular macromolecule metabolic process	BP	Dp, FBgn0011763
GO:0044422	1.08313e-05	1.42986	204.618	255	1413	organelle part	CC	Dp, FBgn0011763
GO:0044424	2.66324e-06	1.41439	461.803	523	3189	intracellular part	CC	Dp, FBgn0011763
GO:0044427	4.33073e-16	3.9334	26.3556	70	182	chromosomal part	CC	Dp, FBgn0011763
GO:0044428	5.06428e-13	2.29661	71.8263	130	496	nuclear part	CC	Dp, FBgn0011763
GO:0044446	1.39757e-05	1.42345	204.328	254	1411	intracellular organelle part	CC	Dp, FBgn0011763
GO:0044451	2.11795e-06	2.44045	23.3146	46	161	nucleoplasm part	CC	Dp, FBgn0011763
GO:0044454	1.10201e-07	4.57955	8.39904	25	58	nuclear chromosome part	CC	Dp, FBgn0011763
GO:0044464	8.82223e-09	1.84864	696.107	752	4807	cell part	CC	Dp, FBgn0011763
GO:0045446	9.94374e-05	7.85045	2.26709	9	16	endothelial cell differentiation	BP	Dp, FBgn0011763
GO:0045448	3.19421e-05	6.11951	3.40063	12	24	mitotic cell cycle, embryonic	BP	Dp, FBgn0011763
GO:0045786	0.000148969	6.10907	2.83386	10	20	negative regulation of cell cycle	BP	Dp, FBgn0011763
GO:0045814	2.35159e-08	6.84861	5.38433	20	38	negative regulation of gene expression, epigenetic	BP	Dp, FBgn0011763
GO:0045892	5.28806e-06	2.79821	15.0194	33	106	negative regulation of transcription, DNA-dependent	BP	Dp, FBgn0011763
GO:0045934	5.66985e-06	2.56191	18.4201	38	130	negative regulation of nucleobase, nucleoside, nucleotide and nucleic acid metabolic process	BP	Dp, FBgn0011763
GO:0046914	0.000391707	1.35496	151.947	189	1089	transition metal ion binding	MF	Dp, FBgn0011763
GO:0046974	0.000158562	18.5952	1.11623	6	8	histone methyltransferase activity (H3-K9 specific)	MF	Dp, FBgn0011763
GO:0048285	3.76837e-06	2.61973	18.1367	38	128	organelle fission	BP	Dp, FBgn0011763
GO:0048519	4.24488e-07	1.87191	61.6364	99	435	negative regulation of biological process	BP	Dp, FBgn0011763
GO:0048523	8.45086e-06	1.7961	54.2684	85	383	negative regulation of cellular process	BP	Dp, FBgn0011763
GO:0050789	0.000241693	1.298	283.953	331	2004	regulation of biological process	BP	Dp, FBgn0011763
GO:0050794	0.000402028	1.29088	265.674	310	1875	regulation of cellular process	BP	Dp, FBgn0011763
GO:0051172	5.66985e-06	2.56191	18.4201	38	130	negative regulation of nitrogen compound metabolic process	BP	Dp, FBgn0011763
GO:0051253	1.02905e-05	2.68639	15.4445	33	109	negative regulation of RNA metabolic process	BP	Dp, FBgn0011763
GO:0051276	8.03608e-17	3.71347	30.1806	78	213	chromosome organization	BP	Dp, FBgn0011763
GO:0051726	0.000286454	2.16538	17.995	33	127	regulation of cell cycle	BP	Dp, FBgn0011763
GO:0051783	0.000686913	3.16598	6.23449	15	44	regulation of nuclear division	BP	Dp, FBgn0011763
GO:0060255	0.000557316	1.38084	125.115	158	883	regulation of macromolecule metabolic process	BP	Dp, FBgn0011763
GO:0060856	0.000402549	6.97108	2.12539	8	15	establishment of blood-brain barrier	BP	Dp, FBgn0011763
GO:0065003	2.9047e-06	2.51031	20.6872	42	146	macromolecular complex assembly	BP	Dp, FBgn0011763
GO:0065004	8.152e-10	9.49061	4.67587	20	33	protein-DNA complex assembly	BP	Dp, FBgn0011763
GO:0065007	0.000243467	1.29068	309.882	358	2187	biological regulation	BP	Dp, FBgn0011763
GO:0070160	6.62523e-05	5.51525	3.62028	12	25	occluding junction	CC	Dp, FBgn0011763
GO:0070603	3.59767e-05	20.8333	1.3033	7	9	SWI/SNF-type complex	CC	Dp, FBgn0011763
cellCycleHit	0.824864	-0.673008	110.532	4	541	cellCycleHit	-	dsh, FBgn0000499
GO:0000042	0.000636092	97.4507	0.0417501	2	4	protein targeting to Golgi	BP	dsh, FBgn0000499
GO:0000267	0.000581567	6.54598	1.05044	6	96	cell fraction	CC	dsh, FBgn0000499
GO:0000301	0.000636092	97.4507	0.0417501	2	4	retrograde transport, vesicle recycling within Golgi	BP	dsh, FBgn0000499
GO:0004364	4.86546e-05	14.7996	0.409867	5	35	glutathione transferase activity	MF	dsh, FBgn0000499
GO:0005371	0.000135693	Inf	0.023421	2	2	tricarboxylate secondary active transmembrane transporter activity	MF	dsh, FBgn0000499
GO:0005624	0.000462819	6.85525	1.00667	6	92	membrane fraction	CC	dsh, FBgn0000499
GO:0005626	0.000549878	6.62069	1.03949	6	95	insoluble fraction	CC	dsh, FBgn0000499
GO:0005783	0.000159786	5.21498	2.02428	9	185	endoplasmic reticulum	CC	dsh, FBgn0000499
GO:0006525	0.000107465	Inf	0.020875	2	2	arginine metabolic process	BP	dsh, FBgn0000499
GO:0006527	0.000107465	Inf	0.020875	2	2	arginine catabolic process	BP	dsh, FBgn0000499
GO:0016765	3.50287e-06	12.9458	0.655787	7	56	transferase activity, transferring alkyl or aryl (other than methyl) groups	MF	dsh, FBgn0000499
GO:0034067	0.000636092	97.4507	0.0417501	2	4	protein localization in Golgi apparatus	BP	dsh, FBgn0000499
cellCycleHit	0.468232	0.0552618	845.158	78	541	cellCycleHit	-	dup, FBgn0000996
GO:0000267	0.000979795	2.18147	14.8046	27	96	cell fraction	CC	dup, FBgn0000996
GO:0001882	0.000162457	1.44814	109.403	144	721	nucleoside binding	MF	dup, FBgn0000996
GO:0001883	0.000160369	1.45047	108.493	143	715	purine nucleoside binding	MF	dup, FBgn0000996
GO:0003824	7.0331e-07	1.35343	541.249	619	3567	catalytic activity	MF	dup, FBgn0000996
GO:0005501	7.36e-05	33.703	1.06217	6	7	retinoid binding	MF	dup, FBgn0000996
GO:0005524	0.000396562	1.43611	99.0848	130	653	ATP binding	MF	dup, FBgn0000996
GO:0005578	0.000532834	3.32943	6.16858	15	40	proteinaceous extracellular matrix	CC	dup, FBgn0000996
GO:0005656	1.4089e-05	38.6838	1.23372	7	8	pre-replicative complex	CC	dup, FBgn0000996
GO:0005792	0.000826317	2.34504	12.4914	24	81	microsome	CC	dup, FBgn0000996
GO:0006259	1.5578e-05	2.15699	27.1776	49	180	DNA metabolic process	BP	dup, FBgn0000996
GO:0006260	3.17166e-08	4.05131	11.324	31	75	DNA replication	BP	dup, FBgn0000996
GO:0006261	6.87695e-10	7.2448	6.49242	24	43	DNA-dependent DNA replication	BP	dup, FBgn0000996
GO:0006267	7.13841e-05	33.9257	1.05691	6	7	pre-replicative complex assembly	BP	dup, FBgn0000996
GO:0006270	7.38625e-05	11.3244	1.81184	8	12	DNA replication initiation	BP	dup, FBgn0000996
GO:0006665	0.000304106	6.37178	2.56677	9	17	sphingolipid metabolic process	BP	dup, FBgn0000996
GO:0006807	0.000778637	1.27952	243.088	284	1610	nitrogen compound metabolic process	BP	dup, FBgn0000996
GO:0006950	8.5199e-05	1.65248	59.3377	87	393	response to stress	BP	dup, FBgn0000996
GO:0006955	0.000499705	2.06828	19.3263	34	128	immune response	BP	dup, FBgn0000996
GO:0007275	0.000341612	1.31945	209.267	251	1386	multicellular organismal development	BP	dup, FBgn0000996
GO:0007472	0.000236995	1.99125	24.6108	42	163	wing disc morphogenesis	BP	dup, FBgn0000996
GO:0007476	0.00036556	1.95844	24.3088	41	161	imaginal disc-derived wing morphogenesis	BP	dup, FBgn0000996
GO:0007552	0.000170455	1.72811	43.9371	67	291	metamorphosis	BP	dup, FBgn0000996
GO:0007560	0.000414206	1.7898	33.0661	52	219	imaginal disc morphogenesis	BP	dup, FBgn0000996
GO:0009886	0.000294591	1.70908	42.2762	64	280	post-embryonic morphogenesis	BP	dup, FBgn0000996
GO:0009887	0.000565399	1.48826	75.4933	102	500	organ morphogenesis	BP	dup, FBgn0000996
GO:0015399	0.000993647	1.92596	21.5468	36	142	primary active transmembrane transporter activity	MF	dup, FBgn0000996
GO:0015405	0.000993647	1.92596	21.5468	36	142	P-P-bond-hydrolysis-driven transmembrane transporter activity	MF	dup, FBgn0000996
GO:0016740	0.000643955	1.35706	136.109	170	897	transferase activity	MF	dup, FBgn0000996
GO:0016820	4.22347e-05	2.30049	20.0294	38	132	hydrolase activity, acting on acid anhydrides, catalyzing transmembrane movement of substances	MF	dup, FBgn0000996
GO:0016918	7.98806e-05	Inf	0.758689	5	5	retinal binding	MF	dup, FBgn0000996
GO:0017076	0.000121896	1.42287	129.129	167	851	purine nucleotide binding	MF	dup, FBgn0000996
GO:0019840	0.000256384	16.849	1.2139	6	8	isoprenoid binding	MF	dup, FBgn0000996
GO:0030554	0.000284634	1.43025	108.037	141	712	adenyl nucleotide binding	MF	dup, FBgn0000996
GO:0030894	0.000787194	7.7305	1.85057	7	12	replisome	CC	dup, FBgn0000996
GO:0031012	0.000966413	3.08155	6.477	15	42	extracellular matrix	CC	dup, FBgn0000996
GO:0032502	0.000703151	1.28494	237.049	278	1570	developmental process	BP	dup, FBgn0000996
GO:0032553	0.000133808	1.43569	119.569	156	788	ribonucleotide binding	MF	dup, FBgn0000996
GO:0032555	0.000133808	1.43569	119.569	156	788	purine ribonucleotide binding	MF	dup, FBgn0000996
GO:0032559	0.000287328	1.44849	99.2366	131	654	adenyl ribonucleotide binding	MF	dup, FBgn0000996
GO:0032993	1.87295e-05	5.55518	4.318	14	28	protein-DNA complex	CC	dup, FBgn0000996
GO:0035220	0.000814909	1.75721	31.5562	49	209	wing disc development	BP	dup, FBgn0000996
GO:0042598	0.000826317	2.34504	12.4914	24	81	vesicular fraction	CC	dup, FBgn0000996
GO:0042626	0.000176884	2.21874	18.3603	34	121	ATPase activity, coupled to transmembrane movement of substances	MF	dup, FBgn0000996
GO:0043138	0.00034243	9.83382	1.66912	7	11	3'-5' DNA helicase activity	MF	dup, FBgn0000996
GO:0043190	7.55413e-05	3.78188	6.477	17	42	ATP-binding cassette (ABC) transporter complex	CC	dup, FBgn0000996
GO:0043492	0.000176884	2.21874	18.3603	34	121	ATPase activity, coupled to movement of substances	MF	dup, FBgn0000996
GO:0043596	0.000787194	7.7305	1.85057	7	12	nuclear replication fork	CC	dup, FBgn0000996
GO:0043601	0.000787194	7.7305	1.85057	7	12	nuclear replisome	CC	dup, FBgn0000996
GO:0048513	0.000400278	1.37964	135.133	170	895	organ development	BP	dup, FBgn0000996
GO:0048707	0.000191922	1.74254	41.6723	64	276	instar larval or pupal morphogenesis	BP	dup, FBgn0000996
GO:0048731	6.45887e-05	1.40141	165.783	209	1098	system development	BP	dup, FBgn0000996
GO:0048856	8.15346e-05	1.37028	192.961	238	1278	anatomical structure development	BP	dup, FBgn0000996
GO:0050896	2.7562e-06	1.5581	123.205	169	816	response to stimulus	BP	dup, FBgn0000996
cellCycleHit	1.56371e-05	4.80584	0.04197	155	541	cellCycleHit	-	E2f, FBgn0011766
GO:0000002	3.43561e-05	Inf	1.61438	7	7	mitochondrial genome maintenance	BP	E2f, FBgn0011766
GO:0000070	1.55702e-10	9.14357	8.53317	27	37	mitotic sister chromatid segregation	BP	E2f, FBgn0011766
GO:0000087	1.39582e-11	3.60717	27.4445	61	119	M phase of mitotic cell cycle	BP	E2f, FBgn0011766
GO:0000166	1.40652e-06	1.43116	235.21	296	1046	nucleotide binding	MF	E2f, FBgn0011766
GO:0000226	3.77372e-09	2.21372	59.0403	100	256	microtubule cytoskeleton organization	BP	E2f, FBgn0011766
GO:0000228	5.96019e-09	4.43739	15.3407	37	64	nuclear chromosome	CC	E2f, FBgn0011766
GO:0000278	1.32938e-11	2.25185	75.876	129	329	mitotic cell cycle	BP	E2f, FBgn0011766
GO:0000279	5.19961e-12	2.30461	74.2617	128	322	M phase	BP	E2f, FBgn0011766
GO:0000280	6.72359e-12	3.60455	28.367	63	123	nuclear division	BP	E2f, FBgn0011766
GO:0000313	3.58658e-05	2.78398	16.5392	32	69	organellar ribosome	CC	E2f, FBgn0011766
GO:0000315	4.89098e-06	4.0187	10.7865	25	45	organellar large ribosomal subunit	CC	E2f, FBgn0011766
GO:0000375	0.00064882	1.93765	27.2139	43	118	RNA splicing, via transesterification reactions	BP	E2f, FBgn0011766
GO:0000377	0.000527862	1.9642	26.9833	43	117	RNA splicing, via transesterification reactions with bulged adenosine as nucleophile	BP	E2f, FBgn0011766
GO:0000398	0.000527862	1.9642	26.9833	43	117	nuclear mRNA splicing, via spliceosome	BP	E2f, FBgn0011766
GO:0000775	2.13198e-09	6.95062	9.82766	28	41	chromosome, centromeric region	CC	E2f, FBgn0011766
GO:0000776	5.92226e-08	11.5543	5.51308	18	23	kinetochore	CC	E2f, FBgn0011766
GO:0000779	0.000284452	22.3097	1.91759	7	8	condensed chromosome, centromeric region	CC	E2f, FBgn0011766
GO:0000785	0.000124338	2.33645	21.0935	37	88	chromatin	CC	E2f, FBgn0011766
GO:0000793	1.37427e-05	6.85961	5.27338	15	22	condensed chromosome	CC	E2f, FBgn0011766
GO:0000808	0.000786998	Inf	1.1985	5	5	origin recognition complex	CC	E2f, FBgn0011766
GO:0000819	4.20108e-10	8.31079	8.7638	27	38	sister chromatid segregation	BP	E2f, FBgn0011766
GO:0000922	0.000230604	5.19321	5.03368	13	21	spindle pole	CC	E2f, FBgn0011766
GO:0001882	1.18506e-05	1.46043	162.128	209	721	nucleoside binding	MF	E2f, FBgn0011766
GO:0001883	6.44404e-06	1.4793	160.779	209	715	purine nucleoside binding	MF	E2f, FBgn0011766
GO:0001885	0.0001289	7.38277	3.69002	11	16	endothelial cell development	BP	E2f, FBgn0011766
GO:0002376	0.000157021	1.84905	39.8983	61	173	immune system process	BP	E2f, FBgn0011766
GO:0003676	1.19627e-09	1.50958	300.421	386	1336	nucleic acid binding	MF	E2f, FBgn0011766
GO:0003677	4.27408e-06	1.49051	160.779	210	715	DNA binding	MF	E2f, FBgn0011766
GO:0003678	1.33869e-05	4.71733	7.42058	19	33	DNA helicase activity	MF	E2f, FBgn0011766
GO:0003682	1.33942e-06	3.90582	11.9179	28	53	chromatin binding	MF	E2f, FBgn0011766
GO:0004386	5.77338e-05	2.32748	22.4866	40	100	helicase activity	MF	E2f, FBgn0011766
GO:0004529	0.000726307	20.7482	1.57406	6	7	exodeoxyribonuclease activity	MF	E2f, FBgn0011766
GO:0005488	4.56509e-07	1.31192	1065.64	1156	4739	binding	MF	E2f, FBgn0011766
GO:0005524	1.9171e-06	1.53668	146.838	196	653	ATP binding	MF	E2f, FBgn0011766
GO:0005622	3.38417e-15	1.65441	850.692	974	3549	intracellular	CC	E2f, FBgn0011766
GO:0005623	7.33414e-13	1.85705	1152.23	1238	4807	cell	CC	E2f, FBgn0011766
GO:0005634	3.54835e-13	1.65395	325.511	427	1358	nucleus	CC	E2f, FBgn0011766
GO:0005654	4.0031e-12	2.9838	42.4267	84	177	nucleoplasm	CC	E2f, FBgn0011766
GO:0005656	0.000284452	22.3097	1.91759	7	8	pre-replicative complex	CC	E2f, FBgn0011766
GO:0005657	2.19029e-06	13.8642	3.83519	13	16	replication fork	CC	E2f, FBgn0011766
GO:0005664	0.000786998	Inf	1.1985	5	5	nuclear origin of replication recognition complex	CC	E2f, FBgn0011766
GO:0005665	0.000273534	9.57071	2.87639	9	12	DNA-directed RNA polymerase II, core complex	CC	E2f, FBgn0011766
GO:0005667	9.93062e-05	2.67918	15.8201	30	66	transcription factor complex	CC	E2f, FBgn0011766
GO:0005681	0.000133477	2.79723	13.9025	27	58	spliceosomal complex	CC	E2f, FBgn0011766
GO:0005694	5.72417e-20	3.62431	53.2132	115	222	chromosome	CC	E2f, FBgn0011766
GO:0005700	0.000518815	2.5274	14.1422	26	59	polytene chromosome	CC	E2f, FBgn0011766
GO:0005732	0.000786998	Inf	1.1985	5	5	small nucleolar ribonucleoprotein complex	CC	E2f, FBgn0011766
GO:0005759	2.59339e-05	2.12081	33.3182	55	139	mitochondrial matrix	CC	E2f, FBgn0011766
GO:0005761	3.58658e-05	2.78398	16.5392	32	69	mitochondrial ribosome	CC	E2f, FBgn0011766
GO:0005762	4.89098e-06	4.0187	10.7865	25	45	mitochondrial large ribosomal subunit	CC	E2f, FBgn0011766
GO:0005815	0.000261551	2.76588	12.9438	25	54	microtubule organizing center	CC	E2f, FBgn0011766
GO:0005819	1.77739e-07	4.39803	12.4644	30	52	spindle	CC	E2f, FBgn0011766
GO:0005876	0.00014628	6.38993	4.31458	12	18	spindle microtubule	CC	E2f, FBgn0011766
GO:0006139	2.29562e-09	1.503	311.345	395	1350	nucleobase, nucleoside, nucleotide and nucleic acid metabolic process	BP	E2f, FBgn0011766
GO:0006259	1.4855e-14	3.31741	41.5127	88	180	DNA metabolic process	BP	E2f, FBgn0011766
GO:0006260	3.32843e-14	6.08193	17.297	48	75	DNA replication	BP	E2f, FBgn0011766
GO:0006261	6.70828e-10	7.01853	9.91693	29	43	DNA-dependent DNA replication	BP	E2f, FBgn0011766
GO:0006267	0.00083964	20.0871	1.61438	6	7	pre-replicative complex assembly	BP	E2f, FBgn0011766
GO:0006270	2.19378e-08	Inf	2.76752	12	12	DNA replication initiation	BP	E2f, FBgn0011766
GO:0006277	5.65582e-05	26.8162	2.07564	8	9	DNA amplification	BP	E2f, FBgn0011766
GO:0006323	8.06096e-07	4.11532	11.7619	28	51	DNA packaging	BP	E2f, FBgn0011766
GO:0006325	1.85022e-10	3.3145	28.1364	60	122	chromatin organization	BP	E2f, FBgn0011766
GO:0006333	8.82116e-05	3.2288	10.8394	23	47	chromatin assembly or disassembly	BP	E2f, FBgn0011766
GO:0006334	0.000211013	5.75426	4.3819	12	19	nucleosome assembly	BP	E2f, FBgn0011766
GO:0006342	2.2411e-08	6.50068	8.7638	25	38	chromatin silencing	BP	E2f, FBgn0011766
GO:0006352	0.000832547	2.30084	15.9132	28	69	transcription initiation	BP	E2f, FBgn0011766
GO:0006367	0.000497311	2.45881	14.7601	27	64	transcription initiation from RNA polymerase II promoter	BP	E2f, FBgn0011766
GO:0006396	0.000195531	1.6812	55.8116	80	242	RNA processing	BP	E2f, FBgn0011766
GO:0006397	0.000613613	1.79266	35.9777	54	156	mRNA processing	BP	E2f, FBgn0011766
GO:0006479	1.88826e-05	6.30436	5.3044	15	23	protein amino acid methylation	BP	E2f, FBgn0011766
GO:0006807	7.86049e-07	1.37299	371.308	444	1610	nitrogen compound metabolic process	BP	E2f, FBgn0011766
GO:0006950	0.000174415	1.52329	90.6361	121	393	response to stress	BP	E2f, FBgn0011766
GO:0006955	0.000607772	1.89701	29.5202	46	128	immune response	BP	E2f, FBgn0011766
GO:0006974	0.000291586	2.2106	20.987	36	91	response to DNA damage stimulus	BP	E2f, FBgn0011766
GO:0006996	8.15766e-17	2.00206	177.582	273	770	organelle organization	BP	E2f, FBgn0011766
GO:0007010	2.08329e-08	1.84866	95.018	143	412	cytoskeleton organization	BP	E2f, FBgn0011766
GO:0007017	4.80582e-07	1.79967	82.7948	123	359	microtubule-based process	BP	E2f, FBgn0011766
GO:0007049	4.1305e-14	2.16967	108.164	178	469	cell cycle	BP	E2f, FBgn0011766
GO:0007051	3.95245e-10	2.61501	43.819	82	190	spindle organization	BP	E2f, FBgn0011766
GO:0007052	3.29321e-10	2.7308	40.129	77	174	mitotic spindle organization	BP	E2f, FBgn0011766
GO:0007059	2.15338e-11	4.27143	20.7564	50	90	chromosome segregation	BP	E2f, FBgn0011766
GO:0007067	1.39582e-11	3.60717	27.4445	61	119	mitosis	BP	E2f, FBgn0011766
GO:0007080	6.2843e-05	15.0907	2.53689	9	11	mitotic metaphase plate congression	BP	E2f, FBgn0011766
GO:0007094	0.000790112	11.7226	2.07564	7	9	mitotic cell cycle spindle assembly checkpoint	BP	E2f, FBgn0011766
GO:0007098	2.43268e-05	4.20982	8.30255	20	36	centrosome cycle	BP	E2f, FBgn0011766
GO:0007099	0.00028913	6.15117	3.92065	11	17	centriole replication	BP	E2f, FBgn0011766
GO:0007126	1.91124e-05	2.50854	21.6789	40	94	meiosis	BP	E2f, FBgn0011766
GO:0007143	0.000409829	2.84799	11.0701	22	48	female meiosis	BP	E2f, FBgn0011766
GO:0008017	0.000127612	2.82708	13.0422	26	58	microtubule binding	MF	E2f, FBgn0011766
GO:0008213	1.88826e-05	6.30436	5.3044	15	23	protein amino acid alkylation	BP	E2f, FBgn0011766
GO:0008380	0.000268017	1.99579	28.5977	46	124	RNA splicing	BP	E2f, FBgn0011766
GO:0009059	0.000271056	1.29643	265.681	312	1152	macromolecule biosynthetic process	BP	E2f, FBgn0011766
GO:0009617	6.72725e-05	2.8629	14.0682	28	61	response to bacterium	BP	E2f, FBgn0011766
GO:0009987	3.70663e-16	1.65239	1060.88	1194	4600	cellular process	BP	E2f, FBgn0011766
GO:0010926	0.000997864	1.37235	126.614	157	549	anatomical structure formation	BP	E2f, FBgn0011766
GO:0014045	0.000390461	6.70742	3.45939	10	15	establishment of endothelial blood-brain barrier	BP	E2f, FBgn0011766
GO:0015630	0.000404478	1.73813	44.584	65	186	microtubule cytoskeleton	CC	E2f, FBgn0011766
GO:0015631	1.97178e-05	3.0624	13.9417	29	62	tubulin binding	MF	E2f, FBgn0011766
GO:0016043	3.49288e-13	1.62311	332.794	438	1443	cellular component organization	BP	E2f, FBgn0011766
GO:0016251	2.44671e-08	3.59215	18.2142	41	81	general RNA polymerase II transcription factor activity	MF	E2f, FBgn0011766
GO:0016458	0.000426253	2.35261	16.8357	30	73	gene silencing	BP	E2f, FBgn0011766
GO:0016568	5.29589e-06	3.0276	16.6051	34	72	chromatin modification	BP	E2f, FBgn0011766
[truncated: 3,388 more rows]
