# Supplementary material for: Transcriptional Networks Controlling the Cell Cycle
Source: G3 (Bethesda). 2013 Jan 1;3(1):75–90. doi: 10.1534/g3.112.004283 (PMC3538345; doi:10.1534/g3.112.004283)
Supplement: Supporting Information [file supp_3.1.75_TableS7.xlsx]

## Sheet: TableS7
Supporting Table S7: Significantly overrepresented GO annotations for each of the clusters of Figure 2
Significantly overrepresented GO annotations (p< 0.001; hypergeometric test), p-values, log odds ratios,
expected (ExpectedCount) and observed (Count) number of genes in the GO category and category size (Size),
term and GO class are also given. Data was generated using the R packages GOstats (version 1.7.4.) and
Drosophila2.db (version 2.3.5, annotations).
GO_ID	p-value	OddsRatio	ExpectedCount	Count	Size	Term	GO class	cluster
GO:0044237	1.34192e-08	5.04634	23.7755	45	2867	cellular metabolic process	BP	cluster1
GO:0045333	1.99315e-08	17.032	0.688304	9	83	cellular respiration	BP	cluster1
GO:0006091	2.24052e-08	10.3204	1.51759	12	183	generation of precursor metabolites and energy	BP	cluster1
GO:0015980	4.09601e-08	15.5442	0.746354	9	90	energy derivation by oxidation of organic compounds	BP	cluster1
GO:0009987	1.23248e-07	9.64466	38.147	55	4600	cellular process	BP	cluster1
GO:0006099	2.79527e-06	28.3552	0.232199	5	28	tricarboxylic acid cycle	BP	cluster1
GO:0046356	2.79527e-06	28.3552	0.232199	5	28	acetyl-CoA catabolic process	BP	cluster1
GO:0009060	3.35631e-06	27.1698	0.240492	5	29	aerobic respiration	BP	cluster1
GO:0009109	3.35631e-06	27.1698	0.240492	5	29	coenzyme catabolic process	BP	cluster1
GO:0051187	4.00216e-06	26.0792	0.248785	5	30	cofactor catabolic process	BP	cluster1
GO:0006084	4.7417e-06	25.0726	0.257077	5	31	acetyl-CoA metabolic process	BP	cluster1
GO:0006396	2.46835e-05	6.02011	2.00686	10	242	RNA processing	BP	cluster1
GO:0006732	2.99213e-05	11.6538	0.613669	6	74	coenzyme metabolic process	BP	cluster1
GO:0006612	3.9987e-05	25.6148	0.199028	4	24	protein targeting to membrane	BP	cluster1
GO:0051186	7.50611e-05	9.76496	0.721476	6	87	cofactor metabolic process	BP	cluster1
GO:0022900	0.000117044	12.0231	0.489277	5	59	electron transport chain	BP	cluster1
GO:0006614	0.000280759	29.0476	0.132685	3	16	SRP-dependent cotranslational protein targeting to membrane	BP	cluster1
GO:0045047	0.000280759	29.0476	0.132685	3	16	protein targeting to ER	BP	cluster1
GO:0006613	0.000338918	26.9688	0.140978	3	17	cotranslational protein targeting to membrane	BP	cluster1
GO:0034641	0.000420462	6.96698	0.986846	6	119	cellular nitrogen compound metabolic process	BP	cluster1
GO:0006119	0.000459777	6.84381	1.00343	6	121	oxidative phosphorylation	BP	cluster1
GO:0046483	0.000611153	4.77227	1.93223	8	233	heterocycle metabolic process	BP	cluster1
GO:0006616	0.000665185	82.5357	0.0414641	2	5	SRP-dependent cotranslational protein targeting to membrane, translocation	BP	cluster1
GO:0065002	0.000665185	82.5357	0.0414641	2	5	intracellular protein transmembrane transport	BP	cluster1
GO:0007286	0.000683347	11.3432	0.406348	4	49	spermatid development	BP	cluster1
GO:0048515	0.000738209	11.095	0.414641	4	50	spermatid differentiation	BP	cluster1
GO:0042775	0.00085717	10.6296	0.431227	4	52	mitochondrial ATP synthesis coupled electron transport	BP	cluster1
GO:0042773	0.000989067	10.2015	0.447812	4	54	ATP synthesis coupled electron transport	BP	cluster1
GO:0006189	0.000992459	61.8929	0.0497569	2	6	'de novo' IMP biosynthetic process	BP	cluster1
GO:0005739	3.74572e-13	10.2324	3.91178	23	440	mitochondrion	CC	cluster1
GO:0044429	7.31244e-12	10.6622	2.80937	19	316	mitochondrial part	CC	cluster1
GO:0044444	6.13495e-11	6.50827	11.8954	34	1338	cytoplasmic part	CC	cluster1
GO:0032991	1.49394e-09	5.6017	12.491	33	1405	macromolecular complex	CC	cluster1
GO:0044446	1.68052e-09	5.56974	12.5444	33	1411	intracellular organelle part	CC	cluster1
GO:0044422	1.7475e-09	5.55915	12.5621	33	1413	organelle part	CC	cluster1
GO:0031974	2.60572e-09	7.67647	3.48504	18	392	membrane-enclosed lumen	CC	cluster1
GO:0043231	7.46743e-09	5.62095	19.5411	40	2198	intracellular membrane-bounded organelle	CC	cluster1
GO:0043227	7.81591e-09	5.60851	19.5678	40	2201	membrane-bounded organelle	CC	cluster1
GO:0043229	5.8705e-08	5.39693	22.9284	42	2579	intracellular organelle	CC	cluster1
GO:0043226	6.19586e-08	5.38182	22.9639	42	2583	organelle	CC	cluster1
GO:0043233	9.44931e-08	6.59502	3.39614	16	382	organelle lumen	CC	cluster1
GO:0070013	9.44931e-08	6.59502	3.39614	16	382	intracellular organelle lumen	CC	cluster1
GO:0000315	1.01389e-07	23.5749	0.400068	7	45	organellar large ribosomal subunit	CC	cluster1
GO:0005762	1.01389e-07	23.5749	0.400068	7	45	mitochondrial large ribosomal subunit	CC	cluster1
GO:0000313	1.23427e-07	17.0969	0.613438	8	69	organellar ribosome	CC	cluster1
GO:0005761	1.23427e-07	17.0969	0.613438	8	69	mitochondrial ribosome	CC	cluster1
GO:0005737	1.67952e-07	4.41139	15.7538	34	1772	cytoplasm	CC	cluster1
GO:0005622	2.57518e-07	7.86975	31.5521	48	3549	intracellular	CC	cluster1
GO:0005759	2.80583e-07	10.4614	1.23577	10	139	mitochondrial matrix	CC	cluster1
GO:0031980	2.80583e-07	10.4614	1.23577	10	139	mitochondrial lumen	CC	cluster1
GO:0044424	8.31514e-07	5.42462	28.3515	45	3189	intracellular part	CC	cluster1
GO:0044455	1.63122e-06	11.7955	0.853479	8	96	mitochondrial membrane part	CC	cluster1
GO:0030529	1.90363e-06	6.19482	2.74714	13	309	ribonucleoprotein complex	CC	cluster1
GO:0005840	1.50371e-05	7.32688	1.51137	9	170	ribosome	CC	cluster1
GO:0015934	2.01746e-05	9.86395	0.86237	7	97	large ribosomal subunit	CC	cluster1
GO:0005740	2.59964e-05	6.80414	1.61805	9	182	mitochondrial envelope	CC	cluster1
GO:0005743	3.69483e-05	7.45586	1.298	8	146	mitochondrial inner membrane	CC	cluster1
GO:0033279	4.27731e-05	7.29336	1.32467	8	149	ribosomal subunit	CC	cluster1
GO:0031967	6.94802e-05	5.34991	2.28484	10	257	organelle envelope	CC	cluster1
GO:0031975	7.17982e-05	5.32738	2.29373	10	258	envelope	CC	cluster1
GO:0019866	7.76782e-05	6.66234	1.44025	8	162	organelle inner membrane	CC	cluster1
GO:0031966	9.62728e-05	6.44711	1.4847	8	167	mitochondrial membrane	CC	cluster1
GO:0005746	0.00017228	11.1064	0.533425	5	60	mitochondrial respiratory chain	CC	cluster1
GO:0070469	0.00017228	11.1064	0.533425	5	60	respiratory chain	CC	cluster1
GO:0031090	0.000578686	4.03509	2.96051	10	333	organelle membrane	CC	cluster1
GO:0043234	0.000622437	2.7611	9.69055	20	1090	protein complex	CC	cluster1
GO:0003735	5.58233e-06	8.18134	1.31855	9	168	structural constituent of ribosome	MF	cluster1
GO:0008320	0.000105084	19.2155	0.251152	4	32	protein transmembrane transporter activity	MF	cluster1
GO:0015078	0.00028682	9.72167	0.588638	5	75	hydrogen ion transmembrane transporter activity	MF	cluster1
GO:0015077	0.000305179	9.58354	0.596487	5	76	monovalent inorganic cation transmembrane transporter activity	MF	cluster1
GO:0003723	0.000492893	4.41034	2.3467	9	299	RNA binding	MF	cluster1
GO:0015450	0.00055406	22.0722	0.164819	3	21	P-P-bond-hydrolysis-driven protein transmembrane transporter activity	MF	cluster1
GO:0022884	0.00055406	22.0722	0.164819	3	21	macromolecule transmembrane transporter activity	MF	cluster1
GO:0008565	0.000996897	10.1196	0.447365	4	57	protein transporter activity	MF	cluster1
GO:0006996	1.01101e-17	13.0124	5.61481	31	770	organelle organization	BP	cluster2
GO:0007049	2.37211e-13	11.0246	3.41993	22	469	cell cycle	BP	cluster2
GO:0051276	8.73514e-13	15.6542	1.55319	16	213	chromosome organization	BP	cluster2
GO:0016043	9.737e-12	7.19421	10.5223	33	1443	cellular component organization	BP	cluster2
GO:0006325	4.10588e-11	19.1133	0.88962	12	122	chromatin organization	BP	cluster2
GO:0022402	7.93051e-11	9.74555	2.8147	18	386	cell cycle process	BP	cluster2
GO:0000279	4.52249e-09	9.00651	2.34801	15	322	M phase	BP	cluster2
GO:0000278	6.07168e-09	8.79644	2.39906	15	329	mitotic cell cycle	BP	cluster2
GO:0022403	1.02988e-08	8.43017	2.49385	15	342	cell cycle phase	BP	cluster2
GO:0007052	3.70935e-07	10.0818	1.2688	10	174	mitotic spindle organization	BP	cluster2
GO:0007051	8.3835e-07	9.16396	1.38547	10	190	spindle organization	BP	cluster2
GO:0006333	9.50051e-07	22.4455	0.342722	6	47	chromatin assembly or disassembly	BP	cluster2
GO:0007017	1.11282e-06	6.52274	2.61782	13	359	microtubule-based process	BP	cluster2
GO:0009987	1.62444e-06	8.40422	33.543	48	4600	cellular process	BP	cluster2
GO:0000226	1.65475e-06	7.51816	1.86674	11	256	microtubule cytoskeleton organization	BP	cluster2
GO:0000280	2.46217e-06	11.0463	0.896912	8	123	nuclear division	BP	cluster2
GO:0051726	3.13443e-06	10.6688	0.926079	8	127	regulation of cell cycle	BP	cluster2
GO:0048285	3.32498e-06	10.5783	0.933371	8	128	organelle fission	BP	cluster2
GO:0033043	4.20822e-06	12.6847	0.678153	7	93	regulation of organelle organization	BP	cluster2
GO:0006259	4.86013e-06	8.48622	1.31255	9	180	DNA metabolic process	BP	cluster2
GO:0051656	6.61508e-06	15.5571	0.473978	6	65	establishment of organelle localization	BP	cluster2
GO:0006334	8.96854e-06	39.3078	0.138547	4	19	nucleosome assembly	BP	cluster2
GO:0051640	1.10952e-05	14.1087	0.517729	6	71	organelle localization	BP	cluster2
GO:0016568	1.2037e-05	13.8929	0.525021	6	72	chromatin modification	BP	cluster2
GO:0000075	1.37001e-05	34.6733	0.153131	4	21	cell cycle checkpoint	BP	cluster2
GO:0007088	1.47848e-05	19.2419	0.320846	5	44	regulation of mitosis	BP	cluster2
GO:0051783	1.47848e-05	19.2419	0.320846	5	44	regulation of nuclear division	BP	cluster2
GO:0000087	2.15431e-05	9.70312	0.867744	7	119	M phase of mitotic cell cycle	BP	cluster2
GO:0007067	2.15431e-05	9.70312	0.867744	7	119	mitosis	BP	cluster2
GO:0007010	2.88789e-05	5.03308	3.00429	12	412	cytoskeleton organization	BP	cluster2
GO:0007094	2.97564e-05	72.2604	0.0656277	3	9	mitotic cell cycle spindle assembly checkpoint	BP	cluster2
GO:0031577	2.97564e-05	72.2604	0.0656277	3	9	spindle checkpoint	BP	cluster2
GO:0045841	2.97564e-05	72.2604	0.0656277	3	9	negative regulation of mitotic metaphase/anaphase transition	BP	cluster2
GO:0006323	3.0774e-05	16.2973	0.37189	5	51	DNA packaging	BP	cluster2
GO:0031497	3.33131e-05	26.7737	0.189591	4	26	chromatin assembly	BP	cluster2
GO:0034728	3.33131e-05	26.7737	0.189591	4	26	nucleosome organization	BP	cluster2
GO:0048519	4.93955e-05	4.74268	3.172	12	435	negative regulation of biological process	BP	cluster2
GO:0045839	5.78505e-05	54.1797	0.0802116	3	11	negative regulation of mitosis	BP	cluster2
GO:0051784	5.78505e-05	54.1797	0.0802116	3	11	negative regulation of nuclear division	BP	cluster2
GO:0006338	6.82527e-05	21.7998	0.226051	4	31	chromatin remodeling	BP	cluster2
GO:0006139	7.89815e-05	3.20757	9.84415	22	1350	nucleobase, nucleoside, nucleotide and nucleic acid metabolic process	BP	cluster2
GO:0065004	8.78127e-05	20.2905	0.240635	4	33	protein-DNA complex assembly	BP	cluster2
GO:0010564	9.30074e-05	12.6824	0.466686	5	64	regulation of cell cycle process	BP	cluster2
GO:0006915	9.79237e-05	9.31293	0.758364	6	104	apoptosis	BP	cluster2
GO:0042981	0.00021101	10.5205	0.554189	5	76	regulation of apoptosis	BP	cluster2
GO:0007093	0.00023116	30.933	0.123963	3	17	mitotic cell cycle checkpoint	BP	cluster2
GO:0010948	0.00023116	30.933	0.123963	3	17	negative regulation of cell cycle process	BP	cluster2
GO:0010628	0.00023849	10.2293	0.568773	5	78	positive regulation of gene expression	BP	cluster2
GO:0045941	0.00023849	10.2293	0.568773	5	78	positive regulation of transcription	BP	cluster2
GO:0048522	0.000270748	5.4794	1.7209	8	236	positive regulation of cellular process	BP	cluster2
GO:0007091	0.000275968	28.8667	0.131255	3	18	mitotic metaphase/anaphase transition	BP	cluster2
GO:0030071	0.000275968	28.8667	0.131255	3	18	regulation of mitotic metaphase/anaphase transition	BP	cluster2
GO:0007346	0.000284724	9.82122	0.590649	5	81	regulation of mitotic cell cycle	BP	cluster2
GO:0045935	0.000284724	9.82122	0.590649	5	81	positive regulation of nucleobase, nucleoside, nucleotide and nucleic acid metabolic process	BP	cluster2
GO:0051173	0.000284724	9.82122	0.590649	5	81	positive regulation of nitrogen compound metabolic process	BP	cluster2
GO:0051128	0.000295042	5.40582	1.74278	8	239	regulation of cellular component organization	BP	cluster2
GO:0048523	0.000365174	4.29608	2.79282	10	383	negative regulation of cellular process	BP	cluster2
GO:0065007	0.000377126	2.69755	15.9475	28	2187	biological regulation	BP	cluster2
GO:0045786	0.000381597	25.4632	0.145839	3	20	negative regulation of cell cycle	BP	cluster2
GO:0051252	0.00043459	3.68541	3.9887	12	547	regulation of RNA metabolic process	BP	cluster2
GO:0010557	0.000441475	8.87552	0.648985	5	89	positive regulation of macromolecule biosynthetic process	BP	cluster2
GO:0010941	0.000489231	8.66658	0.663569	5	91	regulation of cell death	BP	cluster2
GO:0043067	0.000489231	8.66658	0.663569	5	91	regulation of programmed cell death	BP	cluster2
GO:0050794	0.000557293	2.64709	13.6724	25	1875	regulation of cellular process	BP	cluster2
GO:0048518	0.000590293	4.8401	1.93237	8	265	positive regulation of biological process	BP	cluster2
GO:0050789	0.000613812	2.61052	14.6131	26	2004	regulation of biological process	BP	cluster2
GO:0065003	0.000620069	6.47905	1.06463	6	146	macromolecular complex assembly	BP	cluster2
GO:0010639	0.000663715	20.6012	0.175007	3	24	negative regulation of organelle organization	BP	cluster2
GO:0080090	0.000707023	3.07298	6.15442	15	844	regulation of primary metabolic process	BP	cluster2
GO:0010604	0.000720173	7.91975	0.721904	5	99	positive regulation of macromolecule metabolic process	BP	cluster2
GO:0010558	0.000740774	6.25103	1.10109	6	151	negative regulation of macromolecule biosynthetic process	BP	cluster2
GO:0009890	0.000766962	6.20731	1.10838	6	152	negative regulation of biosynthetic process	BP	cluster2
GO:0031327	0.000766962	6.20731	1.10838	6	152	negative regulation of cellular biosynthetic process	BP	cluster2
GO:0010468	0.000807635	3.13376	5.55648	14	762	regulation of gene expression	BP	cluster2
GO:0010605	0.000910024	5.10076	1.58236	7	217	negative regulation of macromolecule metabolic process	BP	cluster2
GO:0019219	0.000950171	3.19774	4.9877	13	684	regulation of nucleobase, nucleoside, nucleotide and nucleic acid metabolic process	BP	cluster2
GO:0051171	0.00097661	3.18722	5.00229	13	686	regulation of nitrogen compound metabolic process	BP	cluster2
GO:0045892	0.000982047	7.36332	0.772948	5	106	negative regulation of transcription, DNA-dependent	BP	cluster2
GO:0005694	5.7732e-14	14.1406	2.12549	19	222	chromosome	CC	cluster2
GO:0044427	3.8722e-13	14.8681	1.74252	17	182	chromosomal part	CC	cluster2
GO:0043228	4.64186e-11	6.78496	6.95093	27	726	non-membrane-bounded organelle	CC	cluster2
GO:0043232	4.64186e-11	6.78496	6.95093	27	726	intracellular non-membrane-bounded organelle	CC	cluster2
GO:0005634	5.46281e-11	6.08759	13.0019	36	1358	nucleus	CC	cluster2
GO:0044446	1.75623e-10	5.78356	13.5093	36	1411	intracellular organelle part	CC	cluster2
GO:0044422	1.83334e-10	5.77255	13.5285	36	1413	organelle part	CC	cluster2
GO:0043229	7.68343e-10	6.72578	24.6921	47	2579	intracellular organelle	CC	cluster2
GO:0043226	8.18243e-10	6.70693	24.7304	47	2583	organelle	CC	cluster2
GO:0044424	2.66505e-09	8.63002	30.5324	51	3189	intracellular part	CC	cluster2
GO:0005622	5.11513e-09	11.6076	33.9791	53	3549	intracellular	CC	cluster2
GO:0044428	6.76441e-08	5.72293	4.74885	19	496	nuclear part	CC	cluster2
GO:0000785	1.50014e-06	11.9021	0.842537	8	88	chromatin	CC	cluster2
GO:0000775	2.0342e-06	19.7417	0.392546	6	41	chromosome, centromeric region	CC	cluster2
GO:0043231	3.82328e-06	3.55077	21.0443	38	2198	intracellular membrane-bounded organelle	CC	cluster2
GO:0043227	3.97223e-06	3.54292	21.073	38	2201	membrane-bounded organelle	CC	cluster2
GO:0016585	1.10931e-05	20.9368	0.306377	5	32	chromatin remodeling complex	CC	cluster2
GO:0031523	1.62954e-05	109.245	0.0574457	3	6	Myb complex	CC	cluster2
GO:0000776	5.83009e-05	23.3765	0.220209	4	23	kinetochore	CC	cluster2
GO:0035060	6.7056e-05	54.5943	0.0861686	3	9	brahma complex	CC	cluster2
GO:0070603	6.7056e-05	54.5943	0.0861686	3	9	SWI/SNF-type complex	CC	cluster2
GO:0005700	0.000226583	10.4194	0.564883	5	59	polytene chromosome	CC	cluster2
GO:0000228	0.000332761	9.52808	0.612754	5	64	nuclear chromosome	CC	cluster2
GO:0031981	0.000339783	4.71691	2.24996	9	235	nuclear lumen	CC	cluster2
GO:0000792	0.000514086	23.3652	0.162763	3	17	heterochromatin	CC	cluster2
GO:0005721	0.000533642	107.241	0.0382971	2	4	centromeric heterochromatin	CC	cluster2
GO:0008623	0.000533642	107.241	0.0382971	2	4	chromatin accessibility complex	CC	cluster2
GO:0035012	0.000533642	107.241	0.0382971	2	4	polytene chromosome, telomeric region	CC	cluster2
GO:0005813	0.000769842	11.0635	0.421269	4	44	centrosome	CC	cluster2
GO:0003677	1.88299e-08	6.41171	4.45372	19	715	DNA binding	MF	cluster2
GO:0003676	4.95074e-08	5.08467	8.32191	25	1336	nucleic acid binding	MF	cluster2
GO:0005488	2.03552e-07	8.0473	29.5191	46	4739	binding	MF	cluster2
GO:0000182	3.80289e-05	Inf	0.012458	2	2	rDNA binding	MF	cluster2
GO:0003712	0.000359626	13.5141	0.342594	4	55	transcription cofactor activity	MF	cluster2
GO:0003696	0.00037576	110.75	0.0311449	2	5	satellite DNA binding	MF	cluster2
GO:0031202	0.000419803	24.1824	0.149495	3	24	RNA splicing factor activity, transesterification mechanism	MF	cluster2
GO:0006012	1.13736e-06	Inf	0.0317415	3	3	galactose metabolic process	BP	cluster3
GO:0048037	9.02662e-05	5.53989	1.85337	9	171	cofactor binding	MF	cluster3
GO:0008416	0.000116136	Inf	0.0216768	2	2	delta5-delta2,4-dienoyl-CoA isomerase activity	MF	cluster3
GO:0016863	0.000139697	40.4745	0.108384	3	10	intramolecular oxidoreductase activity, transposing C=C bonds	MF	cluster3
GO:0005496	0.000192311	10.6978	0.541921	5	50	steroid binding	MF	cluster3
GO:0008289	0.000649702	5.29816	1.47403	7	136	lipid binding	MF	cluster3
GO:0016832	0.000687011	93.3882	0.0433537	2	4	aldehyde-lyase activity	MF	cluster3
GO:0000279	4.96628e-27	29.7007	2.44009	30	322	M phase	BP	cluster4
GO:0022403	3.0806e-26	27.7132	2.59165	30	342	cell cycle phase	BP	cluster4
GO:0022402	4.67549e-26	26.1416	2.92508	31	386	cell cycle process	BP	cluster4
GO:0000278	6.79428e-24	24.707	2.49314	28	329	mitotic cell cycle	BP	cluster4
GO:0007049	1.87269e-23	20.9208	3.55405	31	469	cell cycle	BP	cluster4
GO:0007051	7.71841e-23	31.0982	1.43981	23	190	spindle organization	BP	cluster4
GO:0000087	1.00973e-22	41.8855	0.901773	20	119	M phase of mitotic cell cycle	BP	cluster4
GO:0007067	1.00973e-22	41.8855	0.901773	20	119	mitosis	BP	cluster4
GO:0000280	2.03579e-22	40.2354	0.932085	20	123	nuclear division	BP	cluster4
GO:0048285	4.72251e-22	38.3446	0.969974	20	128	organelle fission	BP	cluster4
GO:0007059	7.08113e-22	49.0643	0.682013	18	90	chromosome segregation	BP	cluster4
GO:0007052	9.70802e-21	29.1152	1.31856	21	174	mitotic spindle organization	BP	cluster4
GO:0006996	2.06388e-20	15.0865	5.835	34	770	organelle organization	BP	cluster4
GO:0000226	8.02249e-20	22.0721	1.93995	23	256	microtubule cytoskeleton organization	BP	cluster4
GO:0000070	1.73289e-19	93.6677	0.280383	13	37	mitotic sister chromatid segregation	BP	cluster4
GO:0000819	2.61994e-19	89.908	0.287961	13	38	sister chromatid segregation	BP	cluster4
GO:0007017	1.04912e-17	16.3195	2.72047	24	359	microtubule-based process	BP	cluster4
GO:0007010	1.73231e-17	15.1209	3.1221	25	412	cytoskeleton organization	BP	cluster4
GO:0051276	6.25742e-15	17.7916	1.6141	18	213	chromosome organization	BP	cluster4
GO:0016043	1.15885e-13	8.32911	10.9349	36	1443	cellular component organization	BP	cluster4
GO:0051301	5.7044e-12	19.4629	0.962396	13	127	cell division	BP	cluster4
GO:0000910	8.43021e-12	34.1118	0.431942	10	57	cytokinesis	BP	cluster4
GO:0007080	6.35216e-11	177.089	0.0833572	6	11	mitotic metaphase plate congression	BP	cluster4
GO:0050000	2.33225e-10	126.456	0.098513	6	13	chromosome localization	BP	cluster4
GO:0051303	2.33225e-10	126.456	0.098513	6	13	establishment of chromosome localization	BP	cluster4
GO:0051310	2.33225e-10	126.456	0.098513	6	13	metaphase plate congression	BP	cluster4
GO:0051656	2.27901e-08	21.4706	0.492565	8	65	establishment of organelle localization	BP	cluster4
GO:0007076	3.9178e-08	80.2315	0.106091	5	14	mitotic chromosome condensation	BP	cluster4
GO:0051321	4.56966e-08	15.3971	0.757792	9	100	meiotic cell cycle	BP	cluster4
GO:0051640	4.6406e-08	19.4088	0.538033	8	71	organelle localization	BP	cluster4
GO:0007126	4.25243e-07	14.1705	0.712325	8	94	meiosis	BP	cluster4
GO:0051327	4.25243e-07	14.1705	0.712325	8	94	M phase of meiotic cell cycle	BP	cluster4
GO:0045132	6.02903e-07	24.4858	0.318273	6	42	meiotic chromosome segregation	BP	cluster4
GO:0007088	8.01976e-07	23.1904	0.333429	6	44	regulation of mitosis	BP	cluster4
GO:0051783	8.01976e-07	23.1904	0.333429	6	44	regulation of nuclear division	BP	cluster4
GO:0051225	9.76145e-07	36.0469	0.189448	5	25	spindle assembly	BP	cluster4
GO:0030261	1.20165e-06	34.3254	0.197026	5	26	chromosome condensation	BP	cluster4
GO:0007143	1.36229e-06	20.9696	0.36374	6	48	female meiosis	BP	cluster4
GO:0007018	5.09983e-06	12.2742	0.697169	7	92	microtubule-based movement	BP	cluster4
GO:0033043	5.48308e-06	12.1297	0.704747	7	93	regulation of organelle organization	BP	cluster4
GO:0010564	7.58768e-06	15.1497	0.484987	6	64	regulation of cell cycle process	BP	cluster4
GO:0007091	8.31465e-06	40.3907	0.136403	4	18	mitotic metaphase/anaphase transition	BP	cluster4
GO:0030071	8.31465e-06	40.3907	0.136403	4	18	regulation of mitotic metaphase/anaphase transition	BP	cluster4
GO:0031023	1.78941e-05	18.4348	0.333429	5	44	microtubule organizing center organization	BP	cluster4
GO:0045448	2.79169e-05	28.249	0.18187	4	24	mitotic cell cycle, embryonic	BP	cluster4
GO:0007346	2.97703e-05	11.6868	0.613812	6	81	regulation of mitotic cell cycle	BP	cluster4
GO:0006323	3.7184e-05	15.6137	0.386474	5	51	DNA packaging	BP	cluster4
GO:0007140	3.88388e-05	25.6735	0.197026	4	26	male meiosis	BP	cluster4
GO:0051726	4.24694e-05	8.64982	0.962396	7	127	regulation of cell cycle	BP	cluster4
GO:0051012	5.63495e-05	Inf	0.0151558	2	2	microtubule sliding	BP	cluster4
GO:0051128	6.50619e-05	5.96828	1.81112	9	239	regulation of cellular component organization	BP	cluster4
GO:0000912	8.61548e-05	46.2133	0.0909351	3	12	formation of actomyosin apparatus involved in cytokinesis	BP	cluster4
GO:0000915	8.61548e-05	46.2133	0.0909351	3	12	cytokinesis, contractile ring formation	BP	cluster4
GO:0051299	0.000111402	41.586	0.098513	3	13	centrosome separation	BP	cluster4
GO:0032506	0.000141026	37.8	0.106091	3	14	cytokinetic process	BP	cluster4
GO:0007098	0.000144688	17.625	0.272805	4	36	centrosome cycle	BP	cluster4
GO:0051297	0.000241879	15.2322	0.310695	4	41	centrosome organization	BP	cluster4
GO:0033205	0.000309437	27.704	0.136403	3	18	cytokinesis during cell cycle	BP	cluster4
GO:0051641	0.000519871	3.80494	3.47069	11	458	cellular localization	BP	cluster4
GO:0000741	0.000555319	90.6928	0.0378896	2	5	karyogamy	BP	cluster4
GO:0007344	0.000555319	90.6928	0.0378896	2	5	pronuclear fusion	BP	cluster4
GO:0007443	0.000571608	21.8589	0.166714	3	22	Malpighian tubule morphogenesis	BP	cluster4
GO:0008104	0.000612652	4.3314	2.44009	9	322	protein localization	BP	cluster4
GO:0051649	0.000619014	3.98203	2.97812	10	393	establishment of localization in cell	BP	cluster4
GO:0010926	0.000653361	3.49039	4.16028	12	549	anatomical structure formation	BP	cluster4
GO:0048619	0.00065384	20.763	0.174292	3	23	embryonic hindgut morphogenesis	BP	cluster4
GO:0001578	0.000828934	68.0098	0.0454675	2	6	microtubule bundle formation	BP	cluster4
GO:0007056	0.000828934	68.0098	0.0454675	2	6	spindle assembly involved in female meiosis	BP	cluster4
GO:0006997	0.000944617	18.047	0.197026	3	26	nucleus organization	BP	cluster4
GO:0000776	3.05275e-14	103.393	0.176953	9	23	kinetochore	CC	cluster4
GO:0043228	4.17192e-14	10.9549	5.58557	27	726	non-membrane-bounded organelle	CC	cluster4
GO:0043232	4.17192e-14	10.9549	5.58557	27	726	intracellular non-membrane-bounded organelle	CC	cluster4
GO:0044427	1.17576e-13	18.7387	1.40024	16	182	chromosomal part	CC	cluster4
GO:0000775	2.35539e-13	53.2074	0.315439	10	41	chromosome, centromeric region	CC	cluster4
GO:0000793	1.8836e-12	89.4208	0.16926	8	22	condensed chromosome	CC	cluster4
GO:0005694	2.63951e-12	14.993	1.70798	16	222	chromosome	CC	cluster4
GO:0044430	1.85524e-11	13.0169	1.93879	16	252	cytoskeletal part	CC	cluster4
GO:0015630	4.67316e-11	14.7877	1.43101	14	186	microtubule cytoskeleton	CC	cluster4
GO:0005819	1.16908e-10	33.4942	0.400068	9	52	spindle	CC	cluster4
GO:0005856	2.01154e-10	10.9257	2.26962	16	295	cytoskeleton	CC	cluster4
GO:0005871	1.34912e-09	48.4139	0.223115	7	29	kinesin complex	CC	cluster4
GO:0000940	1.52065e-08	566.146	0.0384681	4	5	outer kinetochore of condensed chromosome	CC	cluster4
GO:0000777	4.53634e-08	283.024	0.0461617	4	6	condensed chromosome kinetochore	CC	cluster4
GO:0044446	5.5235e-08	5.26511	10.8557	28	1411	intracellular organelle part	CC	cluster4
GO:0044422	5.70753e-08	5.25513	10.8711	28	1413	organelle part	CC	cluster4
GO:0005875	9.08242e-08	14.4066	0.830911	9	108	microtubule associated complex	CC	cluster4
GO:0031262	1.05254e-07	188.65	0.0538554	4	7	Ndc80 complex	CC	cluster4
GO:0000779	2.09327e-07	141.463	0.061549	4	8	condensed chromosome, centromeric region	CC	cluster4
GO:0000796	2.09327e-07	141.463	0.061549	4	8	condensin complex	CC	cluster4
GO:0043234	3.69942e-06	4.24165	8.38605	22	1090	protein complex	CC	cluster4
GO:0005815	5.12707e-05	14.6811	0.415456	5	54	microtubule organizing center	CC	cluster4
GO:0031617	0.000172808	269.907	0.0230809	2	3	NMS complex	CC	cluster4
GO:0043229	0.000214668	3.14772	19.8419	32	2579	intracellular organelle	CC	cluster4
GO:0043226	0.000222328	3.13892	19.8726	32	2583	organelle	CC	cluster4
GO:0032991	0.000238212	3.05769	10.8095	22	1405	macromolecular complex	CC	cluster4
GO:0005826	0.000343922	134.93	0.0307745	2	4	contractile ring	CC	cluster4
GO:0000922	0.000513818	22.9603	0.161566	3	21	spindle pole	CC	cluster4
GO:0030496	0.000851404	67.4419	0.0461617	2	6	midbody	CC	cluster4
GO:0008574	2.63408e-09	887.333	0.0249159	4	5	plus-end-directed microtubule motor activity	MF	cluster4
GO:0003777	3.75222e-09	39.1882	0.249159	7	50	microtubule motor activity	MF	cluster4
GO:0003774	8.96846e-08	23.65	0.388688	7	78	motor activity	MF	cluster4
GO:0005524	5.05399e-05	4.91152	3.25402	12	653	ATP binding	MF	cluster4
GO:0032559	5.13081e-05	4.9032	3.259	12	654	adenyl ribonucleotide binding	MF	cluster4
GO:0016773	0.000110239	6.42809	1.52984	8	307	phosphotransferase activity, alcohol group as acceptor	MF	cluster4
GO:0030554	0.00011747	4.46143	3.54803	12	712	adenyl nucleotide binding	MF	cluster4
GO:0001883	0.000122324	4.44056	3.56297	12	715	purine nucleoside binding	MF	cluster4
GO:0001882	0.000132557	4.39936	3.59287	12	721	nucleoside binding	MF	cluster4
GO:0032553	0.000307685	3.98251	3.92675	12	788	ribonucleotide binding	MF	cluster4
GO:0032555	0.000307685	3.98251	3.92675	12	788	purine ribonucleotide binding	MF	cluster4
GO:0017076	0.000625642	3.65129	4.24069	12	851	purine nucleotide binding	MF	cluster4
GO:0016772	0.000920077	4.59648	2.09294	8	420	transferase activity, transferring phosphorus-containing groups	MF	cluster4
GO:0006260	6.12083e-50	211.241	0.579068	31	75	DNA replication	BP	cluster5
GO:0006259	9.20079e-44	86.3249	1.38976	35	180	DNA metabolic process	BP	cluster5
GO:0006261	2.26672e-37	226.515	0.331999	22	43	DNA-dependent DNA replication	BP	cluster5
GO:0006270	1.21069e-26	Inf	0.0926508	12	12	DNA replication initiation	BP	cluster5
GO:0006139	6.53298e-23	18.9813	10.4232	44	1350	nucleobase, nucleoside, nucleotide and nucleic acid metabolic process	BP	cluster5
GO:0006807	1.07629e-19	15.0994	12.4307	44	1610	nitrogen compound metabolic process	BP	cluster5
GO:0006277	3.8909e-14	516.66	0.0694881	7	9	DNA amplification	BP	cluster5
GO:0034961	2.0437e-13	8.13192	8.37718	32	1085	cellular biopolymer biosynthetic process	BP	cluster5
GO:0043284	2.09822e-13	8.12282	8.3849	32	1086	biopolymer biosynthetic process	BP	cluster5
GO:0034645	1.09517e-12	7.5665	8.88676	32	1151	cellular macromolecule biosynthetic process	BP	cluster5
GO:0009059	1.1224e-12	7.55844	8.89448	32	1152	macromolecule biosynthetic process	BP	cluster5
GO:0044249	1.48762e-12	7.3468	11.7435	36	1521	cellular biosynthetic process	BP	cluster5
GO:0065004	1.62468e-12	57.6333	0.25479	9	33	protein-DNA complex assembly	BP	cluster5
GO:0009058	3.95882e-12	7.05414	12.1141	36	1569	biosynthetic process	BP	cluster5
GO:0034960	3.18963e-11	6.71725	16.2988	40	2111	cellular biopolymer metabolic process	BP	cluster5
GO:0044260	3.51815e-11	6.68959	16.3452	40	2117	cellular macromolecule metabolic process	BP	cluster5
GO:0006323	1.15397e-10	32.8476	0.393766	9	51	DNA packaging	BP	cluster5
GO:0044237	1.70324e-10	7.29624	22.1358	45	2867	cellular metabolic process	BP	cluster5
GO:0006267	4.71342e-10	353.98	0.0540463	5	7	pre-replicative complex assembly	BP	cluster5
GO:0007307	4.70782e-08	277.52	0.0463254	4	6	eggshell chorion gene amplification	BP	cluster5
GO:0044238	8.44936e-08	5.43609	26.0194	45	3370	primary metabolic process	BP	cluster5
GO:0043283	1.48744e-07	4.53882	21.0086	40	2721	biopolymer metabolic process	BP	cluster5
GO:0043170	2.23041e-07	4.44351	21.2788	40	2756	macromolecule metabolic process	BP	cluster5
GO:0006342	3.63864e-07	26.9844	0.293394	6	38	chromatin silencing	BP	cluster5
GO:0045814	3.63864e-07	26.9844	0.293394	6	38	negative regulation of gene expression, epigenetic	BP	cluster5
GO:0051276	4.89176e-07	8.53304	1.64455	11	213	chromosome organization	BP	cluster5
GO:0034622	8.21697e-07	10.6438	1.05776	9	137	cellular macromolecular complex assembly	BP	cluster5
GO:0030261	1.32094e-06	33.62	0.200743	5	26	chromosome condensation	BP	cluster5
GO:0065003	1.40541e-06	9.93139	1.12725	9	146	macromolecular complex assembly	BP	cluster5
GO:0006220	1.50103e-06	69.32	0.0926508	4	12	pyrimidine nucleotide metabolic process	BP	cluster5
GO:0007049	1.51169e-06	5.49475	3.6211	15	469	cell cycle	BP	cluster5
GO:0006271	1.73125e-06	408.176	0.0308836	3	4	DNA strand elongation during DNA replication	BP	cluster5
GO:0022616	1.73125e-06	408.176	0.0308836	3	4	DNA strand elongation	BP	cluster5
GO:0000084	2.15575e-06	61.6089	0.100372	4	13	S phase of mitotic cell cycle	BP	cluster5
GO:0051320	2.15575e-06	61.6089	0.100372	4	13	S phase	BP	cluster5
GO:0009987	3.78594e-06	6.56593	35.5162	50	4600	cellular process	BP	cluster5
GO:0009262	4.30445e-06	204.059	0.0386045	3	5	deoxyribonucleotide metabolic process	BP	cluster5
GO:0006974	5.38786e-06	12.156	0.702602	7	91	response to DNA damage stimulus	BP	cluster5
GO:0034621	7.25663e-06	8.01302	1.37432	9	178	cellular macromolecular complex subunit organization	BP	cluster5
GO:0043933	1.03762e-05	7.64181	1.43609	9	186	macromolecular complex subunit organization	BP	cluster5
GO:0006334	1.12913e-05	36.9333	0.146697	4	19	nucleosome assembly	BP	cluster5
GO:0008152	1.27701e-05	4.2638	31.123	46	4031	metabolic process	BP	cluster5
GO:0016458	1.8248e-05	12.8228	0.563626	6	73	gene silencing	BP	cluster5
GO:0006298	2.37117e-05	81.5882	0.0617672	3	8	mismatch repair	BP	cluster5
GO:0006281	2.48224e-05	12.0933	0.59451	6	77	DNA repair	BP	cluster5
GO:0051325	3.00811e-05	27.68	0.185302	4	24	interphase	BP	cluster5
GO:0051329	3.00811e-05	27.68	0.185302	4	24	interphase of mitotic cell cycle	BP	cluster5
GO:0031497	4.18402e-05	25.1564	0.200743	4	26	chromatin assembly	BP	cluster5
GO:0034728	4.18402e-05	25.1564	0.200743	4	26	nucleosome organization	BP	cluster5
GO:0022403	4.68213e-05	5.10778	2.64055	11	342	cell cycle phase	BP	cluster5
GO:0034984	4.98384e-05	10.5849	0.671719	6	87	cellular response to DNA damage stimulus	BP	cluster5
GO:0045934	5.58232e-05	8.25445	1.00372	7	130	negative regulation of nucleobase, nucleoside, nucleotide and nucleic acid metabolic process	BP	cluster5
GO:0051172	5.58232e-05	8.25445	1.00372	7	130	negative regulation of nitrogen compound metabolic process	BP	cluster5
GO:0006269	5.85168e-05	Inf	0.0154418	2	2	DNA replication, synthesis of RNA primer	BP	cluster5
GO:0006272	5.85168e-05	Inf	0.0154418	2	2	leading strand elongation	BP	cluster5
GO:0040029	6.42506e-05	10.0809	0.702602	6	91	regulation of gene expression, epigenetic	BP	cluster5
GO:0006221	6.87261e-05	50.9706	0.0849299	3	11	pyrimidine nucleotide biosynthetic process	BP	cluster5
GO:0022607	8.8929e-05	4.73112	2.83357	11	367	cellular component assembly	BP	cluster5
GO:0022402	0.00013972	4.47845	2.98027	11	386	cell cycle process	BP	cluster5
GO:0010558	0.000143916	7.02896	1.16586	7	151	negative regulation of macromolecule biosynthetic process	BP	cluster5
GO:0009890	0.000149973	6.97946	1.17358	7	152	negative regulation of biosynthetic process	BP	cluster5
GO:0031327	0.000149973	6.97946	1.17358	7	152	negative regulation of cellular biosynthetic process	BP	cluster5
GO:0045892	0.000150504	8.55	0.818416	6	106	negative regulation of transcription, DNA-dependent	BP	cluster5
GO:0000278	0.000174101	4.71716	2.54018	10	329	mitotic cell cycle	BP	cluster5
GO:0009219	0.00017468	266.885	0.0231627	2	3	pyrimidine deoxyribonucleotide metabolic process	BP	cluster5
GO:0009394	0.00017468	266.885	0.0231627	2	3	2'-deoxyribonucleotide metabolic process	BP	cluster5
GO:0019692	0.00017468	266.885	0.0231627	2	3	deoxyribose phosphate metabolic process	BP	cluster5
GO:0051253	0.000175524	8.29733	0.841578	6	109	negative regulation of RNA metabolic process	BP	cluster5
GO:0007306	0.000285871	14.5305	0.324278	4	42	eggshell chorion assembly	BP	cluster5
GO:0016481	0.000296717	7.48465	0.926508	6	120	negative regulation of transcription	BP	cluster5
GO:0006014	0.000347629	133.423	0.0308836	2	4	D-ribose metabolic process	BP	cluster5
GO:0009129	0.000347629	133.423	0.0308836	2	4	pyrimidine nucleoside monophosphate metabolic process	BP	cluster5
GO:0009130	0.000347629	133.423	0.0308836	2	4	pyrimidine nucleoside monophosphate biosynthetic process	BP	cluster5
GO:0006333	0.000442727	12.8316	0.362882	4	47	chromatin assembly or disassembly	BP	cluster5
GO:0044085	0.000463853	3.85379	3.42036	11	443	cellular component biogenesis	BP	cluster5
GO:0031324	0.000533923	5.59338	1.44381	7	187	negative regulation of cellular metabolic process	BP	cluster5
GO:0033554	0.000729956	6.25368	1.09637	6	142	cellular response to stress	BP	cluster5
GO:0009132	0.000860486	66.6923	0.0463254	2	6	nucleoside diphosphate metabolic process	BP	cluster5
GO:0009147	0.000860486	66.6923	0.0463254	2	6	pyrimidine nucleoside triphosphate metabolic process	BP	cluster5
GO:0045750	0.000860486	66.6923	0.0463254	2	6	positive regulation of S phase of mitotic cell cycle	BP	cluster5
GO:0007304	0.000926118	10.3955	0.440092	4	57	chorion-containing eggshell formation	BP	cluster5
GO:0030703	0.000926118	10.3955	0.440092	4	57	eggshell formation	BP	cluster5
GO:0032993	1.85081e-30	298.324	0.224996	17	28	protein-DNA complex	CC	cluster5
GO:0044454	1.74393e-29	112.359	0.466063	20	58	nuclear chromosome part	CC	cluster5
GO:0000228	1.80345e-28	96.936	0.514276	20	64	nuclear chromosome	CC	cluster5
GO:0044427	1.48091e-21	31.031	1.46247	22	182	chromosomal part	CC	cluster5
GO:0005657	1.08715e-20	354.261	0.128569	11	16	replication fork	CC	cluster5
GO:0030894	2.63623e-20	783.784	0.0964267	10	12	replisome	CC	cluster5
GO:0043596	2.63623e-20	783.784	0.0964267	10	12	nuclear replication fork	CC	cluster5
GO:0043601	2.63623e-20	783.784	0.0964267	10	12	nuclear replisome	CC	cluster5
GO:0044428	4.16419e-20	18.4053	3.98564	29	496	nuclear part	CC	cluster5
GO:0005694	1.26557e-19	24.6488	1.78389	22	222	chromosome	CC	cluster5
GO:0005634	1.14715e-14	11.0906	10.9123	36	1358	nucleus	CC	cluster5
GO:0005656	5.35527e-12	424.39	0.0642845	6	8	pre-replicative complex	CC	cluster5
GO:0032991	2.44535e-11	7.61089	11.29	33	1405	macromolecular complex	CC	cluster5
GO:0000808	2.69354e-11	Inf	0.0401778	5	5	origin recognition complex	CC	cluster5
GO:0005664	2.69354e-11	Inf	0.0401778	5	5	nuclear origin of replication recognition complex	CC	cluster5
GO:0043234	3.12052e-09	6.01849	8.75876	27	1090	protein complex	CC	cluster5
GO:0005658	3.66134e-09	Inf	0.0321422	4	4	alpha DNA polymerase:primase complex	CC	cluster5
GO:0043228	6.05528e-09	6.3725	5.83382	22	726	non-membrane-bounded organelle	CC	cluster5
GO:0043232	6.05528e-09	6.3725	5.83382	22	726	intracellular non-membrane-bounded organelle	CC	cluster5
GO:0044446	7.68132e-09	5.64936	11.3382	30	1411	intracellular organelle part	CC	cluster5
GO:0044422	7.95999e-09	5.63864	11.3542	30	1413	organelle part	CC	cluster5
GO:0043231	9.0213e-09	6.23401	17.6622	37	2198	intracellular membrane-bounded organelle	CC	cluster5
GO:0043227	9.41808e-09	6.22024	17.6863	37	2201	membrane-bounded organelle	CC	cluster5
GO:0044424	3.62249e-08	9.07565	25.6254	43	3189	intracellular part	CC	cluster5
GO:0042575	1.25898e-07	179.814	0.0562489	4	7	DNA polymerase complex	CC	cluster5
GO:0043229	2.4425e-07	5.4186	20.7237	38	2579	intracellular organelle	CC	cluster5
GO:0043226	2.56482e-07	5.40345	20.7559	38	2583	organelle	CC	cluster5
GO:0000109	4.86459e-07	Inf	0.0241067	3	3	nucleotide-excision repair complex	CC	cluster5
GO:0008622	4.86459e-07	Inf	0.0241067	3	3	epsilon DNA polymerase complex	CC	cluster5
GO:0005622	2.14036e-06	7.03993	28.5182	43	3549	intracellular	CC	cluster5
GO:0044451	3.492e-05	7.57366	1.29373	8	161	nucleoplasm part	CC	cluster5
GO:0005678	3.94988e-05	65.8636	0.0723201	3	9	chromatin assembly complex	CC	cluster5
GO:0005971	6.32072e-05	Inf	0.0160711	2	2	ribonucleoside-diphosphate reductase complex	CC	cluster5
GO:0005654	6.87781e-05	6.8372	1.42229	8	177	nucleoplasm	CC	cluster5
GO:0000780	0.000188649	257.822	0.0241067	2	3	condensed nuclear chromosome, centromeric region	CC	cluster5
GO:0005662	0.000188649	257.822	0.0241067	2	3	DNA replication factor A complex	CC	cluster5
GO:0031981	0.000487071	5.03784	1.88836	8	235	nuclear lumen	CC	cluster5
GO:0035098	0.000928814	64.4222	0.0482134	2	6	ESC/E(Z) complex	CC	cluster5
GO:0003677	6.27793e-18	12.7655	4.89909	30	715	DNA binding	MF	cluster5
GO:0043138	4.64281e-16	452.142	0.0753706	8	11	3'-5' DNA helicase activity	MF	cluster5
GO:0003887	5.43434e-13	104.209	0.143889	8	21	DNA-directed DNA polymerase activity	MF	cluster5
GO:0034061	8.49515e-13	96.7538	0.150741	8	22	DNA polymerase activity	MF	cluster5
GO:0003676	3.14141e-12	7.11443	9.1541	32	1336	nucleic acid binding	MF	cluster5
GO:0003678	3.48239e-11	54.1072	0.226112	8	33	DNA helicase activity	MF	cluster5
GO:0016779	1.73706e-08	22.0746	0.472779	8	69	nucleotidyltransferase activity	MF	cluster5
GO:0016462	2.75043e-08	6.72853	3.52186	17	514	pyrophosphatase activity	MF	cluster5
GO:0016818	3.1749e-08	6.65706	3.55612	17	519	hydrolase activity, acting on acid anhydrides, in phosphorus-containing anhydrides	MF	cluster5
GO:0016817	4.3288e-08	6.50472	3.63149	17	530	hydrolase activity, acting on acid anhydrides	MF	cluster5
GO:0003682	5.781e-08	25.1277	0.363149	7	53	chromatin binding	MF	cluster5
GO:0004529	6.80101e-08	208.34	0.0479631	4	7	exodeoxyribonuclease activity	MF	cluster5
GO:0016895	6.80101e-08	208.34	0.0479631	4	7	exodeoxyribonuclease activity, producing 5'-phosphomonoesters	MF	cluster5
GO:0017111	1.39219e-07	6.29172	3.45334	16	504	nucleoside-triphosphatase activity	MF	cluster5
GO:0004386	3.28619e-07	14.5791	0.685187	8	100	helicase activity	MF	cluster5
GO:0000166	4.9533e-07	4.52344	7.16706	22	1046	nucleotide binding	MF	cluster5
GO:0001882	3.48122e-06	4.61857	4.9402	17	721	nucleoside binding	MF	cluster5
GO:0005524	4.49658e-06	4.72407	4.47427	16	653	ATP binding	MF	cluster5
GO:0032559	4.58682e-06	4.71602	4.48113	16	654	adenyl ribonucleotide binding	MF	cluster5
GO:0008296	6.00093e-06	153.25	0.0411112	3	6	3'-5'-exodeoxyribonuclease activity	MF	cluster5
GO:0004536	1.31687e-05	34.658	0.150741	4	22	deoxyribonuclease activity	MF	cluster5
GO:0016796	1.31687e-05	34.658	0.150741	4	22	exonuclease activity, active with either ribo- or deoxyribonucleic acids and producing 5'-phosphomonoesters	MF	cluster5
GO:0030554	1.36402e-05	4.28883	4.87853	16	712	adenyl nucleotide binding	MF	cluster5
GO:0001883	1.43856e-05	4.26866	4.89909	16	715	purine nucleoside binding	MF	cluster5
GO:0003896	4.61003e-05	Inf	0.0137037	2	2	DNA primase activity	MF	cluster5
GO:0004748	4.61003e-05	Inf	0.0137037	2	2	ribonucleoside-diphosphate reductase activity	MF	cluster5
GO:0016728	4.61003e-05	Inf	0.0137037	2	2	oxidoreductase activity, acting on CH or CH2 groups, disulfide as acceptor	MF	cluster5
GO:0032553	4.82545e-05	3.82623	5.39928	16	788	ribonucleotide binding	MF	cluster5
GO:0032555	4.82545e-05	3.82623	5.39928	16	788	purine ribonucleotide binding	MF	cluster5
GO:0004527	7.85459e-05	20.7634	0.232964	4	34	exonuclease activity	MF	cluster5
GO:0017076	0.000122116	3.50659	5.83095	16	851	purine nucleotide binding	MF	cluster5
GO:0004518	0.000170435	10.9722	0.527594	5	77	nuclease activity	MF	cluster5
GO:0016725	0.000274172	150.377	0.0274075	2	4	oxidoreductase activity, acting on CH or CH2 groups	MF	cluster5
GO:0030983	0.000274172	150.377	0.0274075	2	4	mismatched DNA binding	MF	cluster5
GO:0046976	0.000454944	100.239	0.0342594	2	5	histone methyltransferase activity (H3-K27 specific)	MF	cluster5
GO:0016772	0.000484524	4.09864	2.87779	10	420	transferase activity, transferring phosphorus-containing groups	MF	cluster5
GO:0003824	0.000512776	2.58662	24.4406	37	3567	catalytic activity	MF	cluster5
GO:0008408	0.000556431	21.8434	0.164445	3	24	3'-5' exonuclease activity	MF	cluster5
GO:0005488	0.000804827	2.79191	32.471	44	4739	binding	MF	cluster5
GO:0042254	1.53939e-25	62.7892	0.678725	20	47	ribosome biogenesis	BP	cluster6
GO:0022613	6.86886e-21	31.2711	1.06863	20	74	ribonucleoprotein complex biogenesis	BP	cluster6
GO:0006364	8.94819e-17	56.4236	0.447669	13	31	rRNA processing	BP	cluster6
GO:0016072	1.4894e-16	53.4462	0.46211	13	32	rRNA metabolic process	BP	cluster6
GO:0034470	2.65458e-15	26.5426	0.866457	15	60	ncRNA processing	BP	cluster6
GO:0006396	2.31345e-12	8.44684	3.49471	22	242	RNA processing	BP	cluster6
GO:0034660	3.27039e-11	12.481	1.5885	15	110	ncRNA metabolic process	BP	cluster6
GO:0010467	3.34649e-10	3.77937	18.701	46	1295	gene expression	BP	cluster6
GO:0034960	9.33291e-08	2.92974	30.4848	56	2111	cellular biopolymer metabolic process	BP	cluster6
GO:0044260	1.03917e-07	2.91759	30.5715	56	2117	cellular macromolecule metabolic process	BP	cluster6
GO:0044085	2.24657e-07	4.28107	6.39734	22	443	cellular component biogenesis	BP	cluster6
GO:0016070	1.15529e-06	3.14845	12.7225	31	881	RNA metabolic process	BP	cluster6
GO:0006360	1.38733e-06	94.7079	0.101087	4	7	transcription from RNA polymerase I promoter	BP	cluster6
GO:0006139	4.47258e-06	2.67831	19.4953	39	1350	nucleobase, nucleoside, nucleotide and nucleic acid metabolic process	BP	cluster6
GO:0009451	5.12746e-05	14.9067	0.418788	5	29	RNA modification	BP	cluster6
GO:0044237	5.8353e-05	2.2212	41.4022	61	2867	cellular metabolic process	BP	cluster6
GO:0043283	0.000113106	2.14254	39.2938	58	2721	biopolymer metabolic process	BP	cluster6
GO:0043170	0.000170478	2.09725	39.7993	58	2756	macromolecule metabolic process	BP	cluster6
GO:0006807	0.000288036	2.13094	23.2499	39	1610	nitrogen compound metabolic process	BP	cluster6
GO:0000154	0.000325892	30.1137	0.144409	3	10	rRNA modification	BP	cluster6
GO:0009987	0.000443776	2.2687	66.4284	82	4600	cellular process	BP	cluster6
GO:0006412	0.000990422	3.01465	4.83772	13	335	translation	BP	cluster6
GO:0005730	1.16798e-28	53.6901	0.974526	24	60	nucleolus	CC	cluster6
GO:0043233	1.75949e-24	12.0524	6.20448	41	382	organelle lumen	CC	cluster6
GO:0070013	1.75949e-24	12.0524	6.20448	41	382	intracellular organelle lumen	CC	cluster6
GO:0031974	4.88813e-24	11.6874	6.3669	41	392	membrane-enclosed lumen	CC	cluster6
GO:0031981	1.23829e-18	11.8338	3.81689	29	235	nuclear lumen	CC	cluster6
GO:0043228	1.3526e-12	5.13654	11.7918	39	726	non-membrane-bounded organelle	CC	cluster6
GO:0043232	1.3526e-12	5.13654	11.7918	39	726	intracellular non-membrane-bounded organelle	CC	cluster6
GO:0043231	1.26232e-11	4.28503	35.7001	68	2198	intracellular membrane-bounded organelle	CC	cluster6
GO:0043227	1.35732e-11	4.27546	35.7488	68	2201	membrane-bounded organelle	CC	cluster6
GO:0044428	7.71832e-11	5.23737	8.05608	30	496	nuclear part	CC	cluster6
GO:0000313	6.84476e-10	14.4502	1.1207	12	69	organellar ribosome	CC	cluster6
GO:0005761	6.84476e-10	14.4502	1.1207	12	69	mitochondrial ribosome	CC	cluster6
GO:0005622	7.38798e-09	4.56588	57.6432	83	3549	intracellular	CC	cluster6
GO:0044424	1.1656e-08	3.89801	51.796	78	3189	intracellular part	CC	cluster6
GO:0043229	1.27608e-08	3.42991	41.8884	69	2579	intracellular organelle	CC	cluster6
GO:0043226	1.37891e-08	3.42023	41.9533	69	2583	organelle	CC	cluster6
GO:0005634	1.64626e-08	3.31841	22.0568	47	1358	nucleus	CC	cluster6
GO:0044446	1.80425e-08	3.29011	22.9176	48	1411	intracellular organelle part	CC	cluster6
GO:0044422	1.89415e-08	3.2838	22.9501	48	1413	organelle part	CC	cluster6
GO:0044452	5.48102e-08	106.5	0.129937	5	8	nucleolar part	CC	cluster6
GO:0030529	7.15303e-08	5.04268	5.01881	20	309	ribonucleoprotein complex	CC	cluster6
GO:0005759	2.89595e-07	7.0813	2.25765	13	139	mitochondrial matrix	CC	cluster6
GO:0031980	2.89595e-07	7.0813	2.25765	13	139	mitochondrial lumen	CC	cluster6
GO:0005736	9.55979e-07	126.418	0.0974526	4	6	DNA-directed RNA polymerase I complex	CC	cluster6
GO:0005840	1.65466e-05	5.12063	2.76116	12	170	ribosome	CC	cluster6
GO:0005739	1.87178e-05	3.38667	7.14652	20	440	mitochondrion	CC	cluster6
GO:0033279	2.51682e-05	5.32919	2.42007	11	149	ribosomal subunit	CC	cluster6
GO:0000176	2.92658e-05	31.5714	0.194905	4	12	nuclear exosome (RNase complex)	CC	cluster6
GO:0000178	2.92658e-05	31.5714	0.194905	4	12	exosome (RNase complex)	CC	cluster6
GO:0000428	3.38508e-05	16.769	0.38981	5	24	DNA-directed RNA polymerase complex	CC	cluster6
GO:0030880	3.38508e-05	16.769	0.38981	5	24	RNA polymerase complex	CC	cluster6
GO:0055029	3.38508e-05	16.769	0.38981	5	24	nuclear DNA-directed RNA polymerase complex	CC	cluster6
GO:0044429	4.03185e-05	3.68203	5.1325	16	316	mitochondrial part	CC	cluster6
GO:0000314	6.18621e-05	14.4747	0.438537	5	27	organellar small ribosomal subunit	CC	cluster6
GO:0005763	6.18621e-05	14.4747	0.438537	5	27	mitochondrial small ribosomal subunit	CC	cluster6
GO:0000315	7.65451e-05	9.879	0.730894	6	45	organellar large ribosomal subunit	CC	cluster6
GO:0005762	7.65451e-05	9.879	0.730894	6	45	mitochondrial large ribosomal subunit	CC	cluster6
GO:0030684	8.01463e-05	62.5109	0.0974526	3	6	preribosome	CC	cluster6
GO:0000177	0.000219156	37.4935	0.129937	3	8	cytoplasmic exosome (RNase complex)	CC	cluster6
GO:0005652	0.000458639	26.7717	0.162421	3	10	nuclear lamina	CC	cluster6
GO:0034399	0.00062322	23.4212	0.178663	3	11	nuclear periphery	CC	cluster6
GO:0032991	0.000789433	2.0453	22.8201	37	1405	macromolecular complex	CC	cluster6
GO:0003676	4.27242e-14	4.32537	20.4719	56	1336	nucleic acid binding	MF	cluster6
GO:0003723	2.16767e-12	7.10375	4.58166	25	299	RNA binding	MF	cluster6
GO:0003724	1.56633e-08	17.7496	0.674224	9	44	RNA helicase activity	MF	cluster6
GO:0004004	9.99657e-08	17.6673	0.597608	8	39	ATP-dependent RNA helicase activity	MF	cluster6
GO:0008186	9.99657e-08	17.6673	0.597608	8	39	RNA-dependent ATPase activity	MF	cluster6
GO:0008026	1.35914e-07	11.0142	1.1186	10	73	ATP-dependent helicase activity	MF	cluster6
GO:0070035	1.35914e-07	11.0142	1.1186	10	73	purine NTP-dependent helicase activity	MF	cluster6
GO:0003899	1.51506e-07	22.6523	0.429052	7	28	DNA-directed RNA polymerase activity	MF	cluster6
GO:0034062	1.51506e-07	22.6523	0.429052	7	28	RNA polymerase activity	MF	cluster6
GO:0004386	3.1216e-07	8.6241	1.53233	11	100	helicase activity	MF	cluster6
GO:0000175	3.34254e-07	55.7768	0.168556	5	11	3'-5'-exoribonuclease activity	MF	cluster6
GO:0016779	9.07794e-07	10.3211	1.05731	9	69	nucleotidyltransferase activity	MF	cluster6
GO:0004532	2.06826e-06	33.4492	0.229849	5	15	exoribonuclease activity	MF	cluster6
GO:0016896	2.06826e-06	33.4492	0.229849	5	15	exoribonuclease activity, producing 5'-phosphomonoesters	MF	cluster6
GO:0003729	8.10537e-06	5.44051	2.54367	12	166	mRNA binding	MF	cluster6
GO:0003735	9.16479e-06	5.36937	2.57431	12	168	structural constituent of ribosome	MF	cluster6
GO:0004527	1.08438e-05	14.4249	0.520992	6	34	exonuclease activity	MF	cluster6
GO:0004540	1.53164e-05	13.4598	0.551638	6	36	ribonuclease activity	MF	cluster6
GO:0016796	1.66416e-05	19.6585	0.337112	5	22	exonuclease activity, active with either ribo- or deoxyribonucleic acids and producing 5'-phosphomonoesters	MF	cluster6
GO:0008408	2.62086e-05	17.5847	0.367759	5	24	3'-5' exonuclease activity	MF	cluster6
GO:0016741	0.000120293	6.03981	1.50168	8	98	transferase activity, transferring one-carbon groups	MF	cluster6
GO:0004518	0.000165353	6.75345	1.17989	7	77	nuclease activity	MF	cluster6
GO:0008757	0.000179776	8.22083	0.842781	6	55	S-adenosylmethionine-dependent methyltransferase activity	MF	cluster6
GO:0008168	0.000686285	5.23927	1.48636	7	97	methyltransferase activity	MF	cluster6
GO:0003824	6.60518e-05	2.07851	52.8807	74	3567	catalytic activity	MF	cluster7
GO:0032787	9.45941e-06	11.0294	0.762082	7	82	monocarboxylic acid metabolic process	BP	cluster8
GO:0044242	8.71214e-05	20.5872	0.241636	4	26	cellular lipid catabolic process	BP	cluster8
GO:0016042	0.000286569	14.5912	0.325279	4	35	lipid catabolic process	BP	cluster8
GO:0006082	0.000470966	4.44089	2.33271	9	251	organic acid metabolic process	BP	cluster8
GO:0019752	0.000470966	4.44089	2.33271	9	251	carboxylic acid metabolic process	BP	cluster8
GO:0043436	0.000470966	4.44089	2.33271	9	251	oxoacid metabolic process	BP	cluster8
GO:0042180	0.000798541	4.10591	2.50929	9	270	cellular ketone metabolic process	BP	cluster8
GO:0016491	7.7998e-08	4.90155	5.62128	21	586	oxidoreductase activity	MF	cluster8
GO:0016903	6.03567e-05	22.8724	0.22063	4	23	oxidoreductase activity, acting on the aldehyde or oxo group of donors	MF	cluster8
GO:0005371	9.08347e-05	Inf	0.0191852	2	2	tricarboxylate secondary active transmembrane transporter activity	MF	cluster8
GO:0016634	0.000132516	40.2466	0.105519	3	11	oxidoreductase activity, acting on the CH-CH group of donors, oxygen as acceptor	MF	cluster8
GO:0004029	0.000270806	211.973	0.0287779	2	3	aldehyde dehydrogenase (NAD) activity	MF	cluster8
GO:0004096	0.000270806	211.973	0.0287779	2	3	catalase activity	MF	cluster8
GO:0005316	0.000624396	21.4459	0.172667	3	18	high affinity inorganic phosphate:sodium symporter activity	MF	cluster8
GO:0005436	0.000996857	17.8649	0.201445	3	21	sodium:phosphate symporter activity	MF	cluster8
GO:0006399	0.000394026	9.0938	0.632542	5	79	tRNA metabolic process	BP	cluster9
GO:0006984	0.000620068	85.6173	0.0400343	2	5	ER-nuclear signaling pathway	BP	cluster9
GO:0006418	0.000866049	10.5969	0.432371	4	54	tRNA aminoacylation for protein translation	BP	cluster9
GO:0043039	0.000866049	10.5969	0.432371	4	54	tRNA aminoacylation	BP	cluster9
GO:0043038	0.000928455	10.3876	0.440377	4	55	amino acid activation	BP	cluster9
GO:0005737	4.62942e-08	4.07069	19.0863	40	1772	cytoplasm	CC	cluster9
GO:0005783	4.5698e-07	7.63414	1.99265	12	185	endoplasmic reticulum	CC	cluster9
GO:0044444	3.93045e-05	2.9172	14.4117	29	1338	cytoplasmic part	CC	cluster9
GO:0005524	0.000820775	3.02637	5.45048	14	653	ATP binding	MF	cluster9
GO:0032559	0.000833279	3.02123	5.45883	14	654	adenyl ribonucleotide binding	MF	cluster9
GO:0000723	1.86162e-05	79.9195	0.0549042	3	12	telomere maintenance	BP	cluster10
GO:0032200	1.86162e-05	79.9195	0.0549042	3	12	telomere organization	BP	cluster10
GO:0006302	3.06101e-05	65.3699	0.0640549	3	14	double-strand break repair	BP	cluster10
GO:0006303	0.000121	232	0.0183014	2	4	double-strand break repair via nonhomologous end joining	BP	cluster10
GO:0051130	0.000144817	35.9069	0.105233	3	23	positive regulation of cellular component organization	BP	cluster10
GO:0000726	0.00020109	154.644	0.0228768	2	5	non-recombinational repair	BP	cluster10
GO:0060249	0.000298604	14.4832	0.329425	4	72	anatomical structure homeostasis	BP	cluster10
GO:0044237	0.00038927	3.70034	13.1175	23	2867	cellular metabolic process	BP	cluster10
GO:0035065	0.00055824	77.2889	0.0366028	2	8	regulation of histone acetylation	BP	cluster10
GO:0034984	0.000615738	11.8399	0.398055	4	87	cellular response to DNA damage stimulus	BP	cluster10
GO:0045450	0.000715687	66.2381	0.0411782	2	9	bicoid mRNA localization	BP	cluster10
GO:0060810	0.000715687	66.2381	0.0411782	2	9	intracellular mRNA localization involved in pattern specification process	BP	cluster10
GO:0060811	0.000715687	66.2381	0.0411782	2	9	intracellular mRNA localization involved in anterior/posterior axis specification	BP	cluster10
GO:0006974	0.000729913	11.289	0.416357	4	91	response to DNA damage stimulus	BP	cluster10
GO:0007412	0.000892055	57.95	0.0457535	2	10	axon target recognition	BP	cluster10
GO:0044446	0.000605971	4.03319	6.03095	14	1411	intracellular organelle part	CC	cluster10
GO:0044422	0.00061542	4.0256	6.03949	14	1413	organelle part	CC	cluster10
GO:0044428	0.000747029	5.14561	2.12002	8	496	nuclear part	CC	cluster10
GO:0000124	0.000772962	63.2174	0.0427423	2	10	SAGA complex	CC	cluster10
GO:0070461	0.000772962	63.2174	0.0427423	2	10	SAGA-type complex	CC	cluster10
GO:0008026	0.000164511	17.0199	0.281924	4	73	ATP-dependent helicase activity	MF	cluster10
GO:0070035	0.000164511	17.0199	0.281924	4	73	purine NTP-dependent helicase activity	MF	cluster10
GO:0070566	0.000398388	91.8391	0.0308957	2	8	adenylyltransferase activity	MF	cluster10
GO:0004386	0.00055111	12.1914	0.386197	4	100	helicase activity	MF	cluster10
GO:0006007	9.88601e-09	53.3231	0.164713	6	36	glucose catabolic process	BP	cluster11
GO:0019320	9.88601e-09	53.3231	0.164713	6	36	hexose catabolic process	BP	cluster11
GO:0006006	7.71186e-08	36.2832	0.228768	6	50	glucose metabolic process	BP	cluster11
GO:0046365	1.23746e-07	33.2404	0.247069	6	54	monosaccharide catabolic process	BP	cluster11
GO:0006096	1.31955e-07	55.8696	0.12811	5	28	glycolysis	BP	cluster11
GO:0046164	2.35304e-07	29.5214	0.274521	6	60	alcohol catabolic process	BP	cluster11
GO:0019318	5.01418e-07	25.6824	0.311124	6	68	hexose metabolic process	BP	cluster11
GO:0016052	5.47414e-07	25.2711	0.315699	6	69	carbohydrate catabolic process	BP	cluster11
GO:0006091	1.15838e-06	12.9276	0.837289	8	183	generation of precursor metabolites and energy	BP	cluster11
GO:0006066	8.07076e-05	8.12241	1.09351	7	239	alcohol metabolic process	BP	cluster11
GO:0005996	8.86792e-05	9.81058	0.759508	6	166	monosaccharide metabolic process	BP	cluster11
GO:0006082	0.00010992	7.70918	1.14841	7	251	organic acid metabolic process	BP	cluster11
GO:0019752	0.00010992	7.70918	1.14841	7	251	carboxylic acid metabolic process	BP	cluster11
GO:0043436	0.00010992	7.70918	1.14841	7	251	oxoacid metabolic process	BP	cluster11
GO:0042180	0.000173441	7.13202	1.23534	7	270	cellular ketone metabolic process	BP	cluster11
GO:0005975	0.000771686	5.48734	1.5785	7	345	carbohydrate metabolic process	BP	cluster11
GO:0005737	1.39543e-06	6.39414	9.08873	22	1772	cytoplasm	CC	cluster11
GO:0044444	1.30147e-05	5.1125	6.86271	18	1338	cytoplasmic part	CC	cluster11
GO:0044424	0.000193364	5.45811	16.3566	26	3189	intracellular part	CC	cluster11
GO:0005739	0.000243773	5.35764	2.2568	9	440	mitochondrion	CC	cluster11
GO:0005759	0.000622699	8.48507	0.712942	5	139	mitochondrial matrix	CC	cluster11
GO:0031980	0.000622699	8.48507	0.712942	5	139	mitochondrial lumen	CC	cluster11
GO:0007154	5.78247e-05	3.13942	9.40206	22	1078	cell communication	BP	cluster12
GO:0016540	0.000443961	117.475	0.034887	2	4	protein autoprocessing	BP	cluster12
GO:0007165	0.000551355	2.82044	7.97169	18	914	signal transduction	BP	cluster12
GO:0016339	0.000553853	22.361	0.165713	3	19	calcium-dependent cell-cell adhesion	BP	cluster12
GO:0016021	0.000111069	3.27424	7.82903	19	864	integral to membrane	CC	cluster12
GO:0031224	0.00013209	3.22499	7.92871	19	875	intrinsic to membrane	CC	cluster12
GO:0016020	0.00087012	2.4804	16.5914	28	1831	membrane	CC	cluster12
GO:0030695	0.000451172	6.83101	0.996387	6	129	GTPase regulator activity	MF	cluster12
GO:0060589	0.000489813	6.72	1.01184	6	131	nucleoside-triphosphatase regulator activity	MF	cluster12
GO:0043285	6.64185e-19	9.46596	7.59565	38	699	biopolymer catabolic process	BP	cluster13
GO:0009057	8.51912e-19	9.38739	7.64999	38	704	macromolecule catabolic process	BP	cluster13
GO:0006508	1.67668e-18	9.59949	6.835	36	629	proteolysis	BP	cluster13
GO:0030163	2.68594e-18	9.44252	6.9328	36	638	protein catabolic process	BP	cluster13
GO:0034962	9.5321e-18	22.7267	1.29311	19	119	cellular biopolymer catabolic process	BP	cluster13
GO:0044257	1.38117e-17	28.6006	0.934515	17	86	cellular protein catabolic process	BP	cluster13
GO:0051603	1.38117e-17	28.6006	0.934515	17	86	proteolysis involved in cellular protein catabolic process	BP	cluster13
GO:0044265	2.13665e-17	21.6286	1.34744	19	124	cellular macromolecule catabolic process	BP	cluster13
GO:0009056	2.27903e-16	7.62683	9.55162	39	879	catabolic process	BP	cluster13
GO:0006511	6.27814e-13	23.1957	0.804118	13	74	ubiquitin-dependent protein catabolic process	BP	cluster13
GO:0019941	9.00791e-13	22.4528	0.825851	13	76	modification-dependent protein catabolic process	BP	cluster13
GO:0043632	1.07463e-12	22.0987	0.836717	13	77	modification-dependent macromolecule catabolic process	BP	cluster13
GO:0044248	9.46858e-12	9.69275	2.70575	19	249	cellular catabolic process	BP	cluster13
GO:0019538	1.16421e-09	4.19404	17.5602	42	1616	protein metabolic process	BP	cluster13
GO:0043283	1.481e-05	2.72246	29.5676	48	2721	biopolymer metabolic process	BP	cluster13
GO:0043170	2.20704e-05	2.66512	29.948	48	2756	macromolecule metabolic process	BP	cluster13
GO:0000022	8.65139e-05	9.47834	0.738919	6	68	mitotic spindle elongation	BP	cluster13
GO:0051231	9.39431e-05	9.32653	0.749786	6	69	spindle elongation	BP	cluster13
GO:0044267	0.000334292	2.54215	11.8118	24	1087	cellular protein metabolic process	BP	cluster13
GO:0009894	0.000367637	13.6706	0.347727	4	32	regulation of catabolic process	BP	cluster13
GO:0042176	0.000367637	13.6706	0.347727	4	32	regulation of protein catabolic process	BP	cluster13
GO:0008283	0.000538544	5.51316	1.43437	7	132	cell proliferation	BP	cluster13
GO:0008203	0.000689428	93.4595	0.0434658	2	4	cholesterol metabolic process	BP	cluster13
GO:0000502	2.64041e-39	175.946	0.503334	25	46	proteasome complex	CC	cluster13
GO:0005838	6.47354e-22	210.403	0.218841	13	20	proteasome regulatory particle	CC	cluster13
GO:0022624	1.6855e-21	184.071	0.229783	13	21	proteasome accessory complex	CC	cluster13
GO:0008541	1.30911e-16	Inf	0.0875363	8	8	proteasome regulatory particle, lid subcomplex	CC	cluster13
GO:0005839	1.06479e-13	94.5	0.207899	9	19	proteasome core complex	CC	cluster13
GO:0008540	2.76445e-09	245.042	0.0765943	5	7	proteasome regulatory particle, base subcomplex	CC	cluster13
GO:0043234	2.08311e-07	3.93313	11.9268	30	1090	protein complex	CC	cluster13
GO:0005622	2.0344e-06	4.59319	38.8333	56	3549	intracellular	CC	cluster13
GO:0044424	2.20864e-05	3.30924	34.8942	51	3189	intracellular part	CC	cluster13
GO:0032991	5.084e-05	2.82995	15.3736	30	1405	macromolecular complex	CC	cluster13
GO:0008233	1.21825e-14	7.88	5.84328	30	572	peptidase activity	MF	cluster13
GO:0070011	3.7677e-14	7.765	5.63897	29	552	peptidase activity, acting on L-amino acid peptides	MF	cluster13
GO:0004298	6.56913e-14	97.8288	0.194095	9	19	threonine-type endopeptidase activity	MF	cluster13
GO:0070003	6.56913e-14	97.8288	0.194095	9	19	threonine-type peptidase activity	MF	cluster13
GO:0004175	1.96587e-13	8.4282	4.27009	25	418	endopeptidase activity	MF	cluster13
GO:0016787	7.67681e-08	3.44443	17.3153	39	1695	hydrolase activity	MF	cluster13
GO:0003824	7.00318e-05	2.43309	36.4388	54	3567	catalytic activity	MF	cluster13
GO:0010860	0.000610391	99.2875	0.0408621	2	4	proteasome regulator activity	MF	cluster13
GO:0006635	0.00031061	102.456	0.0271661	2	10	fatty acid beta-oxidation	BP	cluster14
GO:0019395	0.000379019	91.0588	0.0298828	2	11	fatty acid oxidation	BP	cluster14
GO:0034440	0.000379019	91.0588	0.0298828	2	11	lipid oxidation	BP	cluster14
GO:0009062	0.000454087	81.9412	0.0325994	2	12	fatty acid catabolic process	BP	cluster14
GO:0017109	2.67893e-05	728.75	0.00923235	2	3	glutamate-cysteine ligase complex	CC	cluster14
GO:0004357	1.17346e-05	Inf	0.00697645	2	2	glutamate-cysteine ligase activity	MF	cluster14
