# Supplementary material for: Transcriptional Networks Controlling the Cell Cycle
Source: G3 (Bethesda). 2013 Jan 1;3(1):75–90. doi: 10.1534/g3.112.004283 (PMC3538345; doi:10.1534/g3.112.004283)
Supplement: Supporting Information [file supp_3.1.75_TableS8.xlsx]

## Sheet: TableS8
Supporting Table S8: Correlation between phenotype and expression
Spearman correlation between each individual gene of the Affymetrix chip and the phenotypes in all experiments.
Only genes that have a correlation of < -0.5 or > 0.5, and passed a p-value threshold based on permutation test are listed.
The cell cycle phenotypes were permutated by batch, thus establishing a p-value cutoff that is expected to result in less than
one correlated gene being identified by random for each phenotype.
flybase_ID	name	phenotype	R	Spearman correlation p-value (unadjusted)
FBgn0052625	CG32625	G1	0.514868	4.17309e-05
FBgn0032699	CG10383	G1	-0.516813	3.8579e-05
FBgn0032700	CG10338	G1	-0.516975	3.83265e-05
FBgn0010709	Atg6	G1	-0.517915	3.68919e-05
FBgn0029995	CG2256	G1	0.519276	3.49019e-05
FBgn0047114	CG31142	G1	0.519795	3.41702e-05
FBgn0030092	fh	G1	-0.521188	3.22734e-05
FBgn0050476	ave	G1	-0.521285	3.21447e-05
FBgn0085188	CG34159	G1	-0.523392	2.94712e-05
FBgn0052711	CG32711	G1	-0.525758	2.67144e-05
FBgn0036950	CG6996	G1	-0.526828	2.55482e-05
FBgn0083970	CG34134	G1	-0.528545	2.37732e-05
FBgn0027780	U26	G1	-0.528999	2.33238e-05
FBgn0064766	CG7600	G1	-0.529064	2.32602e-05
FBgn0037117	CG11248	G1	-0.53412	1.87682e-05
FBgn0003866	tsh	G1	-0.534444	1.85096e-05
FBgn0035087	CG2765	G1	-0.559756	5.98454e-06
FBgn0031995	CG8475	G1	-0.564196	4.86193e-06
FBgn0031971	CG7224	G1	-0.569739	3.73548e-06
FBgn0023416	Ac3	G1	-0.572753	3.23011e-06
FBgn0033971	CG10209	G1	-0.587759	1.53248e-06
FBgn0024887	kin17	G1	-0.595926	1.0051e-06
FBgn0034849	CG3500	G1	-0.659709	2.38668e-08
FBgn0038179	CG9312	G2	-0.531106	2.13382e-05
FBgn0031896	CG4502	G2	-0.531138	2.1309e-05
FBgn0000017	Abl	G2	-0.53117	2.12797e-05
FBgn0015754	Lis-1	G2	0.531527	2.09604e-05
FBgn0010258	Rbp4	G2	-0.531689	2.08167e-05
FBgn0032339	CG4705	G2	0.531981	2.05604e-05
FBgn0037046	CG10581	G2	0.532499	2.0112e-05
FBgn0040096	lectin-33A	G2	-0.533115	1.95912e-05
FBgn0033751	CG8818	G2	0.533374	1.93756e-05
FBgn0051694	CG31694	G2	-0.534055	1.88203e-05
FBgn0039296	CG10420	G2	-0.534282	1.86385e-05
FBgn0038829	CG17271	G2	-0.534314	1.86126e-05
FBgn0030499	CG11178	G2	0.534736	1.82797e-05
FBgn0032793	CG10189	G2	-0.53493	1.81279e-05
FBgn0038363	Acyp2	G2	0.535222	1.79024e-05
FBgn0022935	D19A	G2	0.536551	1.69077e-05
FBgn0040512	zetaCOP	G2	0.53681	1.67196e-05
FBgn0031318	CG4887	G2	0.53694	1.66264e-05
FBgn0034411	CG18605	G2	-0.537231	1.64182e-05
FBgn0035227	CG12090	G2	0.537555	1.61898e-05
FBgn0036290	CG10638	G2	-0.539403	1.4943e-05
FBgn0052711	CG32711	G2	0.540569	1.4202e-05
FBgn0003984	vn	G2	-0.541445	1.36688e-05
FBgn0031036	CG14220	G2	0.542644	1.29682e-05
FBgn0030271	CG15202	G2	-0.542676	1.29498e-05
FBgn0034098	krimp	G2	0.543162	1.26757e-05
FBgn0033104	CG15237	G2	0.546144	1.11091e-05
FBgn0036993	CG5910	G2	-0.546987	1.07001e-05
FBgn0030093	dalao	G2	0.547991	1.02307e-05
FBgn0038063	Octbeta2R	G2	-0.54945	9.58331e-06
FBgn0033352	CG8232	G2	0.549515	9.55544e-06
FBgn0031972	Wwox	G2	0.550617	9.09298e-06
FBgn0034396	CG15097	G2	-0.552432	8.37634e-06
FBgn0036896	wnd	G2	0.552723	8.26619e-06
FBgn0030704	CG15916	G2	0.554441	7.64431e-06
FBgn0037279	CG1129	G2	-0.555899	7.15073e-06
FBgn0003890	betaTub97EF	G2	-0.55671	6.88949e-06
FBgn0030092	fh	G2	0.557779	6.55822e-06
FBgn0035232	CG12099	G2	0.557941	6.50934e-06
FBgn0038549	CG17802	G2	0.558265	6.4126e-06
FBgn0014092	CG4278	G2	0.558816	6.25119e-06
FBgn0027791	O-fut2	G2	0.563118	6.24243e-06
FBgn0027339	jim	G2	0.559497	6.05702e-06
FBgn0034490	CG9864	G2	-0.559821	5.96655e-06
FBgn0039870	CG1896	G2	0.559918	5.93965e-06
FBgn0038347	CG18522	G2	-0.560437	5.7981e-06
FBgn0050342	Prp38	G2	0.563808	4.95181e-06
FBgn0028341	l(1)G0232	G2	-0.56465	4.759e-06
FBgn0024432	Dlc90F	G2	0.56478	4.72996e-06
FBgn0032124	CG17855	G2	-0.56546	4.58021e-06
FBgn0031287	CG4291	G2	0.568507	3.96244e-06
FBgn0023416	Ac3	G2	0.573044	3.18474e-06
FBgn0050476	ave	G2	0.574633	2.948e-06
FBgn0035432	ZnT63C	G2	-0.575605	2.81127e-06
FBgn0004379	Klp67A	G2	0.576577	2.68047e-06
FBgn0036207	CG10907	G2	0.578036	2.49487e-06
FBgn0038396	CG5013	G2	0.580337	2.22625e-06
FBgn0030160	CG9691	G2	-0.582022	2.04691e-06
FBgn0036837	CG18135	G2	0.583059	1.94334e-06
FBgn0051241	tatl	G2	0.585263	1.7393e-06
FBgn0030039	CG12123	G2	0.587208	1.57606e-06
FBgn0034000	CG11808	G2	0.587435	1.55798e-06
FBgn0032699	CG10383	G2	0.592037	1.23046e-06
FBgn0024945	NitFhit	G2	0.592393	1.20799e-06
FBgn0031119	CG1812	G2	0.593593	1.13518e-06
FBgn0030239	CG17333	G2	0.593949	1.11433e-06
FBgn0035539	slow	G2	-0.596963	9.51886e-07
FBgn0039531	CG5611	G2	0.600723	7.80272e-07
FBgn0013981	His4r	G2	0.601112	7.64277e-07
FBgn0024887	kin17	G2	0.601598	7.44716e-07
FBgn0011202	dia	G2	0.603867	6.59471e-07
FBgn0039094	CG10184	G2	-0.606686	5.66247e-07
FBgn0050077	blos1	G2	0.609052	4.97704e-07
FBgn0083970	CG34134	G2	0.612131	4.20109e-07
FBgn0029529	CG13365	G2	0.625841	1.93143e-07
FBgn0052264	CG32264	G2	-0.646389	5.60203e-08
FBgn0032059	PrBP	G2	0.648139	5.01986e-08
FBgn0031971	CG7224	G2	0.662367	2.00282e-08
FBgn0033017	CG10465	subG1	-0.599498	8.32731e-07
FBgn0031378	CG15362	subG1	-0.602253	7.19078e-07
FBgn0037989	CG14741	subG1	0.60248	7.10397e-07
FBgn0026145	C3G	subG1	0.602772	6.99379e-07
FBgn0033842	cbc	subG1	-0.605139	6.15748e-07
FBgn0023529	CG2918	subG1	0.606404	5.75003e-07
FBgn0020611	Vha44	subG1	0.606793	5.62983e-07
FBgn0038873	CG5892	subG1	0.608673	5.08134e-07
FBgn0035752	BHD	subG1	-0.609224	4.93032e-07
FBgn0035252	CG7970	subG1	-0.609678	4.80913e-07
FBgn0029932	CG4607	subG1	0.611008	4.47006e-07
FBgn0015664	Dref	subG1	-0.611494	4.35171e-07
FBgn0031079	pico	subG1	0.612045	4.22114e-07
FBgn0040338	TfIIA-S-2	subG1	0.613861	3.81651e-07
FBgn0037277	CG42574	subG1	0.614477	3.6877e-07
FBgn0051241	tatl	subG1	-0.615223	3.53723e-07
FBgn0015618	Cdk8	subG1	-0.616876	3.22387e-07
FBgn0030340	CG15740	subG1	0.621221	2.52009e-07
FBgn0038548	CG17806	subG1	-0.622388	2.35723e-07
FBgn0032858	CG10949	subG1	-0.624301	2.11151e-07
FBgn0027542	rgn	subG1	0.625014	2.02621e-07
FBgn0032907	CG9272	subG1	-0.62683	1.82345e-07
FBgn0052590	CG32590	subG1	-0.629618	1.5488e-07
FBgn0025373	Fpps	subG1	-0.635779	1.07361e-07
FBgn0039776	PH4alphaEFB	subG1	-0.637367	9.75513e-08
FBgn0025835	CG17707	subG1	-0.639864	8.38215e-08
FBgn0000063	ald	subG1	-0.641064	7.78911e-08
FBgn0032202	CG18619	subG1	-0.643495	6.70604e-08
FBgn0034600	LSm1	subG1	-0.648456	4.92068e-08
FBgn0033413	prel	subG1	-0.648553	4.89063e-08
FBgn0051161	CG31161	subG1	0.648748	4.83104e-08
FBgn0026758	Trf2	subG1	0.650142	4.42359e-08
FBgn0035083	Tina-1	subG1	-0.650466	4.33358e-08
FBgn0032034	Rcd4	subG1	-0.651212	4.13308e-08
FBgn0036149	CG42671	subG1	0.65319	3.64281e-08
FBgn0038975	Nrx-1	subG1	0.662365	2.00304e-08
FBgn0031703	CG12512	subG1	-0.682565	4.97777e-09
FBgn0050424	CG30424	subG1	-0.69401	2.1513e-09
FBgn0032671	CG7200	subG1	-0.701208	1.24411e-09
FBgn0001276	ix	subG1	-0.708373	7.09626e-10
FBgn0035981	CG4452	subG1	-0.780903	7.80808e-13
FBgn0032298	CG6724	overG2	-0.505153	6.1345e-05
FBgn0033083	Dpit47	overG2	-0.50538	6.08036e-05
FBgn0008651	lbl	overG2	0.505639	6.01902e-05
FBgn0052529	CG32529	overG2	-0.506158	5.89805e-05
FBgn0024923	TER94	overG2	0.506417	5.83841e-05
FBgn0032488	CG16812	overG2	-0.506417	5.83841e-05
FBgn0035144	CG17181	overG2	0.506547	5.8088e-05
FBgn0031488	CG17265	overG2	-0.507163	5.67002e-05
FBgn0036915	CG7757	overG2	-0.507292	5.6412e-05
FBgn0026533	Dek	overG2	-0.507617	5.56972e-05
FBgn0005533	RpS17	overG2	-0.507779	5.5343e-05
FBgn0035121	Tudor-SN	overG2	-0.508232	5.43622e-05
FBgn0036272	CG4300	overG2	-0.508394	5.40158e-05
FBgn0035916	CG5978	overG2	0.508816	5.31246e-05
FBgn0003074	Pgi	overG2	0.509043	5.26504e-05
FBgn0027594	drpr	overG2	0.509205	5.23141e-05
FBgn0014031	Spat	overG2	0.509334	5.20464e-05
FBgn0001229	Hsp67Bc	overG2	0.509529	5.16473e-05
FBgn0037728	CG16817	overG2	-0.509756	5.11853e-05
FBgn0037073	CG7338	overG2	-0.509885	5.0923e-05
FBgn0027620	Acf1	overG2	-0.510242	5.02079e-05
FBgn0029148	NHP2	overG2	-0.510469	4.97578e-05
FBgn0035947	Srp68	overG2	-0.510663	4.93749e-05
FBgn0032198	eEF1delta	overG2	-0.511117	4.8492e-05
FBgn0036460	CG5114	overG2	-0.511765	4.72559e-05
FBgn0045842	yuri	overG2	-0.511797	4.71949e-05
FBgn0004510	Ets97D	overG2	-0.512154	4.65283e-05
FBgn0034141	CG8311	overG2	0.512932	4.51039e-05
FBgn0037061	CG12975	overG2	-0.51358	4.39477e-05
FBgn0004860	ph-d	overG2	-0.513677	4.37767e-05
FBgn0010638	Sec61beta	overG2	-0.513677	4.37767e-05
FBgn0038275	CG3817	overG2	-0.514326	4.26519e-05
FBgn0052412	CG32412	overG2	0.514617	4.21545e-05
FBgn0035674	CG13295	overG2	0.515298	4.10147e-05
FBgn0032149	CG4036	overG2	-0.51546	4.07475e-05
FBgn0030994	CG14193	overG2	-0.51559	4.0535e-05
FBgn0027558	pgant3	overG2	0.516886	3.84648e-05
FBgn0039126	CG13601	overG2	-0.517469	3.75654e-05
FBgn0052512	CG32512	overG2	0.517534	3.74666e-05
FBgn0014366	noi	overG2	-0.517988	3.67822e-05
FBgn0025683	CG3164	overG2	0.518344	3.62526e-05
FBgn0003076	Pgm	overG2	0.518442	3.61094e-05
FBgn0000579	Eno	overG2	0.518474	3.60618e-05
FBgn0039150	CG13605	overG2	0.519025	3.5261e-05
FBgn0001139	gro	overG2	-0.519187	3.50286e-05
FBgn0010750	atms	overG2	-0.519738	3.42491e-05
FBgn0037303	CG12163	overG2	0.519835	3.41132e-05
FBgn0027338	Kap-alpha3	overG2	-0.520062	3.3798e-05
FBgn0021761	Nup154	overG2	-0.521035	3.24776e-05
FBgn0040308	Jafrac2	overG2	-0.521067	3.24344e-05
FBgn0027330	l(1)G0020	overG2	-0.523465	2.9382e-05
FBgn0034570	CG10543	overG2	-0.523627	2.91857e-05
FBgn0053276	CG33276	overG2	-0.523822	2.89517e-05
FBgn0026207	mbo	overG2	-0.524276	2.84123e-05
FBgn0020930	Dgkepsilon	overG2	0.525216	2.73246e-05
FBgn0037330	mRpL44	overG2	-0.52528	2.7251e-05
FBgn0032248	CG5343	overG2	-0.525702	2.67772e-05
FBgn0005648	Pabp2	overG2	-0.526026	2.64179e-05
FBgn0086447	l(2)37Cg	overG2	-0.527193	2.5161e-05
FBgn0033269	CG8709	overG2	0.528457	2.3862e-05
FBgn0031832	CG9596	overG2	-0.529202	2.31252e-05
FBgn0011016	SsRbeta	overG2	-0.529494	2.28427e-05
FBgn0030711	CG8928	overG2	-0.530012	2.23483e-05
FBgn0036423	CG3919	overG2	-0.530434	2.1954e-05
FBgn0013969	Prp19	overG2	-0.530563	2.18339e-05
FBgn0037504	CG1142	overG2	-0.53173	2.07805e-05
FBgn0038738	CG4572	overG2	0.532022	2.05246e-05
FBgn0034110	Atg9	overG2	0.532119	2.04399e-05
FBgn0031492	CG3542	overG2	-0.532249	2.03276e-05
FBgn0028744	CG5033	overG2	-0.53254	2.00769e-05
FBgn0034643	CG10321	overG2	-0.533091	1.9611e-05
FBgn0086355	Tpi	overG2	0.533286	1.9449e-05
FBgn0029755	Sas10	overG2	-0.534453	1.85028e-05
FBgn0037434	SmD2	overG2	-0.534615	1.83748e-05
FBgn0034853	CG13550	overG2	-0.534939	1.81212e-05
FBgn0032454	CG5787	overG2	-0.535425	1.77469e-05
FBgn0004507	GlyP	overG2	0.535976	1.73314e-05
FBgn0000635	Fas2	overG2	0.53617	1.7187e-05
FBgn0039867	CstF-50	overG2	-0.536592	1.68777e-05
FBgn0035713	CG10107	overG2	-0.537337	1.63432e-05
FBgn0032633	CG6860	overG2	-0.538115	1.58022e-05
FBgn0036263	thoc6	overG2	-0.538439	1.55818e-05
FBgn0003042	Pc	overG2	-0.538698	1.54074e-05
FBgn0015801	Reg-5	overG2	0.53886	1.52994e-05
FBgn0034528	CG11180	overG2	-0.538893	1.52779e-05
FBgn0032729	CG10639	overG2	0.539347	1.49795e-05
FBgn0029715	CG11444	overG2	-0.53993	1.46038e-05
FBgn0034240	MESR4	overG2	-0.540643	1.41565e-05
FBgn0013810	Dhc36C	overG2	0.541518	1.36248e-05
FBgn0021906	RFeSP	overG2	-0.542037	1.33186e-05
FBgn0001341	l(1)1Bi	overG2	-0.542555	1.30187e-05
FBgn0086707	ncm	overG2	-0.542555	1.30187e-05
FBgn0037109	MED1	overG2	-0.543009	1.27615e-05
FBgn0025335	CG4585	overG2	0.543366	1.25627e-05
FBgn0027945	ppl	overG2	-0.543722	1.23668e-05
FBgn0037788	CG3940	overG2	0.545505	1.14291e-05
FBgn0032032	CG17294	overG2	0.547709	1.03609e-05
FBgn0039882	CG11576	overG2	0.548811	9.86228e-06
FBgn0011823	Pen	overG2	-0.548908	9.81937e-06
FBgn0037121	Rpb8	overG2	-0.549135	9.71993e-06
FBgn0001092	Gapdh2	overG2	0.549686	9.48229e-06
FBgn0031490	CG17264	overG2	0.549686	9.48229e-06
FBgn0000181	bic	overG2	-0.549718	9.46848e-06
FBgn0032833	CG10664	overG2	-0.551177	8.86605e-06
FBgn0039835	mRpL32	overG2	-0.551695	8.66057e-06
FBgn0037016	CG13252	overG2	0.552473	8.36064e-06
FBgn0027603	Ulp1	overG2	-0.5527	8.27499e-06
FBgn0037954	glo	overG2	-0.553186	8.0942e-06
FBgn0024698	Cpsf160	overG2	-0.553769	7.8821e-06
FBgn0032402	CG14945	overG2	0.554936	7.4733e-06
FBgn0052221	CG32221	overG2	0.55539	7.31971e-06
FBgn0031257	CG4133	overG2	0.555714	7.21181e-06
FBgn0031321	Tgt	overG2	-0.556362	7.00042e-06
FBgn0037567	Gfr	overG2	0.556622	6.91749e-06
FBgn0003275	RpII18	overG2	-0.557205	6.73423e-06
FBgn0010278	Ssrp	overG2	-0.557853	6.5359e-06
FBgn0036686	CG7728	overG2	-0.558015	6.48717e-06
FBgn0000326	clt	overG2	0.55808	6.46778e-06
FBgn0035831	CG8038	overG2	-0.559182	6.14619e-06
FBgn0026170	smt3	overG2	-0.56171	5.46378e-06
FBgn0025700	CG5885	overG2	-0.561775	5.44725e-06
FBgn0038421	CG17931	overG2	-0.561807	5.439e-06
FBgn0003612	Su(var)2-10	overG2	-0.562585	5.24448e-06
FBgn0017457	U2af38	overG2	-0.563136	5.11063e-06
FBgn0000018	abo	overG2	0.563687	4.97997e-06
FBgn0024364	CG11417	overG2	-0.567609	4.136e-06
FBgn0030245	CG1637	overG2	0.567674	4.12324e-06
FBgn0032748	CG10492	overG2	-0.570137	3.66474e-06
FBgn0021795	Tapdelta	overG2	-0.570753	3.55778e-06
FBgn0017578	Max	overG2	-0.575808	3.43365e-06
FBgn0040666	CG12848	overG2	-0.571595	3.41613e-06
FBgn0034564	CG9344	overG2	-0.571692	3.40013e-06
FBgn0021995	Rs1	overG2	-0.572081	3.33681e-06
FBgn0003071	Pfk	overG2	0.575258	2.8594e-06
FBgn0036277	CG10418	overG2	-0.57529	2.85487e-06
FBgn0035233	CG7864	overG2	0.576133	2.73953e-06
FBgn0026582	CG9418	overG2	0.57636	2.70923e-06
FBgn0038410	Mat89Ba	overG2	-0.576392	2.70492e-06
FBgn0086451	l(2)k09022	overG2	-0.577429	2.57054e-06
FBgn0039164	CG5524	overG2	-0.578207	2.47386e-06
FBgn0035063	Eap	overG2	-0.578855	2.3959e-06
FBgn0039465	Tsp97E	overG2	0.579925	2.27226e-06
FBgn0039218	Rpb10	overG2	-0.580184	2.24319e-06
FBgn0033266	Socs44A	overG2	0.581902	2.05924e-06
FBgn0033317	CG8635	overG2	-0.584203	1.83481e-06
FBgn0015621	Clp	overG2	-0.584657	1.79335e-06
FBgn0040285	Scamp	overG2	0.584689	1.79042e-06
FBgn0086690	cp309	overG2	-0.585013	1.76138e-06
FBgn0005617	msl-1	overG2	-0.587865	1.52417e-06
FBgn0053138	CG33138	overG2	0.589097	1.43127e-06
FBgn0035153	CG3371	overG2	-0.589194	1.42416e-06
FBgn0031049	Sec61gamma	overG2	-0.592986	1.17145e-06
FBgn0035423	CG17737	overG2	-0.594996	1.05519e-06
FBgn0031459	CG2862	overG2	-0.597265	9.36924e-07
FBgn0020655	Gap69C	overG2	-0.597621	9.19509e-07
FBgn0038194	Cyp6d5	overG2	0.599533	8.31153e-07
FBgn0031489	CG17224	overG2	0.601251	7.5862e-07
FBgn0033754	Ak6	overG2	-0.609872	4.75818e-07
FBgn0034975	enok	overG2	-0.610423	4.61624e-07
FBgn0038865	CG10824	overG2	0.611104	4.44639e-07
FBgn0001215	Hrb98DE	overG2	-0.617392	3.13164e-07
FBgn0053526	PNUTS	overG2	-0.622545	2.33611e-07
FBgn0034802	CG3800	overG2	-0.626531	1.85542e-07
FBgn0037717	CG8301	overG2	0.626888	1.8173e-07
FBgn0033691	CG8860	overG2	-0.628055	1.69761e-07
FBgn0050118	CG30118	overG2	0.629935	1.52024e-07
FBgn0034958	CG3907	overG2	0.643709	6.61791e-08
FBgn0039861	pasha	overG2	-0.646043	5.72443e-08
FBgn0040336	CG9904	overG2	0.647145	5.34319e-08
FBgn0038016	MBD-R2	overG2	-0.683736	4.57608e-09
FBgn0004463	RpIII128	overG2	-0.705776	8.71484e-10
FBgn0053329	Sp212	G1size	0.506611	7.30339e-05
FBgn0025682	scf	G1size	0.506676	7.28586e-05
FBgn0020647	KrT95D	G1size	0.506935	7.21613e-05
FBgn0040319	Gclc	G1size	0.507778	6.99374e-05
FBgn0035824	CG8281	G1size	-0.50875	6.74502e-05
FBgn0034649	CG9865	G1size	-0.50888	6.71248e-05
FBgn0032000	CG8372	G1size	-0.50901	6.68008e-05
FBgn0025815	Mcm6	G1size	-0.509139	6.64783e-05
FBgn0034217	Lhr	G1size	-0.509139	6.64783e-05
FBgn0030904	upd2	G1size	0.509398	6.58376e-05
FBgn0031470	CG18557	G1size	0.509658	6.52027e-05
FBgn0030189	CG2909	G1size	0.510565	6.30245e-05
FBgn0030524	CG10993	G1size	0.504643	6.258e-05
FBgn0033971	CG10209	G1size	-0.511084	6.18103e-05
FBgn0015816	Slh	G1size	0.511537	6.07656e-05
FBgn0004363	porin	G1size	-0.512639	5.82961e-05
FBgn0033998	row	G1size	-0.512769	5.80118e-05
FBgn0037929	CG42327	G1size	0.513093	5.73065e-05
FBgn0030986	RhoGAP18B	G1size	0.513482	5.64706e-05
FBgn0002525	Lam	G1size	-0.513547	5.63324e-05
FBgn0036314	CG10754	G1size	-0.513547	5.63324e-05
FBgn0038065	CG6359	G1size	0.513612	5.61945e-05
FBgn0010342	Map60	G1size	-0.514065	5.5238e-05
FBgn0035370	CG1240	G1size	-0.514065	5.5238e-05
FBgn0029969	CG10932	G1size	-0.514714	5.38976e-05
FBgn0011204	cue	G1size	-0.514778	5.37652e-05
FBgn0034410	Topors	G1size	0.515232	5.2847e-05
FBgn0025456	CREG	G1size	0.515686	5.19433e-05
FBgn0038666	CG5451	G1size	-0.516075	5.11802e-05
FBgn0004419	me31B	G1size	-0.516788	4.98079e-05
FBgn0028341	l(1)G0232	G1size	0.516788	4.98079e-05
FBgn0035718	CG14820	G1size	-0.51763	4.82301e-05
FBgn0004050	z	G1size	-0.51776	4.79915e-05
FBgn0030343	ATP7	G1size	0.517954	4.76356e-05
FBgn0010395	betaInt-nu	G1size	0.518408	4.68148e-05
FBgn0011802	Gem3	G1size	-0.518667	4.63517e-05
FBgn0032407	CG5325	G1size	-0.518732	4.62365e-05
FBgn0086908	egg	G1size	-0.51938	4.50998e-05
FBgn0034950	CG3105	G1size	0.519704	4.45412e-05
FBgn0037707	RnpS1	G1size	-0.520417	4.33348e-05
FBgn0033897	Rcd1	G1size	-0.520742	4.27965e-05
FBgn0026573	CG8290	G1size	-0.520806	4.26895e-05
FBgn0030749	Anxb11	G1size	0.521066	4.22643e-05
FBgn0051065	CG31065	G1size	-0.521066	4.22643e-05
FBgn0013753	Bgb	G1size	-0.521519	4.15297e-05
FBgn0039564	CG5527	G1size	0.521973	4.08069e-05
FBgn0086697	Cenp-C	G1size	-0.526384	4.05222e-05
FBgn0031947	CG7154	G1size	-0.522427	4.00958e-05
FBgn0027607	CG8230	G1size	0.522556	3.98947e-05
FBgn0050187	CG30187	G1size	0.52301	3.91983e-05
FBgn0039281	Clbn	G1size	0.523075	3.90998e-05
FBgn0014857	His3.3A	G1size	-0.523334	3.87078e-05
FBgn0031453	CG9894	G1size	-0.523723	3.81268e-05
FBgn0038767	trem	G1size	-0.523982	3.77439e-05
FBgn0044823	Spec2	G1size	0.524242	3.73646e-05
FBgn0027903	CG12018	G1size	-0.524566	3.68954e-05
FBgn0051436	CG31436	G1size	0.525019	3.62477e-05
FBgn0031055	CG14225	G1size	0.525084	3.61561e-05
FBgn0036545	GXIVsPLA2	G1size	0.52651	3.41932e-05
FBgn0052056	scramb1	G1size	0.52651	3.41932e-05
FBgn0034706	CG11275	G1size	0.526964	3.35897e-05
FBgn0014861	Mcm2	G1size	-0.527094	3.34191e-05
FBgn0010397	LamC	G1size	0.527353	3.30803e-05
FBgn0036486	Msh6	G1size	-0.527612	3.27447e-05
FBgn0039229	CG6995	G1size	-0.52826	3.19195e-05
FBgn0036733	U4-U6-60K	G1size	-0.528844	3.11933e-05
FBgn0034523	Nnf1a	G1size	-0.529038	3.09547e-05
FBgn0033926	Arc1	G1size	0.529168	3.07966e-05
FBgn0035888	CG7120	G1size	0.529168	3.07966e-05
FBgn0052066	CG32066	G1size	0.529168	3.07966e-05
FBgn0004446	Ten-a	G1size	0.529427	3.04825e-05
FBgn0039301	CG11875	G1size	-0.53001	2.97868e-05
FBgn0034888	CG5431	G1size	0.53014	2.96342e-05
FBgn0029113	Uba2	G1size	-0.530399	2.93312e-05
FBgn0032217	CG4972	G1size	-0.530788	2.88821e-05
FBgn0022943	Cbp20	G1size	-0.531501	2.80753e-05
FBgn0086780	AGO3	G1size	0.53176	2.77871e-05
FBgn0004179	Csp	G1size	0.531825	2.77155e-05
FBgn0038878	CG3301	G1size	0.531825	2.77155e-05
FBgn0027578	CG14526	G1size	0.53202	2.75017e-05
FBgn0015372	chrw	G1size	0.532409	2.70787e-05
FBgn0000246	c(3)G	G1size	-0.532733	2.67308e-05
FBgn0026404	Nc	G1size	0.532733	2.67308e-05
FBgn0086361	alph	G1size	0.532798	2.66618e-05
FBgn0039889	CG2219	G1size	-0.532862	2.65928e-05
FBgn0003124	polo	G1size	-0.533251	2.61828e-05
FBgn0039006	Cyp6d4	G1size	0.533316	2.61151e-05
FBgn0086356	tum	G1size	-0.533381	2.60475e-05
FBgn0037885	CG17721	G1size	0.534029	2.53804e-05
FBgn0033128	Tsp42Eg	G1size	0.535001	2.44096e-05
FBgn0010328	woc	G1size	-0.535455	2.39684e-05
FBgn0030434	CG4400	G1size	-0.535455	2.39684e-05
FBgn0001197	His2Av	G1size	-0.535585	2.38438e-05
FBgn0043457	CG5180	G1size	-0.535714	2.37197e-05
FBgn0003483	spn-E	G1size	0.535714	2.37197e-05
FBgn0033649	pyr	G1size	0.535714	2.37197e-05
FBgn0036806	Cyp12c1	G1size	0.536687	2.28081e-05
FBgn0003475	spir	G1size	0.536946	2.25706e-05
FBgn0085442	NKAIN	G1size	0.536946	2.25706e-05
FBgn0003969	vap	G1size	0.537788	2.18145e-05
FBgn0033996	CG11807	G1size	0.537853	2.17573e-05
FBgn0039580	Gfat2	G1size	0.537853	2.17573e-05
FBgn0030364	CG15735	G1size	-0.537918	2.17003e-05
FBgn0033387	CG8008	G1size	0.538372	2.13049e-05
FBgn0005660	Ets21C	G1size	0.538696	2.10266e-05
FBgn0031313	CG5080	G1size	0.538761	2.09714e-05
FBgn0038474	mRpS11	G1size	-0.538826	2.09163e-05
FBgn0037381	CG42675	G1size	0.539539	2.03189e-05
FBgn0051324	CG31324	G1size	0.539927	1.99997e-05
FBgn0030365	Tango4	G1size	-0.540381	1.96333e-05
FBgn0034939	thoc5	G1size	-0.540576	1.94782e-05
FBgn0034887	CG5428	G1size	0.542326	1.81327e-05
FBgn0022213	Cas	G1size	-0.542779	1.77982e-05
FBgn0033544	CG7220	G1size	0.542974	1.76567e-05
FBgn0036335	mRpL20	G1size	-0.5444	1.66502e-05
FBgn0085402	Ect4	G1size	0.544594	1.65172e-05
FBgn0036053	iPLA2-VIA	G1size	0.544854	1.63414e-05
FBgn0035623	mthl2	G1size	0.545437	1.59522e-05
FBgn0051216	Naam	G1size	0.545631	1.58244e-05
FBgn0050020	CG30020	G1size	-0.545761	1.57397e-05
FBgn0037968	CG12213	G1size	-0.54615	1.54882e-05
FBgn0051119	HdacX	G1size	0.546215	1.54467e-05
FBgn0033081	geminin	G1size	-0.546215	1.54467e-05
FBgn0040373	CG3038	G1size	-0.546474	1.52815e-05
FBgn0023081	gek	G1size	0.546798	1.50774e-05
FBgn0033308	CG8736	G1size	0.547122	1.48758e-05
FBgn0022702	Cht2	G1size	0.547252	1.47959e-05
FBgn0034230	CG4853	G1size	-0.547381	1.47163e-05
FBgn0011656	Mef2	G1size	0.547705	1.45193e-05
FBgn0003741	tra	G1size	-0.54777	1.44802e-05
FBgn0037277	CG42574	G1size	0.5479	1.44022e-05
FBgn0050345	CG30345	G1size	0.548159	1.42475e-05
FBgn0063497	GstE3	G1size	0.548613	1.39805e-05
FBgn0005670	Cyp4d1	G1size	0.548678	1.39427e-05
FBgn0025457	Bub3	G1size	-0.549196	1.36441e-05
FBgn0030738	CG9915	G1size	-0.550039	1.31714e-05
FBgn0011570	cpb	G1size	0.550104	1.31357e-05
FBgn0034417	CG15117	G1size	0.550233	1.30646e-05
FBgn0086855	CG17078	G1size	-0.551011	1.26451e-05
FBgn0035987	CG3689	G1size	-0.552178	1.20395e-05
FBgn0000052	ade2	G1size	-0.552307	1.19739e-05
FBgn0014133	bif	G1size	0.552372	1.19412e-05
FBgn0004227	nonA	G1size	-0.552891	1.16829e-05
FBgn0037883	CG14701	G1size	0.553669	1.13051e-05
FBgn0030269	CG18292	G1size	-0.554058	1.11205e-05
FBgn0026145	C3G	G1size	0.555354	1.05254e-05
FBgn0036762	CG7430	G1size	-0.555937	1.02675e-05
FBgn0038647	CG14302	G1size	0.556132	1.01828e-05
FBgn0037518	CG2641	G1size	0.556974	9.82343e-06
FBgn0027259	Kmn1	G1size	-0.557104	9.76921e-06
FBgn0035936	Tsp66E	G1size	0.557169	9.74221e-06
FBgn0052030	Fhos	G1size	0.557234	9.71527e-06
FBgn0035708	CG8398	G1size	0.557623	9.55512e-06
FBgn0011655	Med	G1size	-0.557687	9.52867e-06
FBgn0040283	SMC1	G1size	-0.558271	9.29368e-06
FBgn0025641	DAAM	G1size	0.55866	9.14005e-06
FBgn0011764	Dsp1	G1size	-0.559373	8.86455e-06
FBgn0051155	Rpb7	G1size	-0.559891	8.6691e-06
FBgn0028746	CG18508	G1size	0.560021	8.62087e-06
FBgn0033716	Den1	G1size	-0.560799	8.33675e-06
FBgn0037848	Tsp86D	G1size	0.562613	7.70757e-06
FBgn0000212	brm	G1size	-0.562808	7.64286e-06
FBgn0017414	cag	G1size	0.563975	7.26522e-06
FBgn0035202	CG9139	G1size	0.564104	7.22436e-06
FBgn0036908	CG14103	G1size	-0.564234	7.18372e-06
FBgn0038530	AttD	G1size	0.564688	7.04314e-06
FBgn0034878	pita	G1size	-0.565465	6.80815e-06
FBgn0010217	ATPsyn-beta	G1size	-0.566049	6.63675e-06
FBgn0038832	CG15695	G1size	0.566114	6.61796e-06
FBgn0035020	CG13585	G1size	0.566891	6.39633e-06
FBgn0035464	CG12006	G1size	-0.567864	6.12909e-06
FBgn0045761	CHKov1	G1size	0.568188	6.04237e-06
FBgn0004387	Klp98A	G1size	0.568512	5.95681e-06
FBgn0042135	CG18812	G1size	0.568836	5.87238e-06
FBgn0029512	Aos1	G1size	-0.56929	5.75607e-06
FBgn0051365	CG31365	G1size	-0.570197	5.52993e-06
FBgn0014865	Mtk	G1size	0.57078	5.38899e-06
FBgn0037874	Tctp	G1size	-0.570845	5.37354e-06
FBgn0012051	CalpA	G1size	0.571169	5.29692e-06
FBgn0039743	CG7946	G1size	-0.571234	5.28172e-06
FBgn0010602	lwr	G1size	-0.571364	5.25144e-06
FBgn0031078	CG11943	G1size	-0.572336	5.02951e-06
FBgn0036811	MED11	G1size	-0.572595	4.97183e-06
FBgn0024222	ird5	G1size	0.572855	4.91478e-06
FBgn0020762	Atet	G1size	0.573568	4.76106e-06
FBgn0003390	shf	G1size	0.573697	4.7336e-06
FBgn0030048	CG12112	G1size	0.574605	4.54552e-06
FBgn0000405	CycB	G1size	-0.579357	4.49454e-06
FBgn0033494	KCNQ	G1size	0.574994	4.4671e-06
FBgn0033538	CG11883	G1size	0.575188	4.42836e-06
FBgn0045064	bwa	G1size	0.576355	4.20253e-06
FBgn0031822	CG9548	G1size	-0.576549	4.16596e-06
FBgn0035338	CG13800	G1size	0.576938	4.09372e-06
FBgn0035427	ckd	G1size	0.577586	3.97595e-06
FBgn0035770	pst	G1size	0.577781	3.94125e-06
FBgn0035842	CG7504	G1size	-0.57791	3.91827e-06
FBgn0032706	Irk3	G1size	0.578429	3.82762e-06
FBgn0036968	Spn77Ba	G1size	0.578494	3.81643e-06
FBgn0033683	CG18343	G1size	0.578947	3.73896e-06
FBgn0015664	Dref	G1size	-0.579077	3.71709e-06
FBgn0035229	CG7852	G1size	0.579725	3.60958e-06
FBgn0033504	CAP	G1size	0.579855	3.58844e-06
FBgn0035033	CG3548	G1size	-0.580049	3.55694e-06
FBgn0011640	lark	G1size	-0.580114	3.5465e-06
FBgn0033033	scarface	G1size	0.581346	3.35351e-06
FBgn0032974	CG3651	G1size	-0.58154	3.32397e-06
FBgn0003732	Top2	G1size	-0.581929	3.26561e-06
FBgn0004106	cdc2	G1size	-0.582123	3.23679e-06
FBgn0023514	CG14805	G1size	-0.583355	3.0598e-06
FBgn0040827	CG13315	G1size	0.585429	2.78224e-06
FBgn0032117	FucTB	G1size	0.586077	2.7005e-06
FBgn0034085	Ptp52F	G1size	0.58692	2.59764e-06
FBgn0032101	CG9586	G1size	0.588735	2.38857e-06
FBgn0038768	CG4936	G1size	-0.589253	2.33183e-06
FBgn0037315	Cerk	G1size	0.589901	2.2627e-06
FBgn0020615	SelD	G1size	-0.590226	2.22887e-06
FBgn0038418	pad	G1size	-0.591587	2.09194e-06
FBgn0036940	obst-J	G1size	0.591716	2.07933e-06
FBgn0039290	CG13654	G1size	0.592365	2.01733e-06
FBgn0038722	Nup58	G1size	-0.593272	1.93347e-06
FBgn0024273	WASp	G1size	0.593402	1.92176e-06
FBgn0031317	CG5118	G1size	0.597291	1.60031e-06
FBgn0036551	CG17029	G1size	0.599754	1.42393e-06
FBgn0027889	ball	G1size	-0.604615	1.12865e-06
FBgn0051314	Neu3	G1size	0.605393	1.0872e-06
FBgn0039208	Esyt2	G1size	0.605911	1.06037e-06
FBgn0052038	CG32038	G1size	0.607143	9.9918e-07
FBgn0032002	CG8353	G1size	0.607272	9.92938e-07
FBgn0037466	CG1965	G1size	-0.609152	9.06515e-07
FBgn0010228	HmgZ	G1size	-0.610384	8.53842e-07
FBgn0034880	alphaPS5	G1size	0.610384	8.53842e-07
FBgn0011722	Tig	G1size	0.610708	8.40475e-07
FBgn0031315	CG14341	G1size	0.614856	6.86101e-07
FBgn0036697	rogdi	G1size	0.618097	5.84776e-07
FBgn0015838	Vang	G1size	-0.618875	5.62682e-07
FBgn0034184	CG9646	G1size	0.620236	5.25926e-07
FBgn0034199	CG15917	G1size	0.620366	5.22548e-07
FBgn0038536	CG7655	G1size	-0.625681	4.00609e-07
FBgn0010381	Drs	G1size	0.630542	3.13321e-07
FBgn0000318	cl	G1size	0.631968	2.91379e-07
FBgn0004629	Cys	G1size	0.632616	2.81898e-07
FBgn0020510	Abi	G1size	0.633135	2.74525e-07
FBgn0051120	CG31120	G1size	-0.636181	2.34783e-07
FBgn0041180	TepIV	G1size	0.636635	2.29355e-07
FBgn0034543	CG30152	G1size	0.636829	2.27065e-07
FBgn0051778	CG31778	G1size	0.640653	1.86202e-07
FBgn0025825	Hdac3	G1size	-0.641302	1.80006e-07
FBgn0034420	CG10737	G1size	0.641302	1.80006e-07
FBgn0038720	CG6231	G1size	0.641496	1.78186e-07
FBgn0004587	B52	G1size	-0.641626	1.76982e-07
FBgn0038545	CG7713	G1size	-0.64357	1.59817e-07
FBgn0032140	CG13117	G1size	0.644218	1.54452e-07
FBgn0032520	CG10859	G1size	0.651089	1.07024e-07
FBgn0025716	Bap55	G1size	-0.651219	1.06276e-07
FBgn0010434	cora	G1size	0.653876	9.19508e-08
FBgn0000711	flw	G1size	0.65433	8.9689e-08
FBgn0034657	LBR	G1size	-0.658997	6.91686e-08
FBgn0032634	Rpb11	G1size	-0.667164	4.2987e-08
FBgn0033378	tsu	G1size	-0.669821	3.65292e-08
FBgn0037709	CG8199	G1size	-0.676627	2.34287e-08
FBgn0030854	CG8289	G1size	-0.678118	2.11091e-08
FBgn0051777	CG31777	G1size	0.692961	5.46229e-09
FBgn0031161	CG15445	G1size	0.698924	1.84737e-09
FBgn0053520	Rpb4	G1size	-0.754991	0
FBgn0032407	CG5325	G2size	-0.5	9.31048e-05
FBgn0010328	woc	G2size	-0.500194	9.24483e-05
FBgn0011640	lark	G2size	-0.501102	8.94406e-05
FBgn0017577	Mcm5	G2size	-0.501361	8.8598e-05
FBgn0004050	z	G2size	-0.501491	8.81795e-05
FBgn0025641	DAAM	G2size	0.502204	8.59098e-05
FBgn0002783	mor	G2size	-0.50337	8.23118e-05
FBgn0038720	CG6231	G2size	0.5035	8.19207e-05
FBgn0026573	CG8290	G2size	-0.503759	8.11437e-05
FBgn0036710	CG6479	G2size	-0.504732	7.82901e-05
FBgn0031315	CG14341	G2size	0.505315	7.66226e-05
FBgn0086697	Cenp-C	G2size	-0.512303	6.89759e-05
FBgn0037874	Tctp	G2size	-0.508556	6.7941e-05
FBgn0003390	shf	G2size	0.50875	6.74502e-05
FBgn0004106	cdc2	G2size	-0.508945	6.69626e-05
FBgn0034982	CG4065	G2size	-0.509269	6.61573e-05
FBgn0034184	CG9646	G2size	0.509982	6.44169e-05
FBgn0011764	Dsp1	G2size	-0.510047	6.42608e-05
FBgn0014865	Mtk	G2size	0.510047	6.42608e-05
FBgn0033538	CG11883	G2size	0.510111	6.41051e-05
FBgn0036762	CG7430	G2size	-0.510306	6.36399e-05
FBgn0030738	CG9915	G2size	-0.510889	6.22631e-05
FBgn0030189	CG2909	G2size	0.511732	6.03229e-05
FBgn0034523	Nnf1a	G2size	-0.512639	5.82961e-05
FBgn0028746	CG18508	G2size	0.512899	5.77287e-05
FBgn0012051	CalpA	G2size	0.51426	5.48327e-05
FBgn0086356	tum	G2size	-0.514519	5.42965e-05
FBgn0033716	Den1	G2size	-0.515686	5.19433e-05
FBgn0010434	cora	G2size	0.51588	5.15604e-05
FBgn0035824	CG8281	G2size	-0.516399	5.05521e-05
FBgn0020510	Abi	G2size	0.516399	5.05521e-05
FBgn0034230	CG4853	G2size	-0.516658	5.00548e-05
FBgn0022213	Cas	G2size	-0.516852	4.96848e-05
FBgn0000212	brm	G2size	-0.517825	4.78726e-05
FBgn0038768	CG4936	G2size	-0.517954	4.76356e-05
FBgn0043457	CG5180	G2size	-0.518149	4.72822e-05
FBgn0029816	CG12729	G2size	-0.518278	4.7048e-05
FBgn0036908	CG14103	G2size	-0.519445	4.49876e-05
FBgn0020633	Mcm7	G2size	-0.520742	4.27965e-05
FBgn0037968	CG12213	G2size	-0.521195	4.20532e-05
FBgn0030048	CG12112	G2size	0.521325	4.18431e-05
FBgn0037707	RnpS1	G2size	-0.521779	4.11152e-05
FBgn0039665	CG2310	G2size	-0.521973	4.08069e-05
FBgn0030434	CG4400	G2size	-0.522297	4.02978e-05
FBgn0041180	TepIV	G2size	0.522945	3.92971e-05
FBgn0039229	CG6995	G2size	-0.524112	3.75538e-05
FBgn0032520	CG10859	G2size	0.524112	3.75538e-05
FBgn0032217	CG4972	G2size	-0.524825	3.6524e-05
FBgn0000318	cl	G2size	0.52677	3.38472e-05
FBgn0010228	HmgZ	G2size	-0.527807	3.24951e-05
FBgn0010602	lwr	G2size	-0.528131	3.2083e-05
FBgn0005670	Cyp4d1	G2size	0.528325	3.18381e-05
FBgn0036642	CG4169	G2size	-0.529297	3.06392e-05
FBgn0023514	CG14805	G2size	-0.529427	3.04825e-05
FBgn0038767	trem	G2size	-0.530464	2.92559e-05
FBgn0040373	CG3038	G2size	-0.530723	2.89565e-05
FBgn0029113	Uba2	G2size	-0.53176	2.77871e-05
FBgn0032117	FucTB	G2size	0.531825	2.77155e-05
FBgn0029512	Aos1	G2size	-0.532279	2.7219e-05
FBgn0038666	CG5451	G2size	-0.532538	2.69391e-05
FBgn0051777	CG31777	G2size	0.536038	2.34121e-05
FBgn0034420	CG10737	G2size	0.536362	2.31083e-05
FBgn0004629	Cys	G2size	0.536557	2.29278e-05
FBgn0003483	spn-E	G2size	0.537205	2.23354e-05
FBgn0036811	MED11	G2size	-0.537529	2.20446e-05
FBgn0052158	CG42513	G2size	-0.537659	2.19293e-05
FBgn0035842	CG7504	G2size	-0.537724	2.18718e-05
FBgn0035427	ckd	G2size	0.538242	2.14172e-05
FBgn0004227	nonA	G2size	-0.538307	2.1361e-05
FBgn0031078	CG11943	G2size	-0.540576	1.94782e-05
FBgn0034543	CG30152	G2size	0.540705	1.93754e-05
FBgn0000405	CycB	G2size	-0.545318	1.91525e-05
FBgn0003607	Su(var)205	G2size	-0.541289	1.89192e-05
FBgn0032974	CG3651	G2size	-0.541807	1.8522e-05
FBgn0011655	Med	G2size	-0.543298	1.74231e-05
FBgn0050020	CG30020	G2size	-0.543752	1.71009e-05
FBgn0038168	omd	G2size	-0.544918	1.62977e-05
FBgn0037466	CG1965	G2size	-0.545631	1.58244e-05
FBgn0025457	Bub3	G2size	-0.549067	1.37182e-05
FBgn0004587	B52	G2size	-0.554446	1.09388e-05
FBgn0010217	ATPsyn-beta	G2size	-0.554771	1.07894e-05
FBgn0010342	Map60	G2size	-0.55665	9.96022e-06
FBgn0036551	CG17029	G2size	0.556715	9.93272e-06
FBgn0034706	CG11275	G2size	0.55678	9.90529e-06
FBgn0036733	U4-U6-60K	G2size	-0.557234	9.71527e-06
FBgn0038545	CG7713	G2size	-0.557234	9.71527e-06
FBgn0030365	Tango4	G2size	-0.563132	7.53616e-06
FBgn0015838	Vang	G2size	-0.566438	6.52475e-06
FBgn0035464	CG12006	G2size	-0.56929	5.75607e-06
FBgn0030269	CG18292	G2size	-0.569743	5.64193e-06
FBgn0038722	Nup58	G2size	-0.571429	5.23636e-06
FBgn0025716	Bap55	G2size	-0.571558	5.20633e-06
FBgn0020615	SelD	G2size	-0.572984	4.88649e-06
FBgn0037709	CG8199	G2size	-0.573956	4.67913e-06
FBgn0034657	LBR	G2size	-0.57629	4.21478e-06
FBgn0025825	Hdac3	G2size	-0.577262	4.03443e-06
FBgn0000711	flw	G2size	0.580244	3.5257e-06
FBgn0031822	CG9548	G2size	-0.584522	2.9006e-06
FBgn0051365	CG31365	G2size	-0.586466	2.65256e-06
FBgn0032634	Rpb11	G2size	-0.594957	1.78644e-06
FBgn0051155	Rpb7	G2size	-0.596902	1.62999e-06
FBgn0051120	CG31120	G2size	-0.606235	1.04393e-06
FBgn0030854	CG8289	G2size	-0.621079	5.04337e-07
FBgn0038418	pad	G2size	-0.626264	3.89021e-07
FBgn0038536	CG7655	G2size	-0.629246	3.3463e-07
FBgn0033378	tsu	G2size	-0.635662	2.41137e-07
FBgn0031161	CG15445	G2size	0.652385	9.97529e-08
FBgn0053520	Rpb4	G2size	-0.680905	1.72124e-08
