# Supplementary material for: Transcriptional Networks Controlling the Cell Cycle
Source: G3 (Bethesda). 2013 Jan 1;3(1):75–90. doi: 10.1534/g3.112.004283 (PMC3538345; doi:10.1534/g3.112.004283)
Supplement: Supporting Information [file supp_3.1.75_TableS9.xlsx]

## Sheet: TableS9
Supporting Table S9: Correlation between phenotype and expression, associated GO overrepresentation of correlating genes
For each of the phenotypes of Table S8 (subG1, G1, G2, overG2, G1size, and G2size) the list of genes having greater correlation that 0.5 was examined for overrepresentation of GO identifiers
Cutoff of the P-value was 0.001, GO identifiers of biological processes are marked in green.
Phenotype	GOBPID	Pvalue	OddsRatio	ExpCount	Count	Size	Term
G2	GO:0051225	0.000618157	21.1995	0.171093	3	31	spindle assembly
G2	GO:0007018	0.000818907	10.9884	0.430493	4	78	microtubule-based movement
overG2	GO:0006396	5.26061720770965e-09	5.97052	4.29458	20	249	RNA processing
overG2	GO:0010467	2.92398503840463e-08	3.27419	19.1445	43	1110	gene expression
overG2	GO:0009987	2.01751431681468e-06	3.83976	70.4381	90	4084	cellular process
overG2	GO:0016070	2.74850781247717e-06	3.01483	13.2804	31	770	RNA metabolic process
overG2	GO:0006397	4.03390429149663e-06	5.07778	3.29424	14	191	mRNA processing
overG2	GO:0044282	7.74194734621351e-06	6.84615	1.74198	10	101	small molecule catabolic process
overG2	GO:0016071	8.22289932276067e-06	4.74505	3.50121	14	203	mRNA metabolic process
overG2	GO:0090304	1.3667425295501e-05	2.62785	17.3163	35	1004	nucleic acid metabolic process
overG2	GO:0006139	3.03733674941219e-05	2.45054	20.3174	38	1178	nucleobase, nucleoside, nucleotide and nucleic acid metabolic process
overG2	GO:0034641	4.61392625496353e-05	2.36257	22.318	40	1294	cellular nitrogen compound metabolic process
overG2	GO:0070727	5.86582674500703e-05	4.1507	3.63919	13	211	cellular macromolecule localization
overG2	GO:0070972	7.3040440907177e-05	23.7	0.241463	4	14	protein localization in endoplasmic reticulum
overG2	GO:0044237	7.91800409459488e-05	2.20111	41.8765	61	2428	cellular metabolic process
overG2	GO:0009894	8.23550241825336e-05	9.76596	0.741635	6	43	regulation of catabolic process
overG2	GO:0006807	0.000194946	2.17665	23.7323	40	1376	nitrogen compound metabolic process
overG2	GO:0033365	0.000224371	5.54348	1.65574	8	96	protein localization to organelle
overG2	GO:0006605	0.000318585	5.24077	1.74198	8	101	protein targeting
overG2	GO:0006091	0.000364346	5.1286	1.77647	8	103	generation of precursor metabolites and energy
overG2	GO:0006096	0.000397975	13.924	0.362194	4	21	glycolysis
overG2	GO:0034613	0.000436118	4.05409	2.79407	10	162	cellular protein localization
overG2	GO:0031329	0.000441107	9.03509	0.655398	5	38	regulation of cellular catabolic process
overG2	GO:0042254	0.000499123	8.7678	0.672646	5	39	ribosome biogenesis
overG2	GO:0034470	0.000562702	8.51579	0.689893	5	40	ncRNA processing
overG2	GO:0009056	0.000664753	2.90798	5.88134	15	341	catabolic process
overG2	GO:0043170	0.000808083	1.93044	39.0479	55	2264	macromolecule metabolic process
overG2	GO:0033036	0.000853085	2.73495	6.67472	16	387	macromolecule localization
overG2	GO:0006621	0.000873679	116.265	0.051742	2	3	protein retention in ER lumen
overG2	GO:0035437	0.000873679	116.265	0.051742	2	3	maintenance of protein localization in endoplasmic reticulum
overG2	GO:0046426	0.000873679	116.265	0.051742	2	3	negative regulation of JAK-STAT cascade
overG2	GO:0006379	0.000978221	19.5498	0.206968	3	12	mRNA cleavage
overG2	GO:0006613	0.000978221	19.5498	0.206968	3	12	cotranslational protein targeting to membrane
G1size	GO:0051276	9.1894480915885e-07	4.307	5.25181	19	203	chromosome organization
G1size	GO:0006996	9.79546423280719e-06	2.43577	19.4291	39	751	organelle organization
G1size	GO:0071842	1.51819106576039e-05	2.17417	30.0103	52	1160	cellular component organization at cellular level
G1size	GO:0016925	1.69796742694167e-05	Inf	0.077613	3	3	protein sumoylation
G1size	GO:0071841	3.26206614233659e-05	2.10055	30.8123	52	1191	cellular component organization or biogenesis at cellular level
G1size	GO:0050000	5.21856658370989e-05	16.1954	0.439807	5	17	chromosome localization
G1size	GO:0051303	5.21856658370989e-05	16.1954	0.439807	5	17	establishment of chromosome localization
G1size	GO:0007059	0.000166746	4.6196	2.48362	10	96	chromosome segregation
G1size	GO:0000279	0.000168659	2.77182	8.2011	20	317	M phase
G1size	GO:0022402	0.00017067	2.57595	10.1932	23	394	cell cycle process
G1size	GO:0016043	0.000206526	1.90795	34.6671	54	1340	cellular component organization
G1size	GO:0007275	0.000266537	1.89799	33.2701	52	1286	multicellular organismal development
G1size	GO:0065007	0.00029684	1.80082	51.3798	72	1986	biological regulation
G1size	GO:0007049	0.000304873	2.37312	12.0041	25	464	cell cycle
G1size	GO:0043388	0.000320599	38.4014	0.155226	3	6	positive regulation of DNA binding
G1size	GO:0051099	0.000320599	38.4014	0.155226	3	6	positive regulation of binding
G1size	GO:0090304	0.00033331	1.96	25.9745	43	1004	nucleic acid metabolic process
G1size	GO:0071840	0.000435891	1.83705	35.6502	54	1378	cellular component organization or biogenesis
G1size	GO:0050789	0.000470215	1.77648	46.516	66	1798	regulation of biological process
G1size	GO:0000375	0.000490845	3.44636	3.90652	12	151	RNA splicing, via transesterification reactions
G1size	GO:0000377	0.000490845	3.44636	3.90652	12	151	RNA splicing, via transesterification reactions with bulged adenosine as nucleophile
G1size	GO:0000398	0.000490845	3.44636	3.90652	12	151	nuclear mRNA splicing, via spliceosome
G1size	GO:0022403	0.000497544	2.52802	8.89962	20	344	cell cycle phase
G1size	GO:0044260	0.000557108	1.76177	46.7747	66	1808	cellular macromolecule metabolic process
G1size	GO:0008380	0.000586688	3.37171	3.98413	12	154	RNA splicing
G1size	GO:0051310	0.000614558	12.8676	0.413936	4	16	metaphase plate congression
G1size	GO:0034621	0.000658967	3.32367	4.03587	12	156	cellular macromolecular complex subunit organization
G1size	GO:0019950	0.000664961	Inf	0.051742	2	2	SMT3-dependent protein catabolic process
G1size	GO:0051092	0.000664961	Inf	0.051742	2	2	positive regulation of NF-kappaB transcription factor activity
G1size	GO:0007126	0.000666396	4.17747	2.43187	9	94	meiosis
G1size	GO:0051327	0.000666396	4.17747	2.43187	9	94	M phase of meiotic cell cycle
G1size	GO:0016071	0.00071056	2.97331	5.25181	14	203	mRNA metabolic process
G1size	GO:0032502	0.00075427	1.77381	38.1856	56	1476	developmental process
G1size	GO:0043170	0.000757015	1.71569	58.5719	78	2264	macromolecule metabolic process
G1size	GO:0006325	0.000775231	3.7345	3.00103	10	116	chromatin organization
G1size	GO:0043933	0.000922169	3.18725	4.1911	12	162	macromolecular complex subunit organization
G1size	GO:0006464	0.000931406	2.17811	12.9355	25	500	protein modification process
G1size	GO:0008064	0.000992406	11.0254	0.465678	4	18	regulation of actin polymerization or depolymerization
G1size	GO:0030832	0.000992406	11.0254	0.465678	4	18	regulation of actin filament length
G2size	GO:0016925	1.4754422199826e-06	Inf	0.0346671	3	3	protein sumoylation
G2size	GO:0090304	1.97273436521439e-06	3.49779	11.6019	28	1004	nucleic acid metabolic process
G2size	GO:0016070	2.19378989253863e-06	3.72966	8.8979	24	770	RNA metabolic process
G2size	GO:0034641	3.44330319072632e-06	3.23767	14.9531	32	1294	cellular nitrogen compound metabolic process
G2size	GO:0006807	4.32618370164157e-06	3.17121	15.9007	33	1376	nitrogen compound metabolic process
G2size	GO:0006139	4.76192755724583e-06	3.23689	13.6126	30	1178	nucleobase, nucleoside, nucleotide and nucleic acid metabolic process
G2size	GO:0051276	1.69919397183457e-05	5.66676	2.34581	11	203	chromosome organization
G2size	GO:0006996	1.91399624674029e-05	3.35449	8.67834	22	751	organelle organization
G2size	GO:0043388	2.87819383561174e-05	89.5	0.0693343	3	6	positive regulation of DNA binding
G2size	GO:0051099	2.87819383561174e-05	89.5	0.0693343	3	6	positive regulation of binding
G2size	GO:0000375	5.11209512983795e-05	6.10746	1.74491	9	151	RNA splicing, via transesterification reactions
G2size	GO:0000377	5.11209512983795e-05	6.10746	1.74491	9	151	RNA splicing, via transesterification reactions with bulged adenosine as nucleophile
G2size	GO:0000398	5.11209512983795e-05	6.10746	1.74491	9	151	nuclear mRNA splicing, via spliceosome
G2size	GO:0008380	5.96619787377718e-05	5.97788	1.77958	9	154	RNA splicing
G2size	GO:0016071	9.61516304316318e-05	5.03409	2.34581	10	203	mRNA metabolic process
G2size	GO:0019950	0.000131564	Inf	0.0231114	2	2	SMT3-dependent protein catabolic process
G2size	GO:0051092	0.000131564	Inf	0.0231114	2	2	positive regulation of NF-kappaB transcription factor activity
G2size	GO:0010467	0.000133658	2.71852	12.8268	26	1110	gene expression
G2size	GO:0071842	0.000281843	2.5707	13.4046	26	1160	cellular component organization at cellular level
G2size	GO:0051252	0.000301974	3.25152	5.56985	15	482	regulation of RNA metabolic process
G2size	GO:0006397	0.000309674	4.73105	2.20714	9	191	mRNA processing
G2size	GO:0006338	0.000311268	14.4914	0.335116	4	29	chromatin remodeling
G2size	GO:0051098	0.00038836	26.8172	0.150224	3	13	regulation of binding
G2size	GO:0051101	0.00038836	26.8172	0.150224	3	13	regulation of DNA binding
G2size	GO:0071841	0.000435756	2.48542	13.7628	26	1191	cellular component organization or biogenesis at cellular level
G2size	GO:0044260	0.00061716	2.29814	20.8927	34	1808	cellular macromolecule metabolic process
G2size	GO:0007059	0.000778722	6.16503	1.10935	6	96	chromosome segregation
G2size	GO:0006351	0.000825224	3.034	5.46585	14	473	transcription, DNA-dependent
G2size	GO:0032774	0.000842687	3.02683	5.47741	14	474	RNA biosynthetic process
G2size	GO:0050000	0.000893305	19.1417	0.196447	3	17	chromosome localization
G2size	GO:0051303	0.000893305	19.1417	0.196447	3	17	establishment of chromosome localization
G2size	GO:0000279	0.000896642	3.48243	3.66316	11	317	M phase
G2size	GO:0007067	0.000981853	4.98728	1.59469	7	138	mitosis
G2size	GO:0045893	0.000983915	7.37383	0.774232	5	67	positive regulation of transcription, DNA-dependent
	GOCCID	Pvalue	OddsRatio	ExpCount	Count	Size	Term
G2	GO:0005927	0.000363589	115.024	0.0308388	2	5	muscle tendon junction
overG2	GO:0044428	3.78991794856595e-11	5.26007	9.04605	32	500	nuclear part
overG2	GO:0044446	8.54157075578619e-11	4.12268	24.1711	53	1336	intracellular organelle part
overG2	GO:0044422	1.35101561447963e-10	4.05754	24.4424	53	1351	organelle part
overG2	GO:0043229	1.41062284091219e-10	4.59209	40.8882	70	2260	intracellular organelle
overG2	GO:0043226	1.63587959982546e-10	4.56891	40.9967	70	2266	organelle
overG2	GO:0005622	1.91570266404199e-10	6.55459	53.6431	80	2965	intracellular
overG2	GO:0044424	2.05541026170885e-10	5.54955	49.5905	77	2741	intracellular part
overG2	GO:0043231	5.01691550231547e-10	3.98503	33.4704	62	1850	intracellular membrane-bounded organelle
overG2	GO:0043227	5.28126518583726e-10	3.97791	33.5066	62	1852	membrane-bounded organelle
overG2	GO:0005634	2.98184893033406e-09	3.67738	21.3849	47	1182	nucleus
overG2	GO:0032991	1.66290550036487e-07	3.11242	24.9128	48	1377	macromolecular complex
overG2	GO:0030529	5.13031994588271e-06	4.0672	5.46382	18	302	ribonucleoprotein complex
overG2	GO:0005786	1.17663543600664e-05	45.4381	0.162829	4	9	signal recognition particle, endoplasmic reticulum targeting
overG2	GO:0048500	1.17663543600664e-05	45.4381	0.162829	4	9	signal recognition particle
overG2	GO:0005730	1.74402889936615e-05	10.2321	0.850329	7	47	nucleolus
overG2	GO:0043228	4.53398621198229e-05	2.68081	13.9128	29	769	non-membrane-bounded organelle
overG2	GO:0043232	4.53398621198229e-05	2.68081	13.9128	29	769	intracellular non-membrane-bounded organelle
overG2	GO:0005784	5.57603143801002e-05	84.2471	0.0904605	3	5	Sec61 translocon complex
overG2	GO:0071256	5.57603143801002e-05	84.2471	0.0904605	3	5	translocon complex
overG2	GO:0031981	0.000126197	3.48388	5.08388	15	281	nuclear lumen
overG2	GO:0005811	0.000135054	4.07865	3.4375	12	190	lipid particle
overG2	GO:0030532	0.0002369	10.5957	0.578947	5	32	small nuclear ribonucleoprotein complex
overG2	GO:0030867	0.000300159	33.6776	0.144737	3	8	rough endoplasmic reticulum membrane
overG2	GO:0043234	0.000411929	2.20995	19.7747	34	1093	protein complex
overG2	GO:0043233	0.000544585	2.80192	7.1102	17	393	organelle lumen
overG2	GO:0070013	0.000544585	2.80192	7.1102	17	393	intracellular organelle lumen
overG2	GO:0005623	0.000645584	3.69739	72.1694	83	3989	cell
overG2	GO:0044464	0.000645584	3.69739	72.1694	83	3989	cell part
overG2	GO:0031974	0.000748168	2.71547	7.30921	17	404	membrane-enclosed lumen
overG2	GO:0005791	0.000850204	21.0353	0.199013	3	11	rough endoplasmic reticulum
G1size	GO:0044428	1.26265468139562e-08	3.52439	13.3635	36	500	nuclear part
G1size	GO:0005634	2.24126735210857e-07	2.58724	31.5913	58	1182	nucleus
G1size	GO:0005694	1.11953891315746e-05	3.74093	5.69285	18	213	chromosome
G1size	GO:0044427	1.24463322012454e-05	4.06485	4.65049	16	174	chromosomal part
G1size	GO:0000775	1.96837908855341e-05	8.32432	1.20271	8	45	chromosome, centromeric region
G1size	GO:0044446	3.55227442984625e-05	2.10926	35.7072	57	1336	intracellular organelle part
G1size	GO:0044422	5.03464632184932e-05	2.07576	36.1081	57	1351	organelle part
G1size	GO:0071013	8.29648310350156e-05	5.10746	2.29852	10	86	catalytic step 2 spliceosome
G1size	GO:0032991	9.03374275911026e-05	2.01949	36.803	57	1377	macromolecular complex
G1size	GO:0000776	9.30458638166156e-05	9.91094	0.775082	6	29	kinetochore
G1size	GO:0005681	0.000340571	3.88571	3.23396	11	121	spliceosomal complex
G1size	GO:0031510	0.000708982	Inf	0.0534539	2	2	SUMO activating enzyme complex
G1size	GO:0031617	0.000708982	Inf	0.0534539	2	2	NMS complex
G1size	GO:0000793	0.000895081	7.85	0.775082	5	29	condensed chromosome
G2size	GO:0044428	1.52775212567e-11	6.86258	6.47615	27	500	nuclear part
G2size	GO:0005634	3.58776711783802e-11	5.57222	15.3096	40	1182	nucleus
G2size	GO:0043231	6.49117193324012e-08	4.14958	23.9618	45	1850	intracellular membrane-bounded organelle
G2size	GO:0043227	6.74086618267135e-08	4.14222	23.9877	45	1852	membrane-bounded organelle
G2size	GO:0044446	1.59772704562054e-07	3.8365	17.3043	37	1336	intracellular organelle part
G2size	GO:0044422	2.18427216833345e-07	3.77646	17.4986	37	1351	organelle part
G2size	GO:0043229	1.27256129480399e-06	3.74539	29.2722	48	2260	intracellular organelle
G2size	GO:0043226	1.40017757247885e-06	3.7266	29.3499	48	2266	organelle
G2size	GO:0044424	9.05209589129997e-06	3.7129	35.5023	52	2741	intracellular part
G2size	GO:0071013	1.20623547897812e-05	8.80746	1.1139	8	86	catalytic step 2 spliceosome
G2size	GO:0000775	2.03558269715524e-05	12.8529	0.582854	6	45	chromosome, centromeric region
G2size	GO:0000780	4.02965108554959e-05	79.9667	0.0777138	3	6	condensed nuclear chromosome, centromeric region
G2size	GO:0032991	4.38020375295796e-05	2.82939	17.8353	33	1377	macromolecular complex
G2size	GO:0005622	5.3588524743101e-05	3.43808	38.4036	53	2965	intracellular
G2size	GO:0035060	6.98669776116637e-05	59.9625	0.0906661	3	7	brahma complex
G2size	GO:0070603	6.98669776116637e-05	59.9625	0.0906661	3	7	SWI/SNF-type complex
G2size	GO:0005681	0.000143327	6.03443	1.56723	8	121	spliceosomal complex
G2size	GO:0031510	0.000165133	Inf	0.0259046	2	2	SUMO activating enzyme complex
G2size	GO:0031981	0.000204617	3.96414	3.6396	12	281	nuclear lumen
G2size	GO:0000794	0.000317375	29.9563	0.142475	3	11	condensed nuclear chromosome
G2size	GO:0044427	0.000348924	4.68283	2.2537	9	174	chromosomal part
G2size	GO:0071011	0.000388163	5.93687	1.37294	7	106	precatalytic spliceosome
G2size	GO:0000779	0.000419264	26.6222	0.155428	3	12	condensed chromosome, centromeric region
G2size	GO:0000776	0.000476223	12.9519	0.375617	4	29	kinetochore
G2size	GO:0035012	0.000974301	78.6721	0.0518092	2	4	polytene chromosome, telomeric region
	GOMFID	Pvalue	OddsRatio	ExpCount	Count	Size	Term
G2	GO:0045502	0.000601644	80.8158	0.0387973	2	6	dynein binding
overG2	GO:0003676	1.60709853820791e-06	2.87417	17.2415	37	1056	nucleic acid binding
G1size	GO:0003676	0.000105588	2.09245	24.7527	43	1056	nucleic acid binding
G1size	GO:0019948	0.000545734	Inf	0.0468801	2	2	SUMO activating enzyme activity
G1size	GO:0005515	0.000721043	1.98378	20.3928	35	870	protein binding
G2size	GO:0003676	9.38413493375066e-05	2.88656	11.096	24	1056	nucleic acid binding
G2size	GO:0003713	0.000100756	20.0033	0.252182	4	24	transcription coactivator activity
G2size	GO:0019948	0.000108729	Inf	0.0210152	2	2	SUMO activating enzyme activity
G2size	GO:0003729	0.000407624	5.8369	1.3765	7	131	mRNA binding
G2size	GO:0008641	0.000643543	97.127	0.0420304	2	4	small protein activating enzyme activity
