# Supplementary material for: Transcriptional Networks Controlling the Cell Cycle
Source: G3 (Bethesda). 2013 Jan 1;3(1):75–90. doi: 10.1534/g3.112.004283 (PMC3538345; doi:10.1534/g3.112.004283)
Supplement: Supporting Information [file supp_3.1.75_TableS10.xlsx]

## Sheet: TableS10
Supporting Table S10: dsRNA constructs
dsRNAs targeting the indicated genes were generated using the indicated primers and template.
All primers also contained the T7 promoter sequence at the 5': TAATACGACTCACTATAGGGAGACCG
gene Symbol	gene ID	Fw primer	Rev primer	Template
E2f	FBgn0011766	GTTCTCTTCCAGGGGCCCGAAGGAG	GATCACCCTGAAAATACAAATTCTCAG	pMAGIC1, SD cDNA library			DGC; Bjorlund et al., 2006
GFP2	GFP2	CGCCACCATGAGTAAAGGAGAAGAAC	GTGAACTGTGGTTACGCGAATGG	peGFP
HLH106	FBgn0261283	GTTCTCTTCCAGGGGCCCGAAGGAG	GATCACCCTGAAAATACAAATTCTCAG	pMAGIC1, SD cDNA library
Stat92E	FBgn0016917	GTTCTCTTCCAGGGGCCCGAAGGAG	GATCACCCTGAAAATACAAATTCTCAG	pMAGIC1, SD cDNA library
Cdk9	FBgn0019949	GTTCTCTTCCAGGGGCCCGAAGGAG	GATCACCCTGAAAATACAAATTCTCAG	pMAGIC1, SD cDNA library
crp	FBgn0001994	GTTCTCTTCCAGGGGCCCGAAGGAG	GATCACCCTGAAAATACAAATTCTCAG	pMAGIC1, SD cDNA library
GFP3	GFP3	CGCCACCATGAGTAAAGGAGAAGAAC	GTGAACTGTGGTTACGCGAATGG	peGFP
pan	FBgn0085432	GTTCTCTTCCAGGGGCCCGAAGGAG	GATCACCCTGAAAATACAAATTCTCAG	pMAGIC1, SD cDNA library
Rbf	FBgn0015799	GTTCTCTTCCAGGGGCCCGAAGGAG	GATCACCCTGAAAATACAAATTCTCAG	pMAGIC1, SD cDNA library
sgg	FBgn0003371	GTTCTCTTCCAGGGGCCCGAAGGAG	GATCACCCTGAAAATACAAATTCTCAG	pMAGIC1, SD cDNA library
mip120	FBgn0033846	GTTCTCTTCCAGGGGCCCGAAGGAG	GATCACCCTGAAAATACAAATTCTCAG	pMAGIC1, SD cDNA library
lid	FBgn0031759	GTTCTCTTCCAGGGGCCCGAAGGAG	GATCACCCTGAAAATACAAATTCTCAG	pMAGIC1, SD cDNA library
Dp	FBgn0011763	GTTCTCTTCCAGGGGCCCGAAGGAG	GATCACCCTGAAAATACAAATTCTCAG	pMAGIC1, SD cDNA library
GFP5	GFP5	CGCCACCATGAGTAAAGGAGAAGAAC	GTGAACTGTGGTTACGCGAATGG	peGFP
kay	FBgn0001297	GTTCTCTTCCAGGGGCCCGAAGGAG	GATCACCCTGAAAATACAAATTCTCAG	pMAGIC1, SD cDNA library
lolal	FBgn0022238	GTTCTCTTCCAGGGGCCCGAAGGAG	GATCACCCTGAAAATACAAATTCTCAG	pMAGIC1, SD cDNA library
ttk	FBgn0003870	GTTCTCTTCCAGGGGCCCGAAGGAG	GATCACCCTGAAAATACAAATTCTCAG	pMAGIC1, SD cDNA library
CG1024	FBgn0027514	GTTCTCTTCCAGGGGCCCGAAGGAG	GATCACCCTGAAAATACAAATTCTCAG	pMAGIC1, SD cDNA library
Cenp-C	FBgn0086697	GTTCTCTTCCAGGGGCCCGAAGGAG	GATCACCCTGAAAATACAAATTCTCAG	pMAGIC1, SD cDNA library
sima	FBgn0015542	GTTCTCTTCCAGGGGCCCGAAGGAG	GATCACCCTGAAAATACAAATTCTCAG	pMAGIC1, SD cDNA library
sd	FBgn0003345	GTTCTCTTCCAGGGGCCCGAAGGAG	GATCACCCTGAAAATACAAATTCTCAG	pMAGIC1, SD cDNA library
dup	FBgn0000996	GTTCTCTTCCAGGGGCCCGAAGGAG	GATCACCCTGAAAATACAAATTCTCAG	pMAGIC1, SD cDNA library
geminin	FBgn0033081	GTTCTCTTCCAGGGGCCCGAAGGAG	GATCACCCTGAAAATACAAATTCTCAG	pMAGIC1, SD cDNA library
GFP6	GFP6	CGCCACCATGAGTAAAGGAGAAGAAC	GTGAACTGTGGTTACGCGAATGG	peGFP
ken	FBgn0011236	GGATGTTTTCCCAGTCACGACG	CTATAGGGGATATCAGCTGGATGG	pDONR122, SD cDNA library
cdc2c	FBgn0004107	GGATGTTTTCCCAGTCACGACG	CTATAGGGGATATCAGCTGGATGG	pDONR122, SD cDNA library
Cdk8	FBgn0015618	GGATGTTTTCCCAGTCACGACG	CTATAGGGGATATCAGCTGGATGG	pDONR122, SD cDNA library
Mes2	FBgn0037207	GGATGTTTTCCCAGTCACGACG	CTATAGGGGATATCAGCTGGATGG	pDONR122, SD cDNA library
Prosbeta7	FBgn0250746	GGATGTTTTCCCAGTCACGACG	CTATAGGGGATATCAGCTGGATGG	pDONR122, SD cDNA library
CG12269	FBgn0038665	GGATGTTTTCCCAGTCACGACG	CTATAGGGGATATCAGCTGGATGG	pDONR122, SD cDNA library
O-fut2	FBgn0027791	GGATGTTTTCCCAGTCACGACG	CTATAGGGGATATCAGCTGGATGG	pDONR122, SD cDNA library
Roc1a	FBgn0025638	GGATGTTTTCCCAGTCACGACG	CTATAGGGGATATCAGCTGGATGG	pDONR122, SD cDNA library
CkIIalpha	FBgn0000258	GGATGTTTTCCCAGTCACGACG	CTATAGGGGATATCAGCTGGATGG	pDONR122, SD cDNA library
CkIalpha	FBgn0015024	GGATGTTTTCCCAGTCACGACG	CTATAGGGGATATCAGCTGGATGG	pDONR122, SD cDNA library
CSN7	FBgn0028836	GGATGTTTTCCCAGTCACGACG	CTATAGGGGATATCAGCTGGATGG	pDONR122, SD cDNA library
TER94	FBgn0024923	GGATGTTTTCCCAGTCACGACG	CTATAGGGGATATCAGCTGGATGG	pDONR122, SD cDNA library
alphaTub84D	FBgn0003885	GGATGTTTTCCCAGTCACGACG	CTATAGGGGATATCAGCTGGATGG	pDONR122, SD cDNA library
MAPk-Ak2	FBgn0013987	GGATGTTTTCCCAGTCACGACG	CTATAGGGGATATCAGCTGGATGG	pDONR122, SD cDNA library
CG31611	FBgn0051611	GGATGTTTTCCCAGTCACGACG	CTATAGGGGATATCAGCTGGATGG	pDONR122, SD cDNA library
CG31856	FBgn0051856	GGATGTTTTCCCAGTCACGACG	CTATAGGGGATATCAGCTGGATGG	pDONR122, SD cDNA library
SMSr	FBgn0052380	GGATGTTTTCCCAGTCACGACG	CTATAGGGGATATCAGCTGGATGG	pDONR122, SD cDNA library
Myt1	FBgn0040298	GGATGTTTTCCCAGTCACGACG	CTATAGGGGATATCAGCTGGATGG	pDONR122, SD cDNA library
Rpt4	FBgn0028685	GGATGTTTTCCCAGTCACGACG	CTATAGGGGATATCAGCTGGATGG	pDONR122, SD cDNA library
CSN1b	FBgn0027057	GGATGTTTTCCCAGTCACGACG	CTATAGGGGATATCAGCTGGATGG	pDONR122, SD cDNA library
CG4495	FBgn0031893	GGATGTTTTCCCAGTCACGACG	CTATAGGGGATATCAGCTGGATGG	pDONR122, SD cDNA library
Pros35	FBgn0003151	GGATGTTTTCCCAGTCACGACG	CTATAGGGGATATCAGCTGGATGG	pDONR122, SD cDNA library
twe	FBgn0002673	GGATGTTTTCCCAGTCACGACG	CTATAGGGGATATCAGCTGGATGG	pDONR122, SD cDNA library
Pros26.4	FBgn0015282	GGATGTTTTCCCAGTCACGACG	CTATAGGGGATATCAGCTGGATGG	pDONR122, SD cDNA library
cdc2	FBgn0004106	GGATGTTTTCCCAGTCACGACG	CTATAGGGGATATCAGCTGGATGG	pDONR122, SD cDNA library
Pp1-87B	FBgn0004103	GGATGTTTTCCCAGTCACGACG	CTATAGGGGATATCAGCTGGATGG	pDONR122, SD cDNA library
desat1	FBgn0086687	GGATGTTTTCCCAGTCACGACG	CTATAGGGGATATCAGCTGGATGG	pDONR122, SD cDNA library
CycA	FBgn0000404	GGATGTTTTCCCAGTCACGACG	CTATAGGGGATATCAGCTGGATGG	pDONR122, SD cDNA library
ial	FBgn0024227	GGATGTTTTCCCAGTCACGACG	CTATAGGGGATATCAGCTGGATGG	pDONR122, SD cDNA library
MED11	FBgn0036811	GGATGTTTTCCCAGTCACGACG	CTATAGGGGATATCAGCTGGATGG	pDONR122, SD cDNA library
puc	FBgn0004210	GGATGTTTTCCCAGTCACGACG	CTATAGGGGATATCAGCTGGATGG	pDONR122, SD cDNA library
tbce	FBgn0033055	GGATGTTTTCCCAGTCACGACG	CTATAGGGGATATCAGCTGGATGG	pDONR122, SD cDNA library
stck	FBgn0020249	GGATGTTTTCCCAGTCACGACG	CTATAGGGGATATCAGCTGGATGG	pDONR122, SD cDNA library
Rho1	FBgn0014020	GGATGTTTTCCCAGTCACGACG	CTATAGGGGATATCAGCTGGATGG	pDONR122, SD cDNA library
SmD3	FBgn0023167	GGATGTTTTCCCAGTCACGACG	CTATAGGGGATATCAGCTGGATGG	pDONR122, SD cDNA library
eIF3-S4	FBgn0029629	GGATGTTTTCCCAGTCACGACG	CTATAGGGGATATCAGCTGGATGG	pDONR122, SD cDNA library
eIF-4a	FBgn0001942	GGATGTTTTCCCAGTCACGACG	CTATAGGGGATATCAGCTGGATGG	pDONR122, SD cDNA library
sm	FBgn0003435	GGATGTTTTCCCAGTCACGACG	CTATAGGGGATATCAGCTGGATGG	pDONR122, SD cDNA library
GFPStr1	GFPStr1	CGCCACCATGAGTAAAGGAGAAGAAC	GTGAACTGTGGTTACGCGAATGG	peGFP
Mfap1	FBgn0035294	GGATGTTTTCCCAGTCACGACG	CTATAGGGGATATCAGCTGGATGG	pDONR122, SD cDNA library
feo	FBgn0030241	GGATGTTTTCCCAGTCACGACG	CTATAGGGGATATCAGCTGGATGG	pDONR122, SD cDNA library
Incenp	FBgn0033156	GGATGTTTTCCCAGTCACGACG	CTATAGGGGATATCAGCTGGATGG	pDONR122, SD cDNA library
lic	FBgn0015763	GGATGTTTTCCCAGTCACGACG	CTATAGGGGATATCAGCTGGATGG	pDONR122, SD cDNA library
th	FBgn0003691	GGATGTTTTCCCAGTCACGACG	CTATAGGGGATATCAGCTGGATGG	pDONR122, SD cDNA library
CG12309	FBgn0033542	GGATGTTTTCCCAGTCACGACG	CTATAGGGGATATCAGCTGGATGG	pDONR122, SD cDNA library
raw	FBgn0003209	GGATGTTTTCCCAGTCACGACG	CTATAGGGGATATCAGCTGGATGG	pDONR122, SD cDNA library
Pros45	FBgn0020369	GGATGTTTTCCCAGTCACGACG	CTATAGGGGATATCAGCTGGATGG	pDONR122, SD cDNA library
Pak3	FBgn0044826	GGATGTTTTCCCAGTCACGACG	CTATAGGGGATATCAGCTGGATGG	pDONR122, SD cDNA library
CG15544	FBgn0039804	GGATGTTTTCCCAGTCACGACG	CTATAGGGGATATCAGCTGGATGG	pDONR122, SD cDNA library
in	FBgn0001259	GGATGTTTTCCCAGTCACGACG	CTATAGGGGATATCAGCTGGATGG	pDONR122, SD cDNA library
CG17209	FBgn0030687	GGATGTTTTCCCAGTCACGACG	CTATAGGGGATATCAGCTGGATGG	pDONR122, SD cDNA library
dsh	FBgn0000499	GGATGTTTTCCCAGTCACGACG	CTATAGGGGATATCAGCTGGATGG	pDONR122, SD cDNA library
alpha-Man-II	FBgn0011740	GGATGTTTTCCCAGTCACGACG	CTATAGGGGATATCAGCTGGATGG	pDONR122, SD cDNA library
alphaTub84B	FBgn0003884	GGATGTTTTCCCAGTCACGACG	CTATAGGGGATATCAGCTGGATGG	pDONR122, SD cDNA library
yata	FBgn0039692	GGATGTTTTCCCAGTCACGACG	CTATAGGGGATATCAGCTGGATGG	pDONR122, SD cDNA library
CG32000	FBgn0052000	GGATGTTTTCCCAGTCACGACG	CTATAGGGGATATCAGCTGGATGG	pDONR122, SD cDNA library
stv	FBgn0086708	GGATGTTTTCCCAGTCACGACG	CTATAGGGGATATCAGCTGGATGG	pDONR122, SD cDNA library
CG32676	FBgn0052676	GGATGTTTTCCCAGTCACGACG	CTATAGGGGATATCAGCTGGATGG	pDONR122, SD cDNA library
l(1)G0148	FBgn0028360	GGATGTTTTCCCAGTCACGACG	CTATAGGGGATATCAGCTGGATGG	pDONR122, SD cDNA library
Doa	FBgn0053553	GGATGTTTTCCCAGTCACGACG	CTATAGGGGATATCAGCTGGATGG	pDONR122, SD cDNA library
mip130	FBgn0023509	GGATGTTTTCCCAGTCACGACG	CTATAGGGGATATCAGCTGGATGG	pDONR122, SD cDNA library
fzy	FBgn0001086	GGATGTTTTCCCAGTCACGACG	CTATAGGGGATATCAGCTGGATGG	pDONR122, SD cDNA library
CG4619	FBgn0032166	GGATGTTTTCCCAGTCACGACG	CTATAGGGGATATCAGCTGGATGG	pDONR122, SD cDNA library
eIF3-S9	FBgn0034237	GGATGTTTTCCCAGTCACGACG	CTATAGGGGATATCAGCTGGATGG	pDONR122, SD cDNA library
Dcp2	FBgn0036534	GGATGTTTTCCCAGTCACGACG	CTATAGGGGATATCAGCTGGATGG	pDONR122, SD cDNA library
gish	FBgn0011253	GGATGTTTTCCCAGTCACGACG	CTATAGGGGATATCAGCTGGATGG	pDONR122, SD cDNA library
mts	FBgn0004177	GGATGTTTTCCCAGTCACGACG	CTATAGGGGATATCAGCTGGATGG	pDONR122, SD cDNA library
pxt	FBgn0038538	GGATGTTTTCCCAGTCACGACG	CTATAGGGGATATCAGCTGGATGG	pDONR122, SD cDNA library
alphaCop	FBgn0025725	GGATGTTTTCCCAGTCACGACG	CTATAGGGGATATCAGCTGGATGG	pDONR122, SD cDNA library
SRPK	FBgn0026370	GGATGTTTTCCCAGTCACGACG	CTATAGGGGATATCAGCTGGATGG	pDONR122, SD cDNA library
Ef1alpha48D	FBgn0000556	GGATGTTTTCCCAGTCACGACG	CTATAGGGGATATCAGCTGGATGG	pDONR122, SD cDNA library
Tango7	FBgn0033902	GGATGTTTTCCCAGTCACGACG	CTATAGGGGATATCAGCTGGATGG	pDONR122, SD cDNA library
Cdc27	FBgn0012058	GGATGTTTTCCCAGTCACGACG	CTATAGGGGATATCAGCTGGATGG	pDONR122, SD cDNA library
CSN4	FBgn0027054	GGATGTTTTCCCAGTCACGACG	CTATAGGGGATATCAGCTGGATGG	pDONR122, SD cDNA library
betaTub56D	FBgn0003887	GGATGTTTTCCCAGTCACGACG	CTATAGGGGATATCAGCTGGATGG	pDONR122, SD cDNA library
betaTub85D	FBgn0003889	GGATGTTTTCCCAGTCACGACG	CTATAGGGGATATCAGCTGGATGG	pDONR122, SD cDNA library
eIF3-S10	FBgn0037249	GGATGTTTTCCCAGTCACGACG	CTATAGGGGATATCAGCTGGATGG	pDONR122, SD cDNA library
GFPStr2	GFPStr2	CGCCACCATGAGTAAAGGAGAAGAAC	GTGAACTGTGGTTACGCGAATGG	peGFP
Cul-1	FBgn0015509	CCACACAGAAACTCGTCAAC	TTGATCACGGGCACCTTAGG	pDONR122, SD cDNA library
Cul-4	FBgn0033260	CCTGCCAAACTTCTCCAAGC	TAATGCGCACAATAGCCGCA	pDONR122, SD cDNA library
CycB	FBgn0000405	CAGCGAAGGATGCGGCACAG	CAATCGAGTCCATCAGCGCA	pDONR122, SD cDNA library
CycB3	FBgn0015625	GGCCATCACAAGCGGGCATC	TGGCGTAATCCATGAGCGAC	pDONR122, SD cDNA library
dm	FBgn0000472	GCCCTTTACCGCTCTGATCC	TCCACTAACCGAGCGCGATT	pDONR122, SD cDNA library
E2f2	FBgn0024371	CACCACCTCCTCGGCTATGA	CATCCTCGCTGGAGTGCGAC	pDONR122, SD cDNA library
GFP_Rsc1	GFP_Rsc1	CGCCACCATGAGTAAAGGAGAAGAAC	GTGAACTGTGGTTACGCGAATGG	peGFP
Max	FBgn0017578	TTGGGATCCTCGCGACACAC	TCGAGGTCTTCGTCGTCGGC	pMAGIC1, SD cDNA library
MYB_F1	FBgn0002914_F1	ATGGCAAGTGCGAGCACTGAA	GAACTCTTCAAATCGCTACCA	pMAGIC1, SD cDNA library
MYB_F2	FBgn0002914_F2	GAACTCTTCAAATCGCTACCA	CTTGGTTACCGGCGTGCTAGC	pMAGIC1, SD cDNA library
MYB_F3	FBgn0002914_F3	CGTTGGAATGGAGATCAAAAA	GAGCGAACCAAAGCGGTCGAA	pMAGIC1, SD cDNA library
PROSalpha7	FBgn0023175	GGACGCATCTTCACCATCGA	TCGTCCTTGTTGGCCGCATC	pDONR122, SD cDNA library
PROSbeta2	FBgn0023174	GGATAACGCACGCGATCTGC	AGCACGGTTGAGGTTCCGGT	pDONR122, SD cDNA library
TRX_F1	FBgn0003862_F1	CAGGTGCAGGTACAGCCGTC	CTAACTTTGAGTTCCGCCTCG	pMAGIC1, SD cDNA library
TRX_F2	FBgn0003862_F2	GGATGCAATCTTGGAGGAACA	CCACAGCTGCAGTTTCTAGAG	pMAGIC1, SD cDNA library
TRX_F3	FBgn0003862_F3	CAACGAGATGGCCGATGCTC	CGCATCGTGGCATCAACTAC	pMAGIC1, SD cDNA library
