# Supplementary material for: Transcriptional Networks Controlling the Cell Cycle
Source: G3 (Bethesda). 2013 Jan 1;3(1):75–90. doi: 10.1534/g3.112.004283 (PMC3538345; doi:10.1534/g3.112.004283)
Supplement: Supporting Information [file supp_3.1.75_TableS11.xlsx]

## Sheet: TableS11
Supporting Table S11: Fly to Human orthologues
For a subset of genes the human ortholog gene symbol was used in the text and figures
instead of the fly gene symbol. These are listed below.
currentFBgn	geneSymbol	name	name_used
FBgn0000996	dup	doubleparked	CDT1
FBgn0004106	cdc2	cdc2	CDK1
FBgn0004107	cdc2c	cdc2c	CDK2
FBgn0004177	mts	microtubule star	PPP2CB
FBgn0005655	mus209	mutagen-sensitive 209	PCNA
FBgn0011766	E2f	E2F transcription factor	E2f1
FBgn0013548	l(2)dtl	NA	CDT2
FBgn0015929	dpa	disc proliferation abnormal	MCM4
FBgn0015509	lin19	lin-19-like	CUL1
FBgn0261283	HLH106	HLH106	SREBP1
