# Supplementary material for: Transcriptional Networks Controlling the Cell Cycle
Source: G3 (Bethesda). 2013 Jan 1;3(1):75–90. doi: 10.1534/g3.112.004283 (PMC3538345; doi:10.1534/g3.112.004283)
Supplement: Supporting Information [file supp_3.1.75_TableS12.xlsx]

## Sheet: TableS12
Supporting Table S12: GO annotations
For the genes in the Ribosome biogenesis cluster (Figure 3, top), DNA replication cluster (Figure 3, bottom), the Mitosis cluster (Figure 4, top), and the transcriptional Network
regulating the cell cycle (Figure S6), the listed GO annotations from AmiGO were examined with current literature for accuracy.
The current Flybase ID, the gene symbol and name, the GO ID code and the corresponding GO term, and the human orthologue are shown
When incompatible GO annotations were identified for either the DNA replication or Mitosis associated genes, the corresponding pubmed ID number is given
Figure	currentFBgn	geneSymbol	name	GOID	GOterm	GOIDmanually	human homolog	DNA replication (GO:0006260)	Mitosis (GO:0007067)	PMID	Translation (GO:0006412)	Proteolysis (GO:0006508)
Figure3(top)	FBgn0000140	asp	abnormal spindle	GO:0007052	mitotic spindle organization				yes	17412918 (Supplement)
Figure3(top)	FBgn0000258	CkIIalpha	NA	NA	NA			yes		16188887; 10523317; 2226436
Figure3(top)	FBgn0000404	CycA	Cyclin A	GO:0007067	mitosis		CYCA	yes	yes
Figure3(top)	FBgn0000404	CycA	Cyclin A	GO:0007096	regulation of exit from mitosis			yes	yes
Figure3(top)	FBgn0000404	CycA	Cyclin A	GO:0009794	regulation of mitotic cell cycle, embryonic			yes	yes
Figure3(top)	FBgn0000404	CycA	Cyclin A	GO:0007088	regulation of mitosis			yes	yes
Figure3(top)	FBgn0000404	CycA	Cyclin A	GO:0000070	mitotic sister chromatid segregation			yes	yes
Figure3(top)	FBgn0000404	CycA	Cyclin A	GO:0045841	negative regulation of mitotic metaphase/anaphase transition			yes	yes
Figure3(top)	FBgn0000404	CycA	Cyclin A	GO:0035186	syncytial blastoderm mitotic cell cycle			yes	yes
Figure3(top)	FBgn0000404	CycA	Cyclin A	GO:0000086	G2/M transition of mitotic cell cycle			yes	yes
Figure3(top)	FBgn0000412	D1	D1 chromosomal protein	NA	NA					11809812; 19293138
Figure3(top)	FBgn0000928	fs(1)Yb	female sterile (1) Yb	NA	NA					12459723; 11156616
Figure3(top)	FBgn0001086	fzy	fizzy	GO:0007096	regulation of exit from mitosis		CDC20		yes
Figure3(top)	FBgn0001994	crp	cropped	NA	NA
Figure3(top)	FBgn0002466	sti	sticky	NA	NA		CIT citron (rho-interacting, serine/threonine kinase 21)		yes	15240570
Figure3(top)	FBgn0002914	Myb	Myboncogene-like	GO:0007307	eggshell chorion gene amplification		MYBL1 v-myb myeloblastosis viral oncogene homolog (avian)-like 1	yes	yes	18316477; 12490953; 15574590
Figure3(top)	FBgn0002914	Myb	Myb oncogene-like	GO:0007067	mitosis		MYBL1 v-myb myeloblastosis viral oncogene homolog (avian)-like 1	yes	yes	18316477; 12490953; 15574590
Figure3(top)	FBgn0002914	Myb	Myb oncogene-like	GO:0007052	mitotic spindle organization		MYBL1 v-myb myeloblastosis viral oncogene homolog (avian)-like 1	yes	yes	18316477; 12490953; 15574590
Figure3(top)	FBgn0002914	Myb	Myb oncogene-like	GO:0000278	mitotic cell cycle		MYBL1 v-myb myeloblastosis viral oncogene homolog (avian)-like 1	yes	yes	18316477; 12490953; 15574590
Figure3(top)	FBgn0002914	Myb	Myb oncogene-like	GO:0007088	regulation of mitosis		MYBL1 v-myb myeloblastosis viral oncogene homolog (avian)-like 1	yes	yes	18316477; 12490953; 15574590
Figure3(top)	FBgn0002924	ncd	non-claret disjunctional	GO:0007052	mitotic spindle organization		KIFC1 kinesin family member C1		yes
Figure3(top)	FBgn0002924	ncd	non-claret disjunctional	GO:0007100	mitotic centrosome separation		KIFC1 kinesin family member C1		yes
Figure3(top)	FBgn0002924	ncd	non-claret disjunctional	GO:0032888	regulation of mitotic spindle elongation		KIFC1 kinesin family member C1		yes
Figure3(top)	FBgn0002924	ncd	non-claret disjunctional	GO:0090307	spindle assembly involved in mitosis		KIFC1 kinesin family member C1		yes
Figure3(top)	FBgn0002924	ncd	non-claret disjunctional	GO:0000022	mitotic spindle elongation		KIFC1 kinesin family member C1		yes
Figure3(top)	FBgn0003041	pbl	pebble	NA	NA		ECT2 epithelial cell transforming sequence 2 oncogene		yes	11942617; 12134082
Figure3(top)	FBgn0003087	pim	pimples	GO:0051306	mitotic sister chromatid separation				yes
Figure3(top)	FBgn0003087	pim	pimples	GO:0000090	mitotic anaphase				yes
Figure3(top)	FBgn0003087	pim	pimples	GO:0000093	mitotic telophase				yes
Figure3(top)	FBgn0003087	pim	pimples	GO:0000070	mitotic sister chromatid segregation				yes
Figure3(top)	FBgn0003124	polo	polo	GO:0007067	mitosis		PLK1		yes
Figure3(top)	FBgn0003124	polo	polo	GO:0007052	mitotic spindle organization		PLK1		yes
Figure3(top)	FBgn0250843	Pros35	Proteasome 35kD subunit	NA	NA		PSMA1 proteasome (prosome, macropain) subunit, alpha type, 1
Figure3(top)	FBgn0003268	rod	rough deal	GO:0007094	mitotic cell cycle spindle assembly checkpoint				yes
Figure3(top)	FBgn0003268	rod	rough deal	GO:0000070	mitotic sister chromatid segregation				yes
Figure3(top)	FBgn0004106	cdc2	cdc2	GO:0000082	G1/S transition of mitotic cell cycle		CDK1	yes	yes	2120045
Figure3(top)	FBgn0004106	cdc2	cdc2	GO:0000086	G2/M transition of mitotic cell cycle		CDK1	yes	yes	2120045
Figure3(top)	FBgn0004107	cdc2c	cdc2c	GO:0000082	G1/S transition of mitotic cell cycle		CDK2	yes
Figure3(top)	FBgn0004107	cdc2c	cdc2c	GO:0000086	G2/M transition of mitotic cell cycle		CDK2	yes
Figure3(top)	FBgn0004177	mts	microtubule star	GO:0007067	mitosis		PPP2CB		yes
Figure3(top)	FBgn0004177	mts	microtubule star	GO:0000278	mitotic cell cycle		PPP2CB		yes
Figure3(top)	FBgn0261385	scra	scraps	NA	NA				yes	7559773
Figure3(top)	FBgn0004374	neb	nebbish	GO:0007076	mitotic chromosome condensation		KIF14 kinesin family member 14		yes
Figure3(top)	FBgn0004374	neb	nebbish	GO:0045448	mitotic cell cycle, embryonic		KIF14 kinesin family member 15		yes
Figure3(top)	FBgn0004378	Klp61F	Kinesin-like protein at 61F	GO:0043148	mitotic spindle stabilization		KIF11 kinesin family member 11		yes
Figure3(top)	FBgn0004378	Klp61F	Kinesin-like protein at 61F	GO:0007052	mitotic spindle organization		KIF11 kinesin family member 11		yes
Figure3(top)	FBgn0004378	Klp61F	Kinesin-like protein at 61F	GO:0007100	mitotic centrosome separation		KIF11 kinesin family member 11		yes
Figure3(top)	FBgn0004379	Klp67A	Kinesin-like protein at 67A	GO:0007052	mitotic spindle organization		KIF11 kinesin family member 11		yes
Figure3(top)	FBgn0004379	Klp67A	Kinesin-like protein at 67A	GO:0031134	sister chromatid biorientation		KIF11 kinesin family member 11		yes
Figure3(top)	FBgn0260399	gwl	greatwall	GO:0007346	regulation of mitotic cell cycle				yes
Figure3(top)	FBgn0260399	gwl	greatwall	GO:0007067	mitosis				yes
Figure3(top)	FBgn0260399	gwl	greatwall	GO:0007088	regulation of mitosis				yes
Figure3(top)	FBgn0260399	gwl	greatwall	GO:0046602	regulation of mitotic centrosome separation				yes
Figure3(top)	FBgn0010314	Cks30A	Cyclin-dependent kinase subunit 30A	GO:0045842	positive regulation of mitotic metaphase/anaphase transition		CKS1BP6 CDC28 protein kinase regulatory subunit 1B pseudogene 6		yes	16033797
Figure3(top)	FBgn0010314	Cks30A	Cyclin-dependent kinase subunit 30A	GO:0035186	syncytial blastoderm mitotic cell cycle		CKS1BP6 CDC28 protein kinase regulatory subunit 1B pseudogene 7		yes	16033797
Figure3(top)	FBgn0011020	Sas-4	Sas-4	GO:0007052	mitotic spindle organization				yes
Figure3(top)	FBgn0011606	Klp3A	Kinesin-like protein at 3A	GO:0007052	mitotic spindle organization		KIF4A kinesin family member 4A		yes
Figure3(top)	FBgn0011606	Klp3A	Kinesin-like protein at 3A	GO:0007088	regulation of mitosis		KIF4A kinesin family member 4A		yes
Figure3(top)	FBgn0011692	pav	pavarotti	GO:0007052	mitotic spindle organization		KIF23 kinesin family member 23		yes
Figure3(top)	FBgn0011763	Dp	DP transcription factor	GO:0007113	endomitotic cell cycle		DP	yes	yes	18316477
Figure3(top)	FBgn0011763	Dp	DPtranscriptionfactor	GO:0007307	eggshell chorion gene amplification		DP	yes	yes	18316477
Figure3(top)	FBgn0011766	E2f	E2F transcription factor	GO:0000082	G1/S transition of mitotic cell cycle		E2F1	yes
Figure3(top)	FBgn0011766	E2f	E2F transcription factor	GO:0000083	regulation of transcription involved in G1/S phase of mitotic cell cycle		E2F1	yes
Figure3(top)	FBgn0011766	E2f	E2Ftranscriptionfactor	GO:0042023	DNA endoreduplication		E2F1	yes
Figure3(top)	FBgn0011766	E2f	E2Ftranscriptionfactor	GO:0007307	eggshell chorion gene amplification		E2F1	yes
Figure3(top)	FBgn0014127	barr	barren	GO:0007067	mitosis		no		yes
Figure3(top)	FBgn0014127	barr	barren	GO:0007052	mitotic spindle organization		no		yes
Figure3(top)	FBgn0014127	barr	barren	GO:0007076	mitotic chromosome condensation		no		yes
Figure3(top)	FBgn0014127	barr	barren	GO:0000070	mitotic sister chromatid segregation		no		yes
Figure3(top)	FBgn0015282	Pros26.4	Proteasome 26S subunit subunit 4 ATPase	GO:0007052	mitotic spindle organization		PSMC1 proteasome (prosome, macropain) 26S subunit, ATPase, 1		yes	17412918 (supplement)
Figure3(top)	FBgn0015282	Pros26.4	Proteasome 26S subunit subunit 4 ATPase	GO:0000022	mitotic spindle elongation		PSMC1 proteasome (prosome, macropain) 26S subunit, ATPase, 2		yes	17412918 (supplement)
Figure3(top)	FBgn0015509	lin19	lin-19-like	NA	NA		CUL1	yes		9430629; 12737805; 16496002
Figure3(top)	FBgn0015799	Rbf	Retinoblastoma-familyprotein	GO:0042023	DNA endoreduplication		Rb	yes
Figure3(top)	FBgn0015799	Rbf	Retinoblastoma-familyprotein	GO:0008156	negative regulation of DNA replication		Rb	yes
Figure3(top)	FBgn0015799	Rbf	Retinoblastoma-familyprotein	GO:0007307	eggshell chorion gene amplification		Rb	yes
Figure3(top)	FBgn0015799	Rbf	Retinoblastoma-family protein	GO:0000080	G1 phase of mitotic cell cycle		Rb	yes
Figure3(top)	FBgn0015799	Rbf	Retinoblastoma-family protein	GO:0007113	endomitotic cell cycle		Rb	yes
Figure3(top)	FBgn0015799	Rbf	Retinoblastoma-family protein	GO:0045749	negative regulation of S phase of mitotic cell cycle		Rb	yes
Figure3(top)	FBgn0019949	Cdk9	NA	NA	NA		CDK9
Figure3(top)	FBgn0023167	SmD3	Small ribonucleoprotein particle protein SmD3	GO:0007052	mitotic spindle organization		SNRPD3 small nuclear ribonucleoprotein D3 polypeptide 18kDa		yes	17412918 (Supplement)
Figure3(top)	FBgn0023174	Prosbeta2	Proteasome beta2 subunit	NA	NA		PSMB7 proteasome (prosome, macropain) subunit, beta type, 7
Figure3(top)	FBgn0023175	Prosalpha7	Proteasome alpha7 subunit	NA	NA		PSMA3 proteasome (prosome, macropain) subunit, alpha type, 3
Figure3(top)	FBgn0023509	mip130	Myb-interacting protein 130	GO:0007052	mitotic spindle organization			yes	yes	12490953; 18316477
Figure3(top)	FBgn0023509	mip130	Myb-interactingprotein130	GO:0007307	eggshell chorion gene amplification			yes	yes	12490953; 18316477
Figure3(top)	FBgn0023515	CG14814	NA	NA	NA
Figure3(top)	FBgn0023540	CG3630	NA	NA	NA
Figure3(top)	FBgn0024227	ial	IplI-aurora-like kinase	GO:0007052	mitotic spindle organization		aurora kinase C		yes
Figure3(top)	FBgn0024227	ial	IplI-aurora-like kinase	GO:0007076	mitotic chromosome condensation		aurora kinase C		yes
Figure3(top)	FBgn0024227	ial	IplI-aurora-like kinase	GO:0000070	mitotic sister chromatid segregation		aurora kinase C		yes
Figure3(top)	FBgn0024371	E2f2	E2Ftranscriptionfactor2	GO:0042023	DNA endoreduplication			yes	yes	15479636; 1831647
Figure3(top)	FBgn0024371	E2f2	E2Ftranscriptionfactor2	GO:0008156	negative regulation of DNA replication			yes	yes	15479636; 1831647
Figure3(top)	FBgn0024371	E2f2	E2F transcription factor 2	GO:0007113	endomitotic cell cycle			yes	yes	15479636; 1831647
Figure3(top)	FBgn0024371	E2f2	E2F transcription factor 2	GO:0000082	G1/S transition of mitotic cell cycle			yes	yes	15479636; 1831647
Figure3(top)	FBgn0261014	TER94	NA	NA	NA		VCP valosin-containing protein		yes	7553851; 18433294; 15899868
Figure3(top)	FBgn0025458	BubR1	Bub1-related kinase	GO:0007052	mitotic spindle organization				yes
Figure3(top)	FBgn0025458	BubR1	Bub1-related kinase	GO:0007096	regulation of exit from mitosis				yes
Figure3(top)	FBgn0025458	BubR1	Bub1-related kinase	GO:0007094	mitotic cell cycle spindle assembly checkpoint				yes
Figure3(top)	FBgn0025458	BubR1	Bub1-related kinase	GO:0035186	syncytial blastoderm mitotic cell cycle				yes
Figure3(top)	FBgn0025638	Roc1a	NA	NA	NA		ROC1			12062088
Figure3(top)	FBgn0025725	alphaCop	alpha-coatomer protein	NA	NA		COPA coatomer protein complex, subunit alpha
Figure3(top)	FBgn0026585	Ent2	Equilibrative nucleoside transporter 2	NA	NA
Figure3(top)	FBgn0027054	CSN4	COP9 complex homolog subunit 4	NA	NA		COPS4 COP9 constitutive photomorphogenic homolog subunit 4			12737805; 17251548; 16496002
Figure3(top)	FBgn0027057	CSN1b	CSN1b COP9 complex homolog subunit 1 b	NA	NA		COP9 signalosome complex subunit 1			12737805; 17251548; 16496002
Figure3(top)	FBgn0027259	Kmn1	kinetochore Mis12-Ndc80 network component 1	GO:0007080	mitotic metaphase plate congression				yes
Figure3(top)	FBgn0027565	CG5498	NA	NA	NA		Charged multivesicular body protein 7
Figure3(top)	FBgn0027783	SMC2	SMC2	GO:0007052	mitotic spindle organization		SMC2 structural maintenance of chromosomes 2		yes	17412918 (Supplement)
Figure3(top)	FBgn0027783	SMC2	SMC2	GO:0007076	mitotic chromosome condensation		SMC2 structural maintenance of chromosomes 2		yes	17412918 (Supplement)
Figure3(top)	FBgn0027949	msb1l	NA	NA	NA
Figure3(top)	FBgn0028685	Rpt4	NA	NA	NA		PSMC6 proteasome (prosome, macropain) 26S subunit, ATPase, 6		yes	12399382
Figure3(top)	FBgn0028836	CSN7	COP9 complex homolog subunit 7	NA	NA		COP9 constitutive photomorphogenic homolog subunit 7B			1725154
Figure3(top)	FBgn0029937	CG8300	NA	NA	NA
Figure3(top)	FBgn0030241	feo	fascetto	GO:0043148	mitotic spindle stabilization		PRC1 protein regulator of cytokinesis 1		yes
Figure3(top)	FBgn0030242	sofe	sister of feo	NA	NA		PRC1 protein regulator of cytokinesis 1			15341744
Figure3(top)	FBgn0030745	CG4239	NA	NA	NA
Figure3(top)	FBgn0030854	CG8289	NA	NA	NA
Figure3(top)	FBgn0030864	CG8173	NA	NA	NA		PBK PDZ binding kinase
Figure3(top)	FBgn0031070	CG12702	NA	NA	NA
Figure3(top)	FBgn0031549	Spindly	Spindly	GO:0030071	regulation of mitotic metaphase/anaphase transition				yes
Figure3(top)	FBgn0031878	sip2	septin interacting protein 2	NA	NA
Figure3(top)	FBgn0031886	Nuf2	Nuf2	GO:0007080	mitotic metaphase plate congression				yes
Figure3(top)	FBgn0031886	Nuf2	Nuf2	GO:0007052	mitotic spindle organization				yes
Figure3(top)	FBgn0032105	borr	borealin-related	GO:0007067	mitosis				yes
Figure3(top)	FBgn0032105	borr	borealin-related	GO:0000236	mitotic prometaphase				yes
Figure3(top)	FBgn0032105	borr	borealin-related	GO:0007052	mitotic spindle organization				yes
Figure3(top)	FBgn0032105	borr	borealin-related	GO:0045448	mitotic cell cycle, embryonic				yes
Figure3(top)	FBgn0032848	CG10722	NA	NA	NA
Figure3(top)	FBgn0260991	Incenp	Inner centromere protein	GO:0007052	mitotic spindle organization				yes
Figure3(top)	FBgn0033609	fbl6	NA	NA	NA		FBXL6 F-box and leucine-rich repeat protein 6			18426905
Figure3(top)	FBgn0033740	dgt5	dim gamma-tubulin 5	GO:0007052	mitotic spindle organization				yes	17412918 (Supplement)
Figure3(top)	FBgn0033740	dgt5	dim gamma-tubulin 5	GO:0007088	regulation of mitosis				yes	17412918 (Supplement)
Figure3(top)	FBgn0033845	mars	mars	GO:0007346	regulation of mitotic cell cycle		vertebrate hepatoma upregulated protein (HURP)		yes	19174464
Figure3(top)	FBgn0033845	mars	mars	GO:0000087	M phase of mitotic cell cycle				yes	19174464
Figure3(top)	FBgn0033846	mip120	Myb-interactingprotein120	GO:0007307	eggshell chorion gene amplification		LIN-54	yes		12490953
Figure3(top)	FBgn0034249	RhoGAP54D	NA	NA	NA		ARHGAP19 Rho GTPase activating protein 19
Figure3(top)	FBgn0034500	CG11200	NA	NA	NA		DHRSX dehydrogenase/reductase (SDR family) X-linked
Figure3(top)	FBgn0034523	Nnf1a	Nnf1a	GO:0007080	mitotic metaphase plate congression		Nnf1R		yes
Figure3(top)	FBgn0035210	msd5	mitotic spindle density 5	GO:0007052	mitotic spindle organization				yes
Figure3(top)	FBgn0035761	RhoGEF4	NA	NA	NA		C9orf100 chromosome 9 open reading frame 100
Figure3(top)	FBgn0036354	Poc1	Proteome of centrioles 1	NA	NA		POC1 centriolar protein homolog B		yes
Figure3(top)	FBgn0036402	CG6650	NA	NA	NA
Figure3(top)	FBgn0259791	bora	aurora borealis	NA	NA		Bora		yes	16890155
Figure3(top)	FBgn0036811	MED11	Mediator complex subunit 11	NA	NA		MED11
Figure3(top)	FBgn0037025	Spc105R	Spc105-related	GO:0007052	mitotic spindle organization				yes	17412918 (Supplement)
Figure3(top)	FBgn0037057	CG10512	NA	NA	NA
Figure3(top)	FBgn0037670	CG8436	NA	NA	NA
Figure3(top)	FBgn0037746	CG8478	NA	NA	NA
Figure3(top)	FBgn0038311	CG14864	NA	NA	NA
Figure3(top)	FBgn0250754	CG42232	NA	NA	NA
Figure3(top)	FBgn0038476	kuk	kugelkern	NA	NA					16421189
Figure3(top)	FBgn0039250	CG11120	NA	NA	NA
Figure3(top)	FBgn0039680	CAP-D2	CAP-D2 condensin subunit	GO:0007067	mitosis		NCAPD2 non-SMC condensin I complex, subunit D2		yes
Figure3(top)	FBgn0039680	CAP-D2	CAP-D2 condensin subunit	GO:0007052	mitotic spindle organization		NCAPD2 non-SMC condensin I complex, subunit D2		yes
Figure3(top)	FBgn0039680	CAP-D2	CAP-D2 condensin subunit	GO:0007076	mitotic chromosome condensation		NCAPD2 non-SMC condensin I complex, subunit D2		yes
Figure3(top)	FBgn0039680	CAP-D2	CAP-D2 condensin subunit	GO:0000070	mitotic sister chromatid segregation		NCAPD2 non-SMC condensin I complex, subunit D2		yes
Figure3(top)	FBgn0040232	cmet	CENP-meta	GO:0007080	mitotic metaphase plate congression				yes
Figure3(top)	FBgn0040232	cmet	CENP-meta	GO:0007052	mitotic spindle organization				yes
Figure3(top)	FBgn0040373	CG3038	NA	NA	NA
Figure3(top)	FBgn0087021	Spc25	Spc25	GO:0007080	mitotic metaphase plate congression				yes
Figure3(top)	FBgn0087021	Spc25	Spc25	GO:0007052	mitotic spindle organization				yes
Figure3(top)	FBgn0050001	CG30001	NA	NA	NA
Figure3(top)	FBgn0050094	CG30094	NA	NA	NA
Figure3(top)	FBgn0050383	CG30383	NA	NA	NA
Figure3(top)	FBgn0051611	His4:CG31611	NA	NA	NA		H4
Figure3(top)	FBgn0259876	Cap-G	Cap-G	GO:0007052	mitotic spindle organization		non-SMC condensin I complex, subunit G		yes
Figure3(top)	FBgn0259876	Cap-G	Cap-G	GO:0007076	mitotic chromosome condensation		non-SMC condensin I complex, subunit G		yes
Figure3(top)	FBgn0259876	Cap-G	Cap-G	GO:0000070	mitotic sister chromatid segregation		non-SMC condensin I complex, subunit G		yes
Figure3(top)	FBgn0086356	tum	tumbleweed	GO:0007052	mitotic spindle organization		Rac GTPase activating protein 1		yes
Figure3(top)	FBgn0086687	desat1	NA	NA	NA
Figure3(top)	FBgn0086697	Cenp-C	Cenp-C	GO:0007080	mitotic metaphase plate congression				yes
Figure3(top)	FBgn0086697	Cenp-C	Cenp-C	GO:0007052	mitotic spindle organization				yes
Figure3(top)	FBgn0086697	Cenp-C	Cenp-C	GO:0000022	mitotic spindle elongation				yes
Figure3(top)	FBgn0250746	Prosbeta7	Proteasome beta7 subunit	GO:0007052	mitotic spindle organization		PSMB4 proteasome (prosome, macropain) subunit, beta type, 4		yes	17412918 (Supplement)
Figure3(top)	FBgn0250746	Prosbeta7	Proteasome beta7 subunit	GO:0000022	mitotic spindle elongation		PSMB4 proteasome (prosome, macropain) subunit, beta type, 4		yes	17412918 (Supplement)
Figure3(top)	FBgn0261283	HLH106	NA	NA	NA		sterol regulatory element binding transcription factor 1
Figure3(bottom)	FBgn0000258	CkIIalpha	NA	NA	NA			yes		16188887; 10523317; 2226436
Figure3(bottom)	FBgn0000404	CycA	Cyclin A	GO:0007067	mitosis			yes	yes
Figure3(bottom)	FBgn0000404	CycA	Cyclin A	GO:0007096	regulation of exit from mitosis			yes	yes
Figure3(bottom)	FBgn0000404	CycA	Cyclin A	GO:0009794	regulation of mitotic cell cycle, embryonic			yes	yes
Figure3(bottom)	FBgn0000404	CycA	Cyclin A	GO:0007088	regulation of mitosis			yes	yes
Figure3(bottom)	FBgn0000404	CycA	Cyclin A	GO:0000070	mitotic sister chromatid segregation			yes	yes
Figure3(bottom)	FBgn0000404	CycA	Cyclin A	GO:0045841	negative regulation of mitotic metaphase/anaphase transition			yes	yes
Figure3(bottom)	FBgn0000404	CycA	Cyclin A	GO:0035186	syncytial blastoderm mitotic cell cycle			yes	yes
Figure3(bottom)	FBgn0000404	CycA	Cyclin A	GO:0000086	G2/M transition of mitotic cell cycle			yes	yes
Figure3(bottom)	FBgn0000588	esc	extra sexcombs	NA	NA		EED			19767730
Figure3(bottom)	FBgn0033846	mip120	Myb-interactingprotein120	GO:0007307	eggshell chorion gene amplification		LIN-54	yes		12490953
Figure3(bottom)	FBgn0000996	dup	doubleparked	GO:0000076	DNA replication checkpoint		CDT1	yes
Figure3(bottom)	FBgn0000996	dup	doubleparked	GO:0007307	eggshell chorion gene amplification			yes
Figure3(bottom)	FBgn0000996	dup	doubleparked	GO:0006261	DNA-dependent DNA replication			yes
Figure3(bottom)	FBgn0000996	dup	double parked	GO:0051306	mitotic sister chromatid separation			yes
Figure3(bottom)	FBgn0000996	dup	doubleparked	GO:0042023	DNA endoreduplication			yes
Figure3(bottom)	FBgn0000996	dup	doubleparked	GO:0006260	DNA replication			yes
Figure3(bottom)	FBgn0001994	crp	cropped	NA	NA
Figure3(bottom)	FBgn0011762	DNApol-alpha50	DNApolymerasealpha50kD	GO:0006269	DNA replication, synthesis of RNA primer			yes
Figure3(bottom)	FBgn0011762	DNApol-alpha50	DNApolymerasealpha50kD	GO:0006260	DNA replication			yes
Figure3(bottom)	FBgn0002914	Myb	Myb oncogene-like	GO:0007052	mitotic spindle organization			yes	yes	18316477; 12490953; 15574590
Figure3(bottom)	FBgn0002914	Myb	Myb oncogene-like	GO:0007067	mitosis			yes	yes	18316477; 12490953; 15574590
Figure3(bottom)	FBgn0002914	Myb	Myb oncogene-like	GO:0007088	regulation of mitosis			yes	yes	18316477; 12490953; 15574590
Figure3(bottom)	FBgn0002914	Myb	Myboncogene-like	GO:0007307	eggshell chorion gene amplification			yes	yes	18316477; 12490953; 15574590
Figure3(bottom)	FBgn0004106	cdc2	cdc2	GO:0000082	G1/S transition of mitotic cell cycle		CDK1	yes	yes	2120045
Figure3(bottom)	FBgn0004106	cdc2	cdc2	GO:0000086	G2/M transition of mitotic cell cycle		CDK1	yes	yes	2120045
Figure3(bottom)	FBgn0004107	cdc2c	cdc2c	GO:0000082	G1/S transition of mitotic cell cycle		CDK2	yes
Figure3(bottom)	FBgn0004107	cdc2c	cdc2c	GO:0000086	G2/M transition of mitotic cell cycle		CDK2	yes
Figure3(bottom)	FBgn0004177	mts	microtubule star	GO:0007067	mitosis		PPP2CB		yes
Figure3(bottom)	FBgn0004177	mts	microtubule star	GO:0000278	mitotic cell cycle		PPP2CB		yes
Figure3(bottom)	FBgn0005655	mus209	mutagen-sensitive 209	GO:0007052	mitotic spindle organization		PCNA	yes
Figure3(bottom)	FBgn0005655	mus209	mutagen-sensitive209	GO:0006260	DNA replication		PCNA	yes
Figure3(bottom)	FBgn0005655	mus209	mutagen-sensitive209	GO:0006275	regulation of DNA replication		PCNA	yes
Figure3(bottom)	FBgn0005655	mus209	mutagen-sensitive209	GO:0006272	leading strand elongation		PCNA	yes
Figure3(bottom)	FBgn0005655	mus209	mutagen-sensitive209	GO:0007307	eggshell chorion gene amplification		PCNA	yes
Figure3(bottom)	FBgn0005655	mus209	mutagen-sensitive209	GO:0006261	DNA-dependent DNA replication		PCNA	yes
Figure3(bottom)	FBgn0005696	DNApol-alpha73	DNApolymerasealpha73kD	GO:0006260	DNA replication			yes
Figure3(bottom)	FBgn0005696	DNApol-alpha73	DNApolymerasealpha73kD	GO:0006261	DNA-dependent DNA replication			yes
Figure3(bottom)	FBgn0011659	Mlh1	NA	NA	NA		MLH1 mutL homolog 1	yes		8145827
Figure3(bottom)	FBgn0011703	RnrL	Ribonucleosidediphosphatereductaselargesubunit	GO:0006260	DNA replication			yes
Figure3(bottom)	FBgn0011704	RnrS	Ribonucleosidediphosphatereductasesmallsubunit	GO:0006260	DNA replication			yes
Figure3(bottom)	FBgn0011763	Dp	DP transcription factor	GO:0007113	endomitotic cell cycle			yes	yes	18316477
Figure3(bottom)	FBgn0011763	Dp	DPtranscriptionfactor	GO:0007307	eggshell chorion gene amplification			yes	yes	18316477
Figure3(bottom)	FBgn0011766	E2f	E2F transcription factor	GO:0000082	G1/S transition of mitotic cell cycle		E2F1	yes
Figure3(bottom)	FBgn0011766	E2f	E2F transcription factor	GO:0000083	regulation of transcription involved in G1/S phase of mitotic cell cycle		E2F1	yes
Figure3(bottom)	FBgn0011766	E2f	E2Ftranscriptionfactor	GO:0042023	DNA endoreduplication		E2F1	yes
Figure3(bottom)	FBgn0011766	E2f	E2Ftranscriptionfactor	GO:0007307	eggshell chorion gene amplification			yes
Figure3(bottom)	FBgn0012066	DNApol-delta	DNA-polymerase-delta	GO:0006260	DNA replication			yes
Figure3(bottom)	FBgn0012066	DNApol-delta	DNA-polymerase-delta	GO:0006272	leading strand elongation			yes
Figure3(bottom)	FBgn0012066	DNApol-delta	DNA-polymerase-delta	GO:0006273	lagging strand elongation			yes
Figure3(bottom)	FBgn0013548	l(2)dtl	lethal-(2)-denticleless	NA	NA		CDT2	yes		17041588
Figure3(bottom)	FBgn0020616	SA	Stromalin	NA	NA				yes	12573216 ; 18713858
Figure3(bottom)	FBgn0014861	Mcm2	Minichromosomemaintenance2	GO:0006260	DNA replication			yes		15007098; 12808023
Figure3(bottom)	FBgn0014861	Mcm2	Minichromosomemaintenance2	GO:0006270	DNA-dependent DNA replication initiation			yes		15007098; 12808023
Figure3(bottom)	FBgn0014861	Mcm2	Minichromosomemaintenance2	GO:0006267	pre-replicative complex assembly			yes		15007098; 12808023
Figure3(bottom)	FBgn0015271	Orc5	Origin recognition complex subunit 5	GO:0007052	mitotic spindle organization			yes	yes	16527748; 9497294; 11290306; 12808023
Figure3(bottom)	FBgn0015271	Orc5	Origin recognition complex subunit 5	GO:0007076	mitotic chromosome condensation			yes	yes	16527748; 9497294; 11290306; 12808023
Figure3(bottom)	FBgn0015271	Orc5	Originrecognitioncomplexsubunit5	GO:0006260	DNA replication			yes	yes	16527748; 9497294; 11290306; 12808023
Figure3(bottom)	FBgn0015271	Orc5	Originrecognitioncomplexsubunit5	GO:0006270	DNA-dependent DNA replication initiation			yes	yes	16527748; 9497294; 11290306; 12808023
Figure3(bottom)	FBgn0015271	Orc5	Originrecognitioncomplexsubunit5	GO:0006261	DNA-dependent DNA replication			yes	yes	16527748; 9497294; 11290306; 12808023
Figure3(bottom)	FBgn0015376	cutlet	cutlet	GO:0006260	DNA replication			yes		12930902; 12766176
Figure3(bottom)	FBgn0015553	tos	tosca	NA	NA		EXO1			8812111
Figure3(bottom)	FBgn0015610	Caf1	Chromatin assembly factor 1 subunit	GO:0007346	regulation of mitotic cell cycle			yes		12490953
Figure3(bottom)	FBgn0015610	Caf1	Chromatinassemblyfactor1subunit	GO:0007307	eggshell chorion gene amplification			yes		12490953
Figure3(bottom)	FBgn0015625	CycB3	Cyclin B3	GO:0007067	mitosis				yes
Figure3(bottom)	FBgn0015625	CycB3	Cyclin B3	GO:0007052	mitotic spindle organization				yes
Figure3(bottom)	FBgn0015625	CycB3	Cyclin B3	GO:0035186	syncytial blastoderm mitotic cell cycle				yes
Figure3(bottom)	FBgn0028836	CSN7	COP9 complex homolog subunit 7	NA	NA		COP9 constitutive photomorphogenic homolog subunit 7B			17251548
Figure3(bottom)	FBgn0015799	Rbf	Retinoblastoma-family protein	GO:0000080	G1 phase of mitotic cell cycle		Rb	yes
Figure3(bottom)	FBgn0015799	Rbf	Retinoblastoma-family protein	GO:0007113	endomitotic cell cycle		Rb	yes
Figure3(bottom)	FBgn0015799	Rbf	Retinoblastoma-family protein	GO:0045749	negative regulation of S phase of mitotic cell cycle		Rb	yes
Figure3(bottom)	FBgn0015799	Rbf	Retinoblastoma-familyprotein	GO:0042023	DNA endoreduplication		Rb	yes
Figure3(bottom)	FBgn0015799	Rbf	Retinoblastoma-familyprotein	GO:0008156	negative regulation of DNA replication		Rb	yes
Figure3(bottom)	FBgn0015799	Rbf	Retinoblastoma-familyprotein	GO:0007307	eggshell chorion gene amplification		Rb	yes
Figure3(bottom)	FBgn0015929	dpa	disc proliferation abnormal	GO:0007052	mitotic spindle organization		MCM4	yes		12808023; 11290306
Figure3(bottom)	FBgn0015929	dpa	discproliferationabnormal	GO:0006260	DNA replication			yes		12808023; 11290306
Figure3(bottom)	FBgn0015929	dpa	discproliferationabnormal	GO:0042023	DNA endoreduplication			yes		12808023; 11290306
Figure3(bottom)	FBgn0015929	dpa	discproliferationabnormal	GO:0006270	DNA-dependent DNA replication initiation			yes		12808023; 11290306
Figure3(bottom)	FBgn0017577	Mcm5	Minichromosomemaintenance5	GO:0006270	DNA-dependent DNA replication initiation			yes	maybe	12808023
Figure3(bottom)	FBgn0017577	Mcm5	Minichromosomemaintenance5	GO:0042023	DNA endoreduplication			yes	maybe	12808023
Figure3(bottom)	FBgn0017577	Mcm5	Minichromosomemaintenance5	GO:0042023	DNA endoreduplication			yes	maybe	12808023
Figure3(bottom)	FBgn0017577	Mcm5	Minichromosomemaintenance5	GO:0006267	pre-replicative complex assembly			yes	maybe	12808023
Figure3(bottom)	FBgn0030322	CG15220	CG15220	GO:0006260	DNA replication			yes
Figure3(bottom)	FBgn0019949	Cdk9	NA	NA	NA
Figure3(bottom)	FBgn0020633	Mcm7	Minichromosomemaintenance7	GO:0006270	DNA-dependent DNA replication initiation			yes
Figure3(bottom)	FBgn0020633	Mcm7	Minichromosomemaintenance7	GO:0006267	pre-replicative complex assembly			yes
Figure3(bottom)	FBgn0020756	DNApol-epsilon	DNApolymeraseepsilon	GO:0006261	DNA-dependent DNA replication			yes
Figure3(bottom)	FBgn0034726	Mes4	Mes4	GO:0006260	DNA replication			yes
Figure3(bottom)	FBgn0022338	dnk	deoxyribonucleoside kinase	NA	NA		TK2	yes
Figure3(bottom)	FBgn0022772	Orc1	Originrecognitioncomplexsubunit1	GO:0006277	DNA amplification			yes
Figure3(bottom)	FBgn0022772	Orc1	Originrecognitioncomplexsubunit1	GO:0006270	DNA-dependent DNA replication initiation			yes
Figure3(bottom)	FBgn0022772	Orc1	Originrecognitioncomplexsubunit1	GO:0006261	DNA-dependent DNA replication			yes
Figure3(bottom)	FBgn0023167	SmD3	Small ribonucleoprotein particle protein SmD3	GO:0007052	mitotic spindle organization				yes	17412918 (Supplement)
Figure3(bottom)	FBgn0023174	Prosbeta2	Proteasome beta2 subunit	NA	NA		PSMB7 proteasome (prosome, macropain) subunit, beta type, 7
Figure3(bottom)	FBgn0023175	Prosalpha7	Proteasome alpha7 subunit	NA	NA		PSMA3 proteasome (prosome, macropain) subunit, alpha type, 3
Figure3(bottom)	FBgn0023180	Orc6	Origin recognition complex subunit 6	GO:0007067	mitosis			yes	yes	19541634
Figure3(bottom)	FBgn0023180	Orc6	Origin recognition complex subunit 6	GO:0000087	M phase of mitotic cell cycle			yes	yes	19541634
Figure3(bottom)	FBgn0023180	Orc6	Originrecognitioncomplexsubunit6	GO:0006260	DNA replication			yes	yes	19541634
Figure3(bottom)	FBgn0023180	Orc6	Originrecognitioncomplexsubunit6	GO:0006270	DNA-dependent DNA replication initiation			yes	yes	19541634
Figure3(bottom)	FBgn0023180	Orc6	Originrecognitioncomplexsubunit6	GO:0006261	DNA-dependent DNA replication			yes	yes	19541634
Figure3(bottom)	FBgn0023509	mip130	Myb-interacting protein 130	GO:0007052	mitotic spindle organization			yes	yes	12490953; 18316477
Figure3(bottom)	FBgn0023509	mip130	Myb-interactingprotein130	GO:0007307	eggshell chorion gene amplification			yes	yes	12490953; 18316477
Figure3(bottom)	FBgn0024332	Mcm3	Minichromosomemaintenance3	GO:0006270	DNA-dependent DNA replication initiation			yes
Figure3(bottom)	FBgn0024332	Mcm3	Minichromosomemaintenance3	GO:0006267	pre-replicative complex assembly			yes
Figure3(bottom)	FBgn0024371	E2f2	E2F transcription factor 2	GO:0007113	endomitotic cell cycle			yes	yes	15479636; 1831647
Figure3(bottom)	FBgn0024371	E2f2	E2Ftranscriptionfactor2	GO:0042023	DNA endoreduplication			yes	yes	15479636; 1831647
Figure3(bottom)	FBgn0024371	E2f2	E2Ftranscriptionfactor2	GO:0008156	negative regulation of DNA replication			yes	yes	15479636; 1831647
Figure3(bottom)	FBgn0024371	E2f2	E2F transcription factor 2	GO:0000082	G1/S transition of mitotic cell cycle			yes	yes	15479636; 1831647
Figure3(bottom)	FBgn0025725	alphaCop	NA	NA	NA		COPA coatomer protein complex, subunit alpha
Figure3(bottom)	FBgn0025815	Mcm6	Minichromosomemaintenance6	GO:0006260	DNA replication			yes
Figure3(bottom)	FBgn0025815	Mcm6	Minichromosomemaintenance6	GO:0006270	DNA-dependent DNA replication initiation			yes
Figure3(bottom)	FBgn0025815	Mcm6	Minichromosomemaintenance6	GO:0006267	pre-replicative complex assembly			yes
Figure3(bottom)	FBgn0025815	Mcm6	Minichromosomemaintenance6	GO:0007307	eggshell chorion gene amplification			yes
Figure3(bottom)	FBgn0026143	CDC45L	CDC45L	GO:0045750	positive regulation of S phase of mitotic cell cycle			yes		12808023
Figure3(bottom)	FBgn0026144	CDC45L	CDC45L	GO:0030261	chromosome condensation			yes		12808023
Figure3(bottom)	FBgn0026143	CDC45L	CDC45L	GO:0006260	DNA replication			yes		12808023
Figure3(bottom)	FBgn0026143	CDC45L	CDC45L	GO:0006277	DNA amplification			yes		12808023
Figure3(bottom)	FBgn0026143	CDC45L	CDC45L	GO:0006270	DNA-dependent DNA replication initiation			yes		12808023
Figure3(bottom)	FBgn0026257	cav	caravaggio	NA	NA				yes	12510197
Figure3(bottom)	FBgn0027057	CSN1b	CSN1b COP9 complex homolog subunit 1 b	NA	NA					12737805; 17251548; 16496002
Figure3(bottom)	FBgn0032698	CG10336	CG10336	GO:0048478	replication fork protection			yes		17116885
Figure3(bottom)	FBgn0028997	nmdyn-D7	NA	NA	NA			yes		FBrf0105495; FBrf0174215
Figure3(bottom)	FBgn0029094	asf1	NA	NA	NA			yes		16396992
Figure3(bottom)	FBgn0029915	CG14434	NA	NA	NA					FBrf0174215
Figure3(bottom)	FBgn0030054	Caf1-180	NA	NA	NA			yes		11533245
Figure3(bottom)	FBgn0030507	CG11164	NA	NA	NA			yes		19015152
Figure3(bottom)	FBgn0031091	CG9576	NA	NA	NA					11829468
Figure3(bottom)	FBgn0031252	CG13690	NA	NA	NA			yes		19015152
Figure3(bottom)	FBgn0031848	CG11329	NA	NA	NA
Figure3(bottom)	FBgn0031875	CG3430	NA	NA	NA		MCM-BP			17296731
Figure3(bottom)	FBgn0032244	RfC3	ReplicationfactorCsubunit3	GO:0006260	DNA replication			yes
Figure3(bottom)	FBgn0032906	RPA2	ReplicationproteinA2	GO:0006261	DNA-dependent DNA replication			yes
Figure3(bottom)	FBgn0033890	CG13350	NA	NA	NA		WDHD1, AND1	yes		17761813
Figure3(bottom)	FBgn0034495	CG11788	NA	NA	NA		DSCC1	yes		19907496
Figure3(bottom)	FBgn0034614	CG9752	NA	NA	NA
Figure3(bottom)	FBgn0034922	CG5602	CG5602	GO:0006260	DNA replication		DNA ligase 1	yes		730179
Figure3(bottom)	FBgn0035194	Psf1	Psf1	GO:0045750	positive regulation of S phase of mitotic cell cycle			yes
Figure3(bottom)	FBgn0035517	CG1265	NA	NA	NA		PQLC3
Figure3(bottom)	FBgn0035644	Pole2	Pole2	GO:0006261	DNA-dependent DNA replication			yes
Figure3(bottom)	FBgn0036486	Msh6	NA	NA	NA					17339220
Figure3(bottom)	FBgn0036574	CG16838	NA	NA	NA
Figure3(bottom)	FBgn0036815	HipHop	NA	NA	NA					20057353
Figure3(bottom)	FBgn0037236	CG9772	NA	NA	NA		SKP2	yes		7553852
Figure3(bottom)	FBgn0037377	CG1218	NA	NA	NA		C4orf27
Figure3(bottom)	FBgn0037481	MAGE	NA	NA	NA					17374844
Figure3(bottom)	FBgn0039687	CG7593	NA	NA	NA
Figure3(bottom)	FBgn0040477	cid	centromere identifier	GO:0007067	mitosis				yes
Figure3(bottom)	FBgn0040477	cid	centromere identifier	GO:0007080	mitotic metaphase plate congression				yes
Figure3(bottom)	FBgn0040477	cid	centromere identifier	GO:0007052	mitotic spindle organization				yes
Figure3(bottom)	FBgn0040477	cid	centromere identifier	GO:0000022	mitotic spindle elongation				yes
Figure3(bottom)	FBgn0041186	Slbp	NA	NA	NA				yes	11157774
Figure3(bottom)	FBgn0050085	CG30085	NA	NA	NA
Figure3(bottom)	FBgn0051453	pch2	NA	NA	NA
Figure3(bottom)	FBgn0051898	CG31898	NA	NA	NA
Figure3(bottom)	FBgn0052251	CG32251	NA	NA	NA		CLSPN claspin	yes		16501606
Figure3(bottom)	FBgn0250837	dUTPase	NA	NA	NA
Figure3(bottom)	FBgn0250843	Pros35	Proteasome 35kD subunit	NA	NA		PSMA1 proteasome (prosome, macropain) subunit, alpha type, 1
Figure3(bottom)	FBgn0259113	DNApol-alpha180	DNApolymerasealpha180kD	GO:0006260	DNA replication			yes
Figure3(bottom)	FBgn0259113	DNApol-alpha180	DNApolymerasealpha180kD	GO:0006271	DNA strand elongation involved in DNA replication			yes
Figure3(bottom)	FBgn0024920	Ts	NA	NA	NA			yes		12612083
Figure3(bottom)	FBgn0259676	DNApol-alpha60	DNA polymerase alpha 60kD	GO:0000084	S phase of mitotic cell cycle			yes
Figure3(bottom)	FBgn0259676	DNApol-alpha60	DNApolymerasealpha60kD	GO:0006269	DNA replication, synthesis of RNA primer			yes
Figure3(bottom)	FBgn0259676	DNApol-alpha60	DNApolymerasealpha60kD	GO:0006260	DNA replication			yes
Figure3(bottom)	FBgn0259676	DNApol-alpha60	DNApolymerasealpha60kD	GO:0006261	DNA-dependent DNA replication			yes
Figure3(bottom)	FBgn0260986	mei-38	meiotic 38	GO:0007052	mitotic spindle organization				yes	17412918 (supplement)
Figure3(bottom)	FBgn0260986	mei-38	meiotic 38	GO:0000022	mitotic spindle elongation				yes	17412918 (supplement)
Figure3(bottom)	FBgn0261014	TER94	NA	NA	NA		VCP valosin-containing protein		yes	7553851; 18433294; 15899868
Figure3(bottom)	FBgn0261283	HLH106	NA	NA	NA		sterol regulatory element binding transcription factor 1
Figure4(top)	FBgn0000404	CycA	Cyclin A	NA	NA		CYCA
Figure4(top)	FBgn0000404	CycA	Cyclin A	NA	NA		CYCA
Figure4(top)	FBgn0000404	CycA	Cyclin A	NA	NA		CYCA
Figure4(top)	FBgn0000404	CycA	Cyclin A	NA	NA		CYCA
Figure4(top)	FBgn0000996	CDT1	doubleparked	NA	NA		CDT1 chromatin licensing and DNA replication factor 1
Figure4(top)	FBgn0001330	kz	kurz	NA	NA		DHX37 DEAH (Asp-Glu-Ala-His) box polypeptide 37
Figure4(top)	FBgn0001341	l(1)1Bi	lethal (1) 1Bi	NA	NA		NA
Figure4(top)	FBgn0001942	eIF-4a	Eukaryoticinitiationfactor4a	GO:0000381	regulation of alternative nuclear mRNA splicing, via spliceosome					15492211
Figure4(top)	FBgn0001994	crp	cropped	NA	NA		AP4 transcription factor (PMID 10471707)
Figure4(top)	FBgn0003062	Fib	Fibrillarin	GO:0006364	rRNA processing		FBL fibrillarin			FBrf0182267
Figure4(top)	FBgn0003062	Fib	Fibrillarin	GO:0006396	RNA processing		FBL fibrillarin			FBrf0182267
Figure4(top)	FBgn0003062	Fib	Fibrillarin	GO:0008033	tRNA processing		FBL fibrillarin			FBrf0174215
Figure4(top)	FBgn0003189	r	rudimentary	NA	NA		CAD carbamoyl-phosphate synthetase 2, aspartate transcarbamylase, and dihydroorotase
Figure4(top)	FBgn0003278	RpI135	RNA polymerase I 135kD subunit	NA	NA		POLR1B polymerase (RNA) I polypeptide B, 128kDa
Figure4(top)	FBgn0004103	Pp1-87B	Protein phosphatase 1 at 87B	NA	NA		PPP1CC protein phosphatase 1, catalytic subunit, gamma isozyme
Figure4(top)	FBgn0004103	Pp1-87B	Protein phosphatase 1 at 87B	NA	NA		PPP1CC protein phosphatase 1, catalytic subunit, gamma isozyme
Figure4(top)	FBgn0004106	cdc2	CDK1	NA	NA		CDK1
Figure4(top)	FBgn0004106	cdc2	CDK1	NA	NA		CDK1
Figure4(top)	FBgn0004177	PPP2CB	microtubule star	NA	NA		PPP2CB protein phosphatase 2, catalytic subunit, beta isozyme
Figure4(top)	FBgn0004556	Dbp73D	Dead box protein 73D	NA	NA		DDX51 DEAD (Asp-Glu-Ala-Asp) box polypeptide 51
Figure4(top)	FBgn0005672	spi	spitz	NA	NA		NA
Figure4(top)	FBgn0005672	spi	spitz	NA	NA		NA
Figure4(top)	FBgn0005694	Aef1	Adult enhancer factor 1	NA	NA		NA
Figure4(top)	FBgn0010287	Trf	TBP-related factor	NA	NA		NA
Figure4(top)	FBgn0010770	ppan	peter pan	NA	NA		PPAN-P2RY11 PPAN-P2RY11 readthrough
Figure4(top)	FBgn0011766	E2f1	E2F transcription factor		NA		E2F
Figure4(top)	FBgn0011766	E2f1	E2F transcription factor		NA		E2F
Figure4(top)	FBgn0013269	FK506-bp1	FK506-binding protein 1	NA	NA		NA
Figure4(top)	FBgn0014388	sty	sprouty	NA	NA		NA
Figure4(top)	FBgn0015282	Pros26.4	Proteasome 26S subunit subunit 4 ATPase			GO:0006508	PSMC1 proteasome (prosome, macropain) 26S subunit, ATPase, 1			10893261
Figure4(top)	FBgn0015393	hoip	hoi-polloi	GO:0000398	nuclear mRNA splicing, via spliceosome		NHP2L1 NHP2 non-histone chromosome protein 2-like 1 (S. cerevisiae)			10908584
Figure4(top)	FBgn0015393	hoip	hoi-polloi	GO:0042254	ribosome biogenesis		NHP2L1 NHP2 non-histone chromosome protein 2-like 1 (S. cerevisiae)			FBrf0174215
Figure4(top)	FBgn0015527	pen	penguin	NA	NA		KIAA0020
Figure4(top)	FBgn0015527	pen	penguin	NA	NA	GO:0003723	KIAA0020			FBrf0174215
Figure4(top)	FBgn0016041	Tom40	Translocase of outer membrane 40	NA	NA		TOMM40 translocase of outer mitochondrial membrane 40 homolog (yeast)
Figure4(top)	FBgn0017578	Max	Max				NA
Figure4(top)	FBgn0019938	RpI1	RNA polymerase I subunit	NA	NA		POLR1A polymerase (RNA) I polypeptide A, 194kDa
Figure4(top)	FBgn0019949	Cdk9	NA	NA	NA		CDK9 cyclin-dependent kinase 9
Figure4(top)	FBgn0021874	Nle	Notchless	NA	NA		NLE1 notchless homolog 1 (Drosophila)
Figure4(top)	FBgn0021995	Rs1	Rs1	GO:0042254	ribosome biogenesis		DDX27 DEAD (Asp-Glu-Ala-Asp) box polypeptide 27			10471706 (non-traceable author statement);10908586; 1454790
Figure4(top)	FBgn0021995	Rs1	Rs1	GO:0042254	ribosome biogenesis	GO:0004004	DDX27 DEAD (Asp-Glu-Ala-Asp) box polypeptide 27			10908586
Figure4(top)	FBgn0022069	Nnp-1	Nnp-1	GO:0006364	rRNA processing		RRP1 ribosomal RNA processing 1 homolog (S. cerevisiae)			FBrf0136222
Figure4(top)	FBgn0022069	Nnp-1	Nnp-1				RRP1 ribosomal RNA processing 1 homolog (S. cerevisiae)
Figure4(top)	FBgn0022070	wcd	wicked	GO:0006364	rRNA processing		UTP18 UTP18, small subunit (SSU) processome component, homolog (yeast)			19430468
Figure4(top)	FBgn0022288	l(2)09851	lethal (2) 09851	NA	NA		GRWD1 glutamate-rich WD repeat containing 1
Figure4(top)	FBgn0023167	SmD3	SmallribonucleoproteinparticleproteinSmD3	GO:0000398	nuclear mRNA splicing, via spliceosome		SNRPD3 small nuclear ribonucleoprotein D3 polypeptide 18kDa			10908584
Figure4(top)	FBgn0023167	SmD3	SmallribonucleoproteinparticleproteinSmD3	GO:0000398	nuclear mRNA splicing, via spliceosome	GO:0007067	SNRPD3 small nuclear ribonucleoprotein D3 polypeptide 18kDa			18463163
Figure4(top)	FBgn0023174	Prosbeta2	Proteasomebeta2subunit	GO:0051603	proteolysis involved in cellular protein catabolic process
Figure4(top)	FBgn0023175	Prosalpha7	Proteasomealpha7subunit	GO:0006511	ubiquitin-dependent protein catabolic process		PSMA3 proteasome (prosome, macropain) subunit, alpha type, 3
Figure4(top)	FBgn0023527	CG3071	CG3071	GO:0006364	rRNA processing		UTP15 UTP15, U3 small nucleolar ribonucleoprotein, homolog (S. cerevisiae)			FBrf0174215
Figure4(top)	FBgn0024364	CG11417	NA	NA	NA		ESF1 ESF1, nucleolar pre-rRNA processing protein, homolog (S. cerevisiae)
Figure4(top)	FBgn0024558	Dph5	Diphthamide methyltransferase	NA	NA		DPH5 DPH5 homolog (S. cerevisiae)
Figure4(top)	FBgn0025140	pit	pitchoune	NA	NA		DDX18 DEAD (Asp-Glu-Ala-Asp) box polypeptide 18
Figure4(top)	FBgn0025638	Roc1a	Roc1a	GO:0006508	proteolysis		NA
Figure4(top)	FBgn0025725	alphaCop	α-coatomer protein	NA	NA		COPA coatomer protein complex, subunit alpha
Figure4(top)	FBgn0026261	bonsai	bonsai	NA	NA	GO:0006412	NA			1279123
Figure4(top)	FBgn0027057	CSN1b	COP9 complex homolog subunit 1 b	NA	NA		GPS1 G protein pathway suppressor 1
Figure4(top)	FBgn0027330	l(1)G0020	lethal (1) G0020	NA	NA		NAT10 N-acetyltransferase 10 (GCN5-related)
Figure4(top)	FBgn0027602	CG8611	NA	NA	NA		DDX31 DEAD (Asp-Glu-Ala-Asp) box polypeptide 31
Figure4(top)	FBgn0028685	Rpt4	Rpt4	GO:0006508	proteolysis		PSMC6 proteasome (prosome, macropain) 26S subunit, ATPase, 6			10893261
Figure4(top)	FBgn0028744	CG5033	CG5033	GO:0006364	rRNA processing		BOP1 block of proliferation 1			FBrf0174215
Figure4(top)	FBgn0028744	CG5033	CG5033	GO:0042254	ribosome biogenesis		BOP1 block of proliferation 1			FBrf0105495
Figure4(top)	FBgn0028836	CSN7	COP9 complex homolog subunit 7	NA	NA		COPS7B COP9 constitutive photomorphogenic homolog subunit 7B (Arabidopsis)
Figure4(top)	FBgn0029079	icln	icln	NA	NA		NA
Figure4(top)	FBgn0029148	NHP2	NHP2	GO:0006364	rRNA processing		NHP2 NHP2 ribonucleoprotein homolog (yeast)
Figure4(top)	FBgn0029148	NHP2	NHP2	GO:0031118	rRNA pseudouridine synthesis		NHP2 NHP2 ribonucleoprotein homolog (yeast)
Figure4(top)	FBgn0029629	eIF3-S4	eIF3-S4	NA	NA	GO:0006413	IF3G eukaryotic translation initiation factor 3, subunit G			10908586
Figure4(top)	FBgn0029629	eIF3-S4	eIF3-S4	NA	NA		IF3G eukaryotic translation initiation factor 3, subunit G
Figure4(top)	FBgn0029672	CG2875	NA	NA	NA		NOC4L nucleolar complex associated 4 homolog (S. cerevisiae)
Figure4(top)	FBgn0029755	Sas10	NA	NA	NA		UTP3 UTP3, small subunit (SSU) processome component, homolog (S. cerevisiae)
Figure4(top)	FBgn0030611	CG15027	NA	NA	NA		C4orf43 chromosome 4 open reading frame 43
Figure4(top)	FBgn0030720	CG8939	CG8939	GO:0006364	rRNA processing		FTSJ3 FtsJ homolog 3 (E. coli)			FBrf0105495
Figure4(top)	FBgn0030720	CG8939	CG8939	GO:0001510	RNA methylation		FTSJ3 FtsJ homolog 3 (E. coli)			FBrf0174215
Figure4(top)	FBgn0031008	CG8010	NA	NA	NA		NA
Figure4(top)	FBgn0031227	CG3709	NA	NA	NA		PUS10 pseudouridylate synthase 10			FBrf0174215
Figure4(top)	FBgn0031657	CG3756	NA	NA	NA		POLR1C polymerase (RNA) I polypeptide C, 30kDa
Figure4(top)	FBgn0031657	CG3756	NA	NA	NA		POLR1C polymerase (RNA) I polypeptide C, 30kDa
Figure4(top)	FBgn0031764	CG9107	NA	NA	NA		RRP7A ribosomal RNA processing 7 homolog A (S. cerevisiae)
Figure4(top)	FBgn0031777	CG9154	NA	NA	NA		6AMT2 N-6 adenine-specific DNA methyltransferase 2 (putative)
Figure4(top)	FBgn0032051	CG13097	CG13097	GO:0006364	rRNA processing		MPHOSPH10 M-phase phosphoprotein 10 (U3 small nucleolar ribonucleoprotein)			FBrf0174215
Figure4(top)	FBgn0032298	CG6724	NA	NA	NA		WDR12 Ribosome biogenesis protein WDR12
Figure4(top)	FBgn0032346	Csl4	Csl4	GO:0006397	mRNA processing		EXOSC1 exosome component 1			FBrf0105495
Figure4(top)	FBgn0032408	CG6712	NA	NA	NA	GO:0006412	RPF1 ribosome production factor 1 homolog (S. cerevisiae)			FBrf0174215
Figure4(top)	FBgn0032487	Ski6	Ski6	GO:0006396	RNA processing		EXOSC4 exosome component 4			FBrf0174215
Figure4(top)	FBgn0032620	CG12288	NA	NA	NA	GO:0003729	NA			10908586
Figure4(top)	FBgn0032819	CG10463	CG10463	GO:0008033	tRNA processing		DUS3L dihydrouridine synthase 3-like (S. cerevisiae)			FBrf0174215
Figure4(top)	FBgn0032915	CG12050	NA	NA	NA		WDR75 WD repeat domain 75
Figure4(top)	FBgn0032919	CG9253	NA	NA	NA		DDX47 DEAD (Asp-Glu-Ala-Asp) box polypeptide 47
Figure4(top)	FBgn0032921	Mpp6	M-phase phosphoprotein 6	NA	NA		NA
Figure4(top)	FBgn0032925	CG9246	NA	NA	NA		NOC2L nucleolar complex associated 2 homolog (S. cerevisiae)
Figure4(top)	FBgn0033092	CG9422	NA	NA	NA		C9orf23 chromosome 9 open reading frame 23
Figure4(top)	FBgn0033367	CG8193	NA	NA	NA		NA
Figure4(top)	FBgn0033379	Mys45A	Mystery45A	GO:0042254	ribosome biogenesis		SDAD1 SDA1 domain containing 1			FBrf0198904
Figure4(top)	FBgn0033421	CG1888	NA	NA	NA		NA
Figure4(top)	FBgn0033473	CG12128	NA	NA	NA		C9orf114 chromosome 9 open reading frame 114
Figure4(top)	FBgn0033507	CG12909	NA	NA	NA		LYAR Ly1 antibody reactive homolog (mouse)
Figure4(top)	FBgn0033548	CG7637	NA	NA	NA		NOP10 NOP10 ribonucleoprotein homolog (yeast)
Figure4(top)	FBgn0033557	CG12325	NA	NA	NA		PWP2 PWP2 periodic tryptophan protein homolog (yeast)
Figure4(top)	FBgn0033661	CG13185	NA	NA	NA		MDN1 MDN1, midasin homolog (yeast)
Figure4(top)	FBgn0033741	CG8545	CG8545	GO:0006364	rRNA processing		NOP2 NOP2 nucleolar protein homolog (yeast)			FBrf0105495
Figure4(top)	FBgn0033754	Ak6	Adenylate kinase 6	NA	NA		NA
Figure4(top)	FBgn0033781	CG13319	NA	NA	NA		NA
Figure4(top)	FBgn0033846	mip120	Myb-interactingprotein120	NA	NA		LIN54 lin-54 homolog (C. elegans)
Figure4(top)	FBgn0033902	Tango7	Transport and Golgi organization 7	NA	NA		EIF3M eukaryotic translation initiation factor 3, subunit M
Figure4(top)	FBgn0034065	Rrp42	Rrp42	GO:0006397	mRNA processing		EXOSC7 exosome component 7			FBrf0105495
Figure4(top)	FBgn0034214	CG6550	NA	NA	NA		CDKAL1 CDK5 regulatory subunit associated protein 1-like 1
Figure4(top)	FBgn0034232	CG4866	NA	NA	NA	GO:0006412	IMP3 IMP3, U3 small nucleolar ribonucleoprotein, homolog (yeast)			FBrf0105495
Figure4(top)	FBgn0034496	CG9143	NA	NA	NA		DDX24 DEAD (Asp-Glu-Ala-Asp) box polypeptide 24
Figure4(top)	FBgn0034528	CG11180	NA	NA	NA		PINX1 PIN2/TERF1 interacting, telomerase inhibitor 1
Figure4(top)	FBgn0034734	CG4554	NA	NA	NA		UTP20 UTP20, small subunit (SSU) processome component, homolog (yeast)
Figure4(top)	FBgn0034802	CG3800	NA	NA	NA		CNBP CCHC-type zinc finger, nucleic acid binding protein
Figure4(top)	FBgn0035063	Eap	Exu-associated protein	NA	NA	GO:0003729	NA			10908586
Figure4(top)	FBgn0035213	CG2199	NA	NA	NA		NA
Figure4(top)	FBgn0035374	mRpS35	mitochondrial ribosomal protein S35	NA	NA	GO:0006412	MRPS35 mitochondrial ribosomal protein S35			11279123
Figure4(top)	FBgn0035473	mge	maggie	NA	NA		TOMM22 translocase of outer mitochondrial membrane 22 homolog (yeast)
Figure4(top)	FBgn0035524	CG11583	CG11583	GO:0042273	ribosomal large subunit biogenesis		BRIX1 BRX1, biogenesis of ribosomes, homolog (S. cerevisiae)			FBrf0160179
Figure4(top)	FBgn0035707	CG8368	NA	NA	NA		NA
Figure4(top)	FBgn0035878	CG7182	NA	NA	NA		NA
Figure4(top)	FBgn0036035	CG18178	NA	NA	NA		NA
Figure4(top)	FBgn0036064	Ard1	Arrest defective 1	NA	NA		NAA10 N(alpha)-acetyltransferase 10, NatA catalytic subunit
Figure4(top)	FBgn0036124	CG7839	NA	NA	NA		CEBPZ CCAAT/enhancer binding protein (C/EBP), zeta
Figure4(top)	FBgn0036342	CG11279	NA	NA	NA		NA
Figure4(top)	FBgn0036460	CG5114	NA	NA	NA		AAMP angio-associated, migratory cell protein
Figure4(top)	FBgn0036514	CG12301	CG12301	GO:0006364	rRNA processing		UTP14A UTP14, U3 small nucleolar ribonucleoprotein, homolog A (yeast)			FBrf0174215
Figure4(top)	FBgn0036578	CG5018	NA	NA	NA		CIRH1A cirrhosis, autosomal recessive 1A (cirhin)
Figure4(top)	FBgn0036754	CG5589	NA	NA	NA		DDX52 DEAD (Asp-Glu-Ala-Asp) box polypeptide 52
Figure4(top)	FBgn0036844	Mkp3	Mitogen-activated protein kinase phosphatase 3	NA	NA		DUSP7 dual specificity phosphatase 7
Figure4(top)	FBgn0036886	CG9300	NA	NA	NA		NA
Figure4(top)	FBgn0036990	mRpL15	mitochondrial ribosomal protein L15	NA	NA	GO:000641	MRPL15 mitochondrial ribosomal protein L15			FBrf0105495
Figure4(top)	FBgn0037051	CG10565	NA	NA	NA		DNAJC2 DnaJ (Hsp40) homolog, subfamily C, member 2
Figure4(top)	FBgn0037073	CG7338	CG7338	GO:0042254	ribosome biogenesis		TSR1 TSR1, 20S rRNA accumulation, homolog (S. cerevisiae)			FBrf0174215
Figure4(top)	FBgn0037137	Nopp140	Nopp140	NA	NA		NA
Figure4(top)	FBgn0037248	Spargel	Spargel	NA	NA	GO:0003729	NA			10908586
Figure4(top)	FBgn0037249	eIF3-S10	eIF3-S10	NA	NA	GO:0006413	EIF3A eukaryotic translation initiation factor 3, subunit A			FBrf0105495
Figure4(top)	FBgn0037249	eIF3-S10	eIF3-S10	NA	NA		EIF3A eukaryotic translation initiation factor 3, subunit A
Figure4(top)	FBgn0037330	mRpL44	mitochondrialribosomalproteinL44	GO:0006396	RNA processing		MRPL44 mitochondrial ribosomal protein L44			FBrf0174215
Figure4(top)	FBgn0037439	CG10286	NA	NA	NA		HEATR3 HEAT repeat containing 3
Figure4(top)	FBgn0037489	CG1234	NA	NA	NA		NOC3L nucleolar complex associated 3 homolog (S. cerevisiae)
Figure4(top)	FBgn0037566	mRpL1	mitochondrial ribosomalprotein L1	NA	NA	GO:0006412	MRPL1 mitochondrial ribosomal protein L1			11279069
Figure4(top)	FBgn0037633	CG9839	NA	NA	NA		NA
Figure4(top)	FBgn0037892	mRpL40	mitochondrial ribosomal protein L40	NA	NA	GO:0006412	MRPL40 mitochondrial ribosomal protein L40			11279069
Figure4(top)	FBgn0038146	CG9799	CG9799	GO:0006364	rRNA processing		WDR36 WD repeat domain 36			FBrf0174215
Figure4(top)	FBgn0038306	Art3	Arginine methyltransferase 3	NA	NA		PRMT3 protein arginine methyltransferase 3
Figure4(top)	FBgn0038601	CG18600	NA	NA	NA		NA
Figure4(top)	FBgn0038649	CG7718	NA	NA	NA		PGS1 phosphatidylglycerophosphate synthase 1
Figure4(top)	FBgn0038678	mRpL55	mitochondrial ribosomal protein L55	NA	NA	GO:0006412	MRPL55 mitochondrial ribosomal protein L55			FBrf0198824
Figure4(top)	FBgn0038746	Surf6	Surfeit6	GO:0042254	ribosome biogenesis		SURF6 surfeit 6			FBrf0105495
Figure4(top)	FBgn0038811	CG4159	NA	NA	NA		pus-1 PseudoUridine Synthase family
Figure4(top)	FBgn0038903	RpI12	NA	NA	NA		NA
Figure4(top)	FBgn0038964	Nop56	Nop56	NA	NA		NOP56 NOP56 ribonucleoprotein homolog (yeast)
Figure4(top)	FBgn0038968	CG12499	NA	NA	NA		NA
Figure4(top)	FBgn0038989	CG6937	NA	NA	NA	GO:0003729	MKI67IP MKI67 (FHA domain) interacting nucleolar phosphoprotein			10908586
Figure4(top)	FBgn0039115	CG10214	NA	NA	NA		REXO2 REX2, RNA exonuclease 2 homolog (S. cerevisiae)
Figure4(top)	FBgn0039182	CG5728	CG5728	GO:0000381	regulation of alternative nuclear mRNA splicing, via spliceosome		NA			15492211
Figure4(top)	FBgn0039182	CG5728	CG5728	GO:0006364	rRNA processing		NA			FBrf0105495
Figure4(top)	FBgn0039218	Rpb10	NA	NA	NA		POLR2L polymerase (RNA) II (DNA directed) polypeptide L, 7.6kDa			10908585
Figure4(top)	FBgn0039233	CG7006	CG7006	GO:0042255	ribosome assembly		NIP7 nuclear import 7 homolog (S. cerevisiae)			FBrf0174215
Figure4(top)	FBgn0039273	CG9996	NA	NA	NA		GXYLT2 glucoside xylosyltransferase 2
Figure4(top)	FBgn0039404	CG14543	NA	NA	NA		NA
Figure4(top)	FBgn0039407	CG14544	CG14544	GO:0030488	tRNA methylation		TRMT61A tRNA methyltransferase 61 homolog A (S. cerevisiae)			FBrf0174215
Figure4(top)	FBgn0039487	gb	genderblind	NA	NA		SLC7A5 solute carrier family 7 (cati
Figure4(top)	FBgn0039627	CG11837	CG11837	GO:0000154	rRNA modification		DIMT1L DIM1 dimethyladenosine transferase 1-like (S. cerevisiae)			FBrf0156983
Figure4(top)	FBgn0039828	CG1542	CG1542	GO:0006364	rRNA processing		EBNA1BP2 EBNA1 binding protein 2			FBrf0151171
Figure4(top)	FBgn0039829	CG15561	NA	NA	NA		GPATCH4 G patch domain containing 4
Figure4(top)	FBgn0039868	CG11563	NA	NA	NA		NA
Figure4(top)	FBgn0040389	mRpL14	mitochondrial ribosomal protein L14	NA	NA	GO:0006412	MRPL14 mitochondrial ribosomal protein L14			11279069
Figure4(top)	FBgn0042092	CG13773	NA	NA	NA		NA
Figure4(top)	FBgn0044030	mRpS14	mitochondrial ribosomal protein S14	NA	NA	GO:0006412	MRPS14 mitochondrial ribosomal protein S14			10938081
Figure4(top)	FBgn0044047	Ilp6	Insulin-like peptide 6	NA	NA		NA
Figure4(top)	FBgn0050000	CG30000	NA	NA	NA		NA
Figure4(top)	FBgn0050349	CG30349	NA	NA	NA		WDR43 WD repeat domain 43
Figure4(top)	FBgn0051229	CG31229	NA	NA	NA		TIMM22 translocase of inner mitochondrial membrane 22 homolog (yeast)
Figure4(top)	FBgn0051450	mRpS18A	mitochondrial ribosomal protein S18A	NA	NA	GO:0006412	NA			11279069
Figure4(top)	FBgn0051611	His4	Histone H4	NA	NA		H4 histone
Figure4(top)	FBgn0052278	CG32278	NA	NA	NA		NA
Figure4(top)	FBgn0052344	CG32344	NA	NA	NA		DDX54 DEAD (Asp-Glu-Ala-Asp) box polypeptide 54
Figure4(top)	FBgn0052409	CG32409	CG32409	GO:0042254	ribosome biogenesis		RRS1 RRS1 ribosome biogenesis regulator homolog (S. cerevisiae)			FBrf0166453
Figure4(top)	FBgn0086451	l(2)k09022	lethal (2) k09022	NA	NA		HEATR1 HEAT repeat containing 1
Figure4(top)	FBgn0086687	desat1	desat1	NA	NA		NA
Figure4(top)	FBgn0086912	mbm	mushroom body miniature	NA	NA		NA
Figure4(top)	FBgn0243517	CG4567	iconoclast	NA	NA	GO:0006414	GFM1 G elongation factor, mitochondrial 1			FBrf0105495
Figure4(top)	FBgn0250746	Prosbeta7	Proteasomebeta7subunit	GO:0051603	proteolysis involved in cellular protein catabolic process		PSMB4 proteasome (prosome, macropain) subunit, beta type, 4			FBrf0174215
Figure4(top)	FBgn0250746	Prosbeta7	Proteasomebeta7subunit	GO:0006511	ubiquitin-dependent protein catabolic process		PSMB4 proteasome (prosome, macropain) subunit, beta type, 4			FBrf0151041
Figure4(top)	FBgn0250843	Pros35	Proteasome35kDsubunit			GO:0006511	PSMA1 proteasome (prosome, macropain) subunit, alpha type, 1			FBrf0174215
Figure4(top)	FBgn0259937	Nop60B	Nucleolarproteinat60B	GO:0006364	rRNA processing		DKC1 dyskeratosis congenita 1, dyskerin			10087258
Figure4(top)	FBgn0259937	Nop60B	Nucleolarproteinat60B	GO:0042254	ribosome biogenesis		DKC1 dyskeratosis congenita 1, dyskerin			10087258
Figure4(top)	FBgn0260407	mRpS23	mitochondrial Ribosomal protein S23	NA	NA	GO:0006412	NA			FBrf0174215
Figure4(top)	FBgn0260456	CG4806	NA	NA	NA	GO:0003729	RBM28 RNA binding motif protein 28			10908586
Figure4(top)	FBgn0260635	th	thread	NA	NA	GO:0042787	NA			12850443; 14644196
Figure4(top)	FBgn0260635	th	thread	NA	NA		NA
Figure4(top)	FBgn0260648	Rrp40	Rrp40	GO:0006364	rRNA processing		EXOSC3 exosome component 3			FBrf0166453
Figure4(top)	FBgn0260856	membrin	NA	NA	NA
Figure4(top)	FBgn0261014	TER94	TER94	GO:0006508	proteolysis		VCP valosin containing protein			15899868
Figure4(top)	FBgn0261283	SREBP	Helix loop helix protein 106				SREBF1 sterol regulatory element binding transcription factor 1
Figure4(top)	FBgn0261283	SREBP	Helix loop helix protein 106				SREBF1 sterol regulatory element binding transcription factor 1
Figure4(top)	FBgn0261286	Mat89Ba	Maternal transcript 89Ba	NA	NA		NOL6 nucleolar protein family 6 (RNA-associated)
Figure4(top)	FBgn0261373	CG33228	NA	NA	NA		NA
Figure4(top)	FBgn0261535	l(2)34Fd	NA	NA	NA		NOL10 nucleolar protein 10
Figure4(top)	FBgn0261859	CG42788	NA	NA	NA		NA
FigureS6	FBgn0015282	Pros26	Proteasome26kDsubunit	GO:0051603	proteolysis involved in cellular protein catabolic process
FigureS6	FBgn0015282	Pros26	Proteasome26kDsubunit	GO:0006511	ubiquitin-dependent protein catabolic process
FigureS6	FBgn0034350	CG5189	NA	NA	NA		ROBLD3 roadblock domain containing 3
FigureS6	FBgn0052663	CG32663	NA	NA	NA		BCAS3 breast carcinoma amplified sequence 3
FigureS6	FBgn0052409	CG32409	NA	NA	NA		RRS1 RRS1 ribosome biogenesis regulator homolog
FigureS6	FBgn0003890	betaTub97EF	NA	NA	NA		NA
FigureS6	FBgn0032216	CG5384	CG5384	GO:0006511	ubiquitin-dependent protein catabolic process		USP14 ubiquitin specific peptidase 14 (tRNA-guanine transglycosylase)					GO:0006511
FigureS6	FBgn0038966	pinta	prolonged depolarization afterpotential (PDA) is not apparent	NA	NA		NA
FigureS6	FBgn0001225	Hsp26	NA	NA	NA		NA
FigureS6	FBgn0037236	CG9772	CG9772	GO:0006511	ubiquitin-dependent protein catabolic process		SKP2 S-phase kinase-associated protein 2 (p45)
FigureS6	FBgn0024329	Mekk1	NA	NA	NA		MAP3K4 mitogen-activated protein kinase kinase kinase 4
FigureS6	FBgn0037379	CG10979	NA	NA	NA		NA
FigureS6	FBgn0037930	CG14715	NA	NA	NA		FKBP2 FK506 binding protein 2, 13kDa
FigureS6	FBgn0026143	CDC45L	NA	NA	NA		CDC45 cell division cycle 45 homolog
FigureS6	FBgn0034430	mip40	NA	NA	NA		NA
FigureS6	FBgn0011704	RnrS	Ribonucleoside diphosphate reductase small subunit	NA	NA		NA
FigureS6	FBgn0045842	yuri	yuri gagarin	NA	NA		NA
FigureS6	FBgn0052638	CG32638	NA	NA	NA		NA
FigureS6	FBgn0011692	pav	pavarotti	NA	NA	GO:0007067	KIF23 kinesin family member 23			17412918
FigureS6	FBgn0032208	CG5604	NA	NA	NA	GO:0016567	HECTD1 HECT domain containing 1			FBrf0174215
FigureS6	FBgn0020272	mst	misato	NA	NA		MSTO1 misato homolog 1 (Drosophila)
FigureS6	FBgn0051694	CG31694	NA	NA	NA		IFRD1 interferon-related developmental regulator 1
FigureS6	FBgn0028990	Spn27A	Serpin27A	GO:0045861	negative regulation of proteolysis		NA			12408809
FigureS6	FBgn0020278	loco	locomotion defects	NA	NA		NA
FigureS6	FBgn0003969	vap	vacuolar peduncle	NA	NA		RASA1 RAS p21 protein activator (GTPase activating protein) 1
FigureS6	FBgn0019886	Letm1	NA	NA	NA		LETM1 leucine zipper-EF-hand containing transmembrane protein 1
FigureS6	Fbgn0261574	fat2	kugelei; fat2	NA	NA		FAT1 FAT tumor suppressor homolog 1 (Drosophila)
FigureS6	FBgn0035023	itp	ion transport peptide	NA	NA		NA
FigureS6	FBgn0032400	CG6770	NA	NA	NA	GO:0006412	NA			FBrf0198422
FigureS6	FBgn0004907	14-3-3zeta	NA	NA	NA	GO:0007067	YWHAZ tyrosine 3-monooxygenase/tryptophan 5-monooxygenase activation protein, zeta polypeptide			11682604
FigureS6	FBgn0034401	CG15100	CG15100	GO:0006431	methionyl-tRNA aminoacylation		MARS methionyl-tRNA synthetase
FigureS6	FBgn0002868	MtnA	Metallothionein A	NA	NA		NA
FigureS6	FBgn0030716	CG9170	NA	NA	NA		NA
FigureS6	FBgn0261551	CG42669	NA	NA	NA
FigureS6	FBgn0035431	CG14968	NA	NA	NA		NA
FigureS6	FBgn0040396	CG3939	NA	NA	NA		NA
FigureS6	FBgn0032587	CG5953	NA	NA	NA
FigureS6	FBgn0032105	borr	borealin-related	GO:0007067	mitosis
FigureS6	FBgn0032105	borr	borealin-related	GO:0000236	mitotic prometaphase
FigureS6	FBgn0262579	Ect4	NA	NA	NA		SARM1 sterile alpha and TIR motif containing 1
FigureS6	FBgn0086356	tum	NA	NA	NA	GO:0007067	RACGAP1 Rac GTPase activating protein 1
FigureS6	FBgn0033631	CG9027	NA	NA	NA
FigureS6	FBgn0000826	png	NA	NA	NA	GO:0007346	NA
FigureS6	FBgn0010173	RpA-70	NA	NA	NA	GO:0007052	RPA1 replication protein A1, 70kDa
FigureS6	FBgn0020386	Pk61C	NA	NA	NA		PDPK1 3-phosphoinositide dependent protein kinase-1
FigureS6	FBgn0037515	Sp7	Serineprotease7	GO:0006508	proteolysis		NA
FigureS6	FBgn0028688	Rpn7	Rpn7	GO:0006508	proteolysis		PSMD6 proteasome (prosome, macropain) 26S subunit, non-ATPase, 6
FigureS6	FBgn0028694	Rpn11	Rpn11	GO:0006508	proteolysis		PSMD14 proteasome (prosome, macropain) 26S subunit, non-ATPase, 14
FigureS6	FBgn0024841	Pcd	NA	NA	NA		PCBD1 pterin-4 alpha-carbinolamine dehydratase/dimerization cofactor of hepatocyte nuclear factor 1 alpha
FigureS6	FBgn0027505	rab3-GAP	NA	NA	NA		RAB3GAP2 RAB3 GTPase activating protein subunit 2 (non-catalytic)
FigureS6	FBgn0002921	Atpalpha	NA	NA	NA		ATP1A3 ATPase, Na+/K+ transporting, alpha 3 polypeptide
FigureS6	FBgn0250746	Prosbeta7	Proteasomebeta7subunit	GO:0051603	proteolysis involved in cellular protein catabolic process
FigureS6	FBgn0250746	Prosbeta7	Proteasomebeta7subunit	GO:0006511	ubiquitin-dependent protein catabolic process
FigureS6	FBgn0025458	BubR1	Bub1-related kinase	GO:0007094	mitotic cell cycle spindle assembly checkpoint
FigureS6	FBgn0025140	pit	pitchoune	NA	NA		DDX18 DEAD (Asp-Glu-Ala-Asp) box polypeptide 18
FigureS6	FBgn0002787	Mov34	Mov34	GO:0006508	proteolysis		PSMD7 proteasome (prosome, macropain) 26S subunit, non-ATPase, 7
FigureS6	FBgn0261385	scra	scraps	NA	NA	GO:0000910	NA
FigureS6	FBgn0053002	mRpL27	mitochondrial ribosomal protein L27	GO:0006412	translation		MRPL27 mitochondrial ribosomal protein L27
FigureS6	FBgn0031253	CG11885	NA	NA	NA		NA
FigureS6	FBgn0031285	CG3662	NA	NA	NA		NA
FigureS6	FBgn0003257	r-l	rudimentary-like	NA	NA		UMPS uridine monophosphate synthetase
FigureS6	FBgn0029134	Prosbeta5	Proteasomebeta5subunit	GO:0051603	proteolysis involved in cellular protein catabolic process		PSMB5 proteasome (prosome, macropain) subunit, beta type, 5
FigureS6	FBgn0016697	Prosalpha5	Proteasomealpha5subunit	GO:0006511	ubiquitin-dependent protein catabolic process		PSMA5 proteasome (prosome, macropain) subunit, alpha type, 5
FigureS6	FBgn0015283	Pros54	Proteasome54kDsubunit	GO:0006511	ubiquitin-dependent protein catabolic process		PSMD4 proteasome (prosome, macropain) 26S subunit, non-ATPase, 4
FigureS6	FBgn0015283	Pros54	Proteasome54kDsubunit	GO:0006508	proteolysis		PSMD4 proteasome (prosome, macropain) 26S subunit, non-ATPase, 4
FigureS6	FBgn0002914	Myb	Myb oncogene-like	GO:0007067	mitosis		MYBL1 v-myb myeloblastosis viral oncogene homolog (avian)-like 1
FigureS6	FBgn0002914	Myb	Myb oncogene-like	GO:0007088	regulation of mitosis		MYBL1 v-myb myeloblastosis viral oncogene homolog (avian)-like 1
FigureS6	FBgn0034331	CG15067	NA	NA	NA		NA
FigureS6	FBgn0015806	S6k	RPS6-p70-protein kinase	NA	NA		RPS6KB1 ribosomal protein S6 kinase, 70kDa, polypeptide 1
FigureS6	FBgn0086450	su(r)	suppressor of rudimentary	NA	NA		DPYD dihydropyrimidine dehydrogenase
FigureS6	FBgn0016930	smi35A	smell impaired 35A	NA	NA		DYRK4 dual-specificity tyrosine-(Y)-phosphorylation regulated kinase 4
FigureS6	FBgn0034734	CG4554	NA	NA	NA		UTP20 UTP20, small subunit (SSU) processome component, homolog (yeast)
FigureS6	FBgn0028978	trbl	tribbles	GO:0045839	negative regulation of mitosis		TRIB2 tribbles homolog 2 (Drosophila)
FigureS6	FBgn0086711	mol	moladietz	NA	NA		DUOXA1 dual oxidase maturation factor 1
FigureS6	FBgn0033504	CAP	NA	NA	NA		NA
FigureS6	FBgn0030529	Clic	Chloride intracellular channel	NA	NA		CLIC5 chloride intracellular channel 5
FigureS6	FBgn0000289	cg	combgap	NA	NA		NA
FigureS6	FBgn0261396	Rpn3	Regulatoryparticlenon-ATPase3	GO:0006508	proteolysis		PSMD3 proteasome (prosome, macropain) 26S subunit, non-ATPase, 3
FigureS6	FBgn0039065	CG4449	NA	NA	NA		NA
FigureS6	FBgn0005666	bt	bent	NA	NA		TTN titin
FigureS6	FBgn0039155	kal-1	NA	NA	NA		NA
FigureS6	FBgn0061515	endos	endosulfine	GO:0007052	mitotic spindle organization		NA			17412918
FigureS6	FBgn0029969	CG10932	CG10932	GO:0006633	fatty acid biosynthetic process		ACAT1 acetyl-CoA acetyltransferase 1
FigureS6	FBgn0029969	CG10932	CG10932	GO:0007052	mitotic spindle organization		ACAT1 acetyl-CoA acetyltransferase 1			18433294
FigureS6	FBgn0034420	CG10737	NA	NA	NA		NA
FigureS6	FBgn0050011	gem	gemini	NA	NA		TFCP2 transcription factor CP2
FigureS6	FBgn0028691	Rpn9	Rpn9	GO:0006508	proteolysis		PSMD13 proteasome (prosome, macropain) 26S subunit, non-ATPase, 13
FigureS6	FBgn0001257	ImpL2	Ecdysone-inducible gene L2	NA	NA		NA
FigureS6	FBgn0001218	Hsc70-3	Heat shock protein cognate 3	NA	NA		HSPA5 heat shock 70kDa protein 5 (glucose-regulated protein, 78kDa)
FigureS6	FBgn0010590	Prosbeta1	Proteasomebeta1subunit	GO:0051603	proteolysis involved in cellular protein catabolic process		PSMB6 proteasome (prosome, macropain) subunit, beta type, 6
FigureS6	FBgn0030600	hiw	highwire	GO:0030071	regulation of mitotic metaphase/anaphase transition		MYCBP2 MYC binding protein 2
FigureS6	FBgn0011592	fra	frazzled	NA	NA		NA
FigureS6	FBgn0025629	CG4045	NA	NA	NA		METTL1 methyltransferase like 1
FigureS6	FBgn0041184	Socs36E	Suppressor of cytokine signaling at 36E	NA	NA		NA
FigureS6	FBgn0004379	Klp67A	Kinesin-like protein at 67A	GO:0031134	sister chromatid biorientation		KIF18A kinesin family member 18A
FigureS6	FBgn0261041	stj	straightjacket	NA	NA		CACNA2D3 calcium channel, voltage-dependent, alpha 2/delta subunit 3
FigureS6	FBgn0024555	flfl	falafel	NA	NA		SMEK2 SMEK homolog 2, suppressor of mek1 (Dictyostelium)
FigureS6	FBgn0028684	Tbp-1	Tat-bindingprotein-1	GO:0006508	proteolysis		PSMC3 proteasome (prosome, macropain) 26S subunit, ATPase, 3			10893261
FigureS6	FBgn0047114	CG31142	NA	NA	NA		NA
FigureS6	FBgn0030500	Ndc80	Ndc80	GO:0007080	mitotic metaphase plate congression		NA			17534428
FigureS6	FBgn0003124	polo	polo	GO:0007067	mitosis		PLK1 polo-like kinase 1			18832073
FigureS6	FBgn0003525	stg	string	GO:0007088	regulation of mitosis		NA
FigureS6	FBgn0037808	Bruce	NA	NA	NA		BIRC6 baculoviral IAP repeat containing 6
FigureS6	FBgn0003087	pim	pimples	GO:0000090	mitotic anaphase		NA
FigureS6	FBgn0003087	pim	pimples	GO:0000093	mitotic telophase		NA
FigureS6	FBgn0003087	pim	pimples	GO:0000070	mitotic sister chromatid segregation		NA
FigureS6	FBgn0025637	skpA	skpA	GO:0006511	ubiquitin-dependent protein catabolic process		LOC728622 S-phase kinase-associated protein 1 pseudogene
FigureS6	FBgn0025637	skpA	skpA	GO:0007067	mitosis		LOC728622 S-phase kinase-associated protein 1 pseudogene			12730292
FigureS6	FBgn0028686	Rpt3	Rpt3	GO:0006508	proteolysis		PSMC4 proteasome (prosome, macropain) 26S subunit, ATPase, 4			10893261
FigureS6	FBgn0026380	Prosbeta3	Proteasomebeta3subunit	GO:0051603	proteolysis involved in cellular protein catabolic process		PSMB3 proteasome (prosome, macropain) subunit, beta type, 3
FigureS6	FBgn0032915	CG12050	NA	NA	NA		WDR75 WD repeat domain 75
FigureS6	FBgn0030746	CG9981	NA	NA	NA		NA
FigureS6	FBgn0027548	nito	spenito	NA	NA		RBM15 RNA binding motif protein 15
FigureS6	FBgn0031663	CG8891	NA	NA	NA		ITPA inosine triphosphatase (nucleoside triphosphate pyrophosphatase)
FigureS6	FBgn0038055	trus	toys are us	NA	NA		PDCD2L programmed cell death 2-like
FigureS6	FBgn0040321	GNBP3	Gram-negative bacteria binding protein 3	NA	NA		NA
FigureS6	FBgn0038290	CG6912	NA	NA	NA		NA
FigureS6	FBgn0004859	ci	cubitus interruptus	NA	NA		NA
FigureS6	FBgn0024754	Flo	flotillin	NA	NA		flotillin 1
FigureS6	FBgn0003475	spir	spire	NA	NA		SPIRE1 spire homolog 1 (Drosophila)
FigureS6	FBgn0259791	bora	aurora borealis	NA	NA	GO:0007067	NA			16890155
FigureS6	FBgn0004838	Hrb27C	Heterogeneous nuclear ribonucleoprotein at 27C	GO:0045727	positive regulation of translation		DAZAP1 DAZ associated protein 1
FigureS6	FBgn0004838	Hrb27C	Heterogeneous nuclear ribonucleoprotein at 27C	FBgn0004103	negative regulation of oskar mRNA translation		DAZAP1 DAZ associated protein 1
FigureS6	FBgn0034988	CG3362	NA	NA	NA		NT5C3L 5'-nucleotidase, cytosolic III-like
FigureS6	FBgn0040066	wds	will die slowly	NA	NA		WDR5 WD repeat domain 5
FigureS6	FBgn0004066	Pros28.1	Proteasome28kDsubunit1	GO:0006511	ubiquitin-dependent protein catabolic process		PSMA8 proteasome (prosome, macropain) subunit, alpha type, 8
FigureS6	FBgn0019890	Smg5	NA	NA	NA		SMG5 Smg-5 homolog, nonsense mediated mRNA decay factor (C. elegans)
FigureS6	FBgn0011766	E2f	E2F transcription factor	GO:0000083	regulation of transcription involved in G1/S phase of mitotic cell cycle		E2F
FigureS6	FBgn0011766	E2f	E2F transcription factor	GO:0000082	G1/S transition of mitotic cell cycle		E2F
FigureS6	FBgn0027057	CSN1b	COP9 complex homolog subunit 1 b	NA	NA	GO:0000082	GPS1 G protein pathway suppressor 1			12737805; 17251548; 16496002;
FigureS6	FBgn0004106	cdc2	CDK1	GO:0000082	G1/S transition of mitotic cell cycle		CDK1			2120045
FigureS6	FBgn0004106	cdc2	CDK1	GO:0000086	G2/M transition of mitotic cell cycle		CDK1			2120045
FigureS6	FBgn0000404	CycA	Cyclin A	GO:0007067	mitosis		CYCA
FigureS6	FBgn0000404	CycA	Cyclin A	GO:0007088	regulation of mitosis		CYCA
FigureS6	FBgn0000404	CycA	Cyclin A	GO:0000070	mitotic sister chromatid segregation		CYCA
FigureS6	FBgn0000404	CycA	Cyclin A	GO:0045841	negative regulation of mitotic metaphase/anaphase transition		CYCA
FigureS6	FBgn0261987	Pxt	Peroxinectin-like	GO:0001516	prostaglandin biosynthetic process		NA
FigureS6	FBgn0003435	sm	smooth	NA	NA		HNRNPL heterogeneous nuclear ribonucleoprotein L
FigureS6	FBgn0012058	Cdc27	Cdc27	GO:0007067	mitosis		CDC27 cell division cycle 27 homolog (S. cerevisiae)
FigureS6	FBgn0020369	Pros45	Pros45	GO:0006508	proteolysis		PSMC5 proteasome (prosome, macropain) 26S subunit, ATPase, 5
FigureS6	FBgn0033081	geminin	geminin	NA	NA	GO:0008156	NA			11641279
FigureS6	FBgn0000472	Myc	Myc	NA	NA		MYC
FigureS6	FBgn0086687	desat1	desat1	GO:0006633	fatty acid biosynthetic process		NA
FigureS6	FBgn0004177	PPP2CB	microtubule star	GO:0007067	mitosis		PPP2CB protein phosphatase 2, catalytic subunit, beta isozyme
FigureS6	FBgn0025725	alphaCop	α-coatomer protein	NA	NA		COPA coatomer protein complex, subunit alpha
FigureS6	FBgn0004103	Pp1-87B	Protein phosphatase 1 at 87B	GO:0000070	mitotic sister chromatid segregation		PPP1CC protein phosphatase 1, catalytic subunit, gamma isozyme
FigureS6	FBgn0004103	Pp1-87B	Protein phosphatase 1 at 87B	GO:0007080	mitotic metaphase plate congression		PPP1CC protein phosphatase 1, catalytic subunit, gamma isozyme
FigureS6	FBgn0015799	Rbf	Retinoblastoma-family protein	GO:0000080	G1 phase of mitotic cell cycle		RBL1 retinoblastoma-like 1 (p107)
FigureS6	FBgn0015799	Rbf	Retinoblastoma-family protein	GO:0045749	negative regulation of S phase of mitotic cell cycle		RBL1 retinoblastoma-like 1 (p107)
FigureS6	FBgn0015799	Rbf	Retinoblastoma-family protein			GO:0000082	RBL1 retinoblastoma-like 1 (p107)
FigureS6	FBgn0261283	SREBP	Helix loop helix protein 106	GO:0042304	regulation of fatty acid biosynthetic process		SREBF1 sterol regulatory element binding transcription factor 1
FigureS6	FBgn0261283	SREBP	Helix loop helix protein 106	GO:0006633	fatty acid biosynthetic process		SREBF1 sterol regulatory element binding transcription factor 1
FigureS6	FBgn0003371	sgg	shaggy	GO:0030162	regulation of proteolysis		GSK3B glycogen synthase kinase 3 beta			11955435
FigureS6	FBgn0003371	sgg	shaggy			GO:0045879	GSK3B glycogen synthase kinase 3 beta
FigureS6	FBgn0003371	sgg	shaggy			GO:0030178	GSK3B glycogen synthase kinase 3 beta
FigureS6	FBgn0003870	ttk	tramtrack	NA	NA		NA
FigureS6	FBgn0028685	Rpt4	Rpt4	GO:0006508	proteolysis		PSMC6 proteasome (prosome, macropain) 26S subunit, ATPase, 6			10893261
FigureS6	FBgn0025638	Roc1a	Roc1a	GO:0006508	proteolysis		NA
FigureS6	FBgn0017578	Max	Max				NA
FigureS6	FBgn0027054	CSN4	COP9complexhomologsubunit4	GO:0006511	ubiquitin-dependent protein catabolic process		COPS4 COP9 constitutive photomorphogenic homolog subunit 4 (Arabidopsis)
FigureS6	FBgn0027054	CSN4	COP9complexhomologsubunit4	GO:0032435	negative regulation of proteasomal ubiquitin-dependent protein catabolic process		COPS4 COP9 constitutive photomorphogenic homolog subunit 4 (Arabidopsis)
FigureS6	FBgn0250843	Pros35	Proteasome35kDsubunit	GO:0006511	ubiquitin-dependent protein catabolic process		PSMA1 proteasome (prosome, macropain) subunit, alpha type, 1
FigureS6	FBgn0030687	CG17209	NA	NA	NA		POLR3A polymerase (RNA) III (DNA directed) polypeptide A, 155kDa
FigureS6	FBgn0023509	mip130	Myb-interacting protein 130	GO:0007052	mitotic spindle organization		LIN9 lin-9 homolog (C. elegans)			12490953; 18316477
FigureS6	FBgn0023509	mip130	Myb-interactingprotein130	GO:0007307	eggshell chorion gene amplification		LIN9 lin-9 homolog (C. elegans)			12490953; 18316477
FigureS6	FBgn0000996	CDT1	doubleparked	GO:0000076	DNA replication checkpoint		CDT1 chromatin licensing and DNA replication factor 1
FigureS6	FBgn0019949	Cdk9	NA	NA	NA		CDK9 cyclin-dependent kinase 9
FigureS6	FBgn0000556	Ef1alpha48D	Elongation factor 1alpha48D	GO:0006414	translational elongation		EEF1A1 eukaryotic translation elongation factor 1 alpha 1
FigureS6	FBgn0033846	mip120	Myb-interactingprotein120	GO:0007307	eggshell chorion gene amplification		LIN54 lin-54 homolog (C. elegans)			12490953
FigureS6	FBgn0033846	mip120	Myb-interactingprotein120			GO:0000082	LIN54 lin-54 homolog (C. elegans)
FigureS6	FBgn0260991	Incenp	Inner centromere protein	NA	NA	GO:0007052	NA
FigureS6	FBgn0035294	Mfap1	Microfibril-associated protein 1			GO:0010389	MFAP1 microfibrillar-associated protein 1			18765666
FigureS6	FBgn0011763	Dp	DP transcription factor	GO:0051726	regulation of cell cycle		DP			18316477; 9271122
FigureS6	FBgn0011763	Dp	DP transcription factor			GO:0000082	DP			18316477; 9271122
FigureS6	FBgn0029629	CG8636	eIF3-S4	NA	NA	GO:0007067	EIF3G eukaryotic translation initiation factor 3, subunit G			17412918
FigureS6	FBgn0029629	CG8636	eIF3-S4	NA	NA	GO:0006413	EIF3G eukaryotic translation initiation factor 3, subunit G			10908586
FigureS6	FBgn0000258	CkIIalpha	Casein kinase II α subunit	GO:0007067	mitosis		NA
FigureS6	FBgn0000258	CkIIalpha	Casein kinase II α subunit			GO:0000082	NA
FigureS6	FBgn0024227	ial	IplI-aurora-like kinase	GO:0000070	mitotic sister chromatid segregation		AURKC aurora kinase C
FigureS6	FBgn0003209	raw	NA	NA	NA		NA
FigureS6	FBgn0023175	Prosalpha7	Proteasomealpha7subunit	GO:0006511	ubiquitin-dependent protein catabolic process		PSMA3 proteasome (prosome, macropain) subunit, alpha type, 3
FigureS6	FBgn0001297	kay	kayak	NA	NA		FOS			16966382
FigureS6	FBgn0024371	E2f2	E2F transcription factor 2	GO:0000082	G1/S transition of mitotic cell cycle		E2F5 E2F transcription factor 5, p130-binding			15479636; 1831647
FigureS6	FBgn0003885	alphaTub84D	α-Tubulin at 84D	NA	NA	GO:0000910	TUBA3C tubulin, alpha 3c			15380073
FigureS6	FBgn0028836	CSN7	COP9 complex homolog subunit 7	NA	NA		COPS7B COP9 constitutive photomorphogenic homolog subunit 7B (Arabidopsis)
FigureS6	FBgn0023167	SmD3	Small ribonucleoprotein particle protein SmD3	NA	NA	GO:0007067	SNRPD3 small nuclear ribonucleoprotein D3 polypeptide 18kDa			18463163
FigureS6	FBgn0023167	SmD3	Small ribonucleoprotein particle protein SmD3	GO:0007052	mitotic spindle organization		SNRPD3 small nuclear ribonucleoprotein D3 polypeptide 18kDa			17412918 (Supplement)
FigureS6	FBgn0036811	MED11	Mediator complex subunit 11	NA	NA		MED11 mediator complex subunit 11			12021283
FigureS6	FBgn0015618	Cdk8	Cyclin-dependent kinase 8	NA	NA		CDK8 cyclin-dependent kinase 8			11090137
FigureS6	FBgn0015509	lin19	lin-19-like	GO:0006511	ubiquitin-dependent protein catabolic process		CUL1 cullin 1
FigureS6	FBgn0004107	cdc2c	Cdk2	GO:0000082	G1/S transition of mitotic cell cycle		CDK2 cyclin-dependent kinase 2
FigureS6	FBgn0015282	Pros26.4	Proteasome26Ssubunitsubunit4ATPase	GO:0006511	ubiquitin-dependent protein catabolic process		PSMC1 proteasome (prosome, macropain) 26S subunit, ATPase, 1
FigureS6	FBgn0015282	Pros26.4	Proteasome26Ssubunitsubunit4ATPase	GO:0006508	proteolysis		PSMC1 proteasome (prosome, macropain) 26S subunit, ATPase, 1
FigureS6	FBgn0015024	CkIalpha	CaseinkinaseIalpha	GO:0030162	regulation of proteolysis		CSNK1A1L casein kinase 1, alpha 1-like
FigureS6	FBgn0015024	CkIalpha	CaseinkinaseIalpha				CSNK1A1L casein kinase 1, alpha 1-like
FigureS6	FBgn0030241	feo	fascetto	NA	NA	GO:0043148	PRC1 protein regulator of cytokinesis 1			15341744
FigureS6	FBgn0011740	alpha-Man-II	α Mannosidase II	NA	NA		MAN2A2 mannosidase, alpha, class 2A, member 2
FigureS6	FBgn0051611	His4:CG31611	Histone H4	NA	NA	GO:0051276	H4 histone			FBrf0166453
FigureS6	FBgn0003887	betaTub56D	β-Tubulin at 56D	NA	NA		TUBB2C tubulin, beta 2C
FigureS6	FBgn0261014	TER94	TER94	GO:0006508	proteolysis		VCP valosin containing protein
FigureS6	FBgn0051856	CG31856	NA	NA	NA		NA
FigureS6	FBgn0015542	sima	similar	NA	NA		NA
FigureS6	FBgn0086708	stv	starvin	GO:0006508	proteolysis		NA			FBrf0174215
FigureS6	FBgn0086697	Cenp-C	Cenp-C	GO:0007080	mitotic metaphase plate congression		NA
FigureS6	FBgn0001994	crp	cropped	NA	NA		AP4 transcription factor (PMID 10471707)
FigureS6	FBgn0033902	Tango7	Transport and Golgi organization 7	NA	NA		EIF3M eukaryotic translation initiation factor 3, subunit M
FigureS6	FBgn0037249	eIF3-S10	eIF3-S10	GO:0006413	translational initiation		EIF3A eukaryotic translation initiation factor 3, subunit A
FigureS6	FBgn0037249	eIF3-S10	eIF3-S10			GO:0007052	EIF3A eukaryotic translation initiation factor 3, subunit A			17412918
FigureS6	FBgn0023174	Prosbeta2	Proteasomebeta2subunit	GO:0051603	proteolysis involved in cellular protein catabolic process		PSMB7 proteasome (prosome, macropain) subunit, beta type, 7
FigureS6	FBgn0243512	puc	puckered	NA	NA		NA
FigureS6	FBgn0016917	Stat92E	Signal-transducer and activator of transcription protein at 92E	NA	NA		STAT5A signal transducer and activator of transcription 5A
FigureS6	FBgn0001086	fzy	fizzy	GO:0030162	regulation of proteolysis		CDC20 cell division cycle 20 homolog (S. cerevisiae)
FigureS6	FBgn0001086	fzy	fizzy	GO:0007067	mitosis		CDC20 cell division cycle 20 homolog (S. cerevisiae)			18463163
FigureS6	FBgn0001942	eIF-4a	Eukaryotic initiation factor 4a	GO:0006413	translational initiation		EIF4A2 eukaryotic translation initiation factor 4A2
FigureS6	FBgn0001942	eIF-4a	Eukaryotic initiation factor 4a			GO:0000022	EIF4A2 eukaryotic translation initiation factor 4A2			7412918
FigureS6	FBgn0250746	Prosbeta7	Prosbeta7			GO:0051603
